# Supplementary material for: Exposure to Arsenic Alters the Microbiome of Larval Zebrafish
Source: Front Microbiol. 2018 Jun 21;9:1323. doi: 10.3389/fmicb.2018.01323 (PMC6021535; doi:10.3389/fmicb.2018.01323)
Supplement: Datasheet 4 — Fasta file with representative ASVs. [file Data_Sheet_4.FASTA]

>sq1;size=2291213;
TCTAGTTGATATACTACGGCGTAAAGGGTGGTTAAGGAACAATGTAAAATAGAGCCAAACGGCCCTTTAACTGTTATACGCTTTTAGATGCTAGAGGCCCAAACACGAAAGTAGCTTTAAATTAATTACC
>sq2;size=1391516;
GCAAGCGTTAATCGGAATTACTGGGCGTAAAGCGCACGCAGGCGGTTGGATAAGTTAGATGTGAAAGCCCCGGGCTCAACCTGGGAATTGCATTTAAAACTGTCCAGCTAGAGTCTTGTAGAGGGGGGTA
>sq3;size=1066538;
GCGAGCGTTAATCGGAATTACTGGGCGTAAAGCGTGTGTAGGTGGTTAGATAAGTTAGATGTGAAATCCCCGGGCTTAACCTGGGCACTGCGTTTAAGACTGTTTAACTAGAGTGCTGTAGAGGATAGTG
>sq4;size=496790;
GCAAGCGTTAATCGGAATTACTGGGCGTAAAGCGTGCGCAGGCGGTTATATAAGACAGATGTGAAATCCCCGGGCTCAACCTGGGAACTGCATTTGTGACTGTATAGCTAGAGTACGGCAGAGGGGGATG
>sq5;size=341214;
GCAAGCGTTATCCGGATTCACTGGGTTTAAAGGGTGCGTAGGCGGGCAGGTAAGTCAGTGGTGAAATCCTGGAGCTTAACTCCAGAACTGCCATTGATACTATCTGTCTTGAATATTGTGGAGGTAAGCG
>sq6;size=340460;
GCTAGCGTTGTTCGGAATTACTGGGCGTAAAGCGCACGTAGGCGGCTTTGTAAGTCAGAGGTGAAAGCCTGGAGCTCAACTCCAGAACTGCCTTTGAGACTGCATCGCTTGAATCCAGGAGAGGTCAGTG
>sq7;size=189082;
GCGAGCGTTAATCGGAATTACTGGGCGTAAAGCGTGCGCAGGCGGTTTGATAAGCCAGATGTGAAATCCCCGAGCTCAACTTGGGAACTGCGTTTGGAACTGTCAGACTAGAGTGCGTCAGAGGGGGGTG
>sq8;size=183097;
CCGAGCGTTAATCGGAATTACTGGGCGTAAAGCGTGCGCAGGCGGTTTGTTAAGCGAGATGTGAAAGCCCTGGGCTCAACCTAGGAATAGCATTTCGAACTGGCGAACTAGAGTCTTGTAGAGGGGGGTA
>sq9;size=136919;
GCAAGCGTTAATCGGAATTACTGGGCGTAAAGCGCACGTAGGCGGTTTTTTAAGTCAGATGTGAAAGCCCCGGGCTCAACCTGGGAATTGCATTTGAAACTGGAAAACTAGAGTGTGTGAGAGGGGGGTA
>sq10;size=134650;
GCGAGCGTTAATCGGAATTACTGGGCGTAAAGCGTGCGCAGGCGGTAATGCAAGACAGATGTGAAATCCCCGGGCTTAACCTGGGAACTGCATTTGTGACTGCATTGCTGGAGTGCGGCAGAGGGGGATG
>sq11;size=107401;
GCAAGCGTTAATCGGAATTACTGGGCGTAAAGCGCGCGTAGGTGGTTCAGCAAGTTGGAGGTGAAATCCCCGGGCTCAACCTGGGAACTGCCTCCAAAACTACTGAGCTAGAGTACGGTAGAGGGTAGTG
>sq12;size=80902;
GCAAGCGTTAATCGGAATTACTGGGCGTAAAGCGTGCGCAGGCGGTTATGCAAGACAGAGGTGAAATCCCCGGGCTCAACCTGGGAACTGCCTTTGTGACTGCATAGCTAGAGTACGGTAGAGGGGGATG
>sq13;size=73838;
GCTAGCGTTGTTCGGAATTACTGGGCGTAAAGCGCACGTAGGCGGCCATTCAAGTCAGAGGTGAAAGCCCGGGGCTCAACCCCGGAACTGCCTTTGAAACTAGATGGCTTGAATCTTGGAGAGGCGAGTG
>sq14;size=64426;
GCAAGCGTTAATCGGAATTACTGGGCGTAAAGGGTGCGTAGGCGGTGATTTAAGTCTGCTGTGAAATCCCCGGGCTCAACCTGGGAATGGCAGTGGATACTGGATCGCTAGAGTGTGTCAGAGGATGGTG
>sq15;size=60501;
GCAAGCGTTAATCGGAATTACTGGGCGTAAAGCGTGCGCAGGCGGATATGTAAGTTAGAAGTGAAATCCCCGGGCTCAACCTGGGAATGGCTTTTAAGACTGCGTATCTAGAGTTTGTCAGAGGGGGGTG
>sq16;size=46713;
GCAAGCGTTATCCGGATTTATTGGGTTTAAAGGGTCCGTAGGCGGATCCGTAAGTCAGTGGTGAAATCTCATAGCTTAACTATGAAACTGCCATTGATACTGCGGGTCTTGAGTAAGGTAGAAGTAGCTG
>sq17;size=44413;
GCGAGCGTTAATCGGAATTACTGGGCGTAAAGCGTGCGCAGGCGGTTTTGTAAGTCAGATGTGAAATCCCCGAGCTCAACTTGGGAACTGCGTTTGAAACTACAAGACTAGAATATGTCAGAGGGGGGTA
>sq18;size=39726;
ACCCGAGTAGTCCGGCTGACTGACTGACTTGGTATTCATCTCGTATGCCGTCTTCTGCTTGAAAAAAAAAAGGGCTCAACCTGGGAATTGCATTTGAAACTGGAAAACTAGAGTGTGTGAGAGGGGGGTA
>sq19;size=39472;
GCAAGCGTTATCCGGATTCATTGGGTTTAAAGGGTGCGTAGGCGGACCTGTAAGTCAGTGGTGAAATCTCTCAGCTTAACTGAGAAACTGCCATTGATACTGCAGGTCTAGAGTATAGATGACGTTGGCG
>sq20;size=37634;
ACCCCAGTAGTCCGGCTGACTGACTGACTTGGTATTCATCTCGTATGCCGTCTTCTGCTTGAAAAAAAAAAAGTTATACGCTTTTAGATGCTAGAGGCCCAAACACGAAAGTAGCTTTAAATTAATTACC
>sq21;size=33076;
GCGAGCGTTAATCGGAATTACTGGGCGTAAAGCGTGCGCAGGCGGTGATGTAAGACAGATGTGAAATCCCCGGGCTCAACCTGGGAACTGCGTTTGTGACTGCATCACTCGAGTACGGCAGAGGGAGGTG
>sq22;size=29843;
GCAAGCGTTAATCGGAATTACTGGGCGTAAAGCGCACGCAGGCGGTTGGATAAGTTAGATGTGAAAGCCCCGGGCTCAACCTGGGAATTGCATTTAAAACTGTTCAGCTAGAGTCTTGTAGAGGGGGGTA
>sq23;size=28467;
ACCCGTGTAGTCCGGCTGACTGACTTACACGATCTACATCTCGTATGCCGTCTTCTGCTTGAAAAAAAAAAAGTTATACGCTTTTAGATGCTAGAGGCCCAAACACGAAAGTAGCTTTAAATTAATTACC
>sq24;size=27146;
GCTAGCGTTGTTCGGAATTACTGGGCGTAAAGCGCACGTAGGCGGCTTTGTAAGTTAGAGGTGAAAGCCTGGAGCTCAACTCCAGAACTGCCTTTAAGACTGCATCGCTTGAATCCAGGAGAGGTGAGTG
>sq25;size=26987;
GCAAGCGTTAATCGGAATTACTGGGCGTAAAGCGCGCGTAGGTGGTTTGTTAAGTTGGATGTGAAAGCCCCGGGCTCAACCTGGGAACTGCATCCAAAACTGGCAAGCTAGAGTACGGTAGAGGGTGGTG
>sq26;size=24976;
GCGAGCGTTAATCGGAATTACTGGGCGTAAAGCGTGCGCAGGCGGTTATGTAAGACAGATGTGAAATCCCCGGGCTCAACCTGGGAACTGCATTTGTGACTGCATAGCTAGAGTACGGCAGAGGGGGATG
>sq27;size=23590;
GCAAGCGTTAATCGGAATTACTGGGCGTAAAGCGTGCGCAGGCGGTTATGTAAGACAGAGGTGAAATCCCCGGGCTCAACCTGGGAACTGCCTTTGTGACTGCATGACTAGAGTACGGTAGAGGGGGATG
>sq28;size=23505;
GTGTAGTCCGGCTGACTGACTTACACGATCTACATCTCGTATGCCGTCTTCTGCTTGAAAAAAAAATCCCCGGGCTCAACCTGGGAACTGCATCCAAAACTACTGAGCTAGAGTACGGTAGAGGGTGGTG
>sq29;size=23389;
GCTAGCGTTGCTCGGAATTACTGGGCGTAAAGGGAGCGTAGGCGGACATTTAAGTCAGGGGTGAAATCCCGGGGCTCAACCTCGGAATTGCCTTTGATACTGGGTGTCTTGAGTATGAGAGAGGTGTGTG
>sq30;size=23133;
TAGTAGTCCGGCTGACTGACTCACGCCATAATGATCTCGTATGCCGTCTTCTGCTTGAAAAAAAAATCCCCGGGCTCAACCTGGGAACTGCATCCAAAACTACTGAGCTAGAGTACGGTAGAGGGTGGTG
>sq31;size=22173;
GAATTCACTCTCTAATCGATTGTCTCAGCTCTCCCTGGATTAGATACCCCTGTAGTCCGGCTGACTGACTCCTCGTTCGACTATCTCGTATGCCGTCTTCTGCTTGAAAAAAAAAAAACAAAAATATTAT
>sq32;size=20350;
GCAAGCGTTAATCGGAATTACTGGGCGTAAAGCGCGCGTAGGTGGTTTGTTAAGTTGAATGTGAAAGCCCCGGGCTCAACCTGGGAACTGCATCCAAAACTGGCAAGCTAGAGTATGGCAGAGGGTGGTG
>sq33;size=19992;
CCGAGCGTTAATCGGAATTACTGGGCGTAAAGCGTGCGCAGGCGGTTTGTTAAGCGAGATGTGAAAGCCCTGGGCTCAACCTAGGAATAGCATTTCGAACTGACAAACTAGAGTCTTGTAGAGGGGGGTA
>sq34;size=19510;
GCAAGCGTTAATCGGAATTACTGGGCGTAAAGCGTGCGCAGGCGGTTGATTAAGTTTGATGTGAAATCCCCGGGCTTAACCTGGGAACTGCATTGAATACTGGTCAGCTAGAGTGTGTCAGAGGGGGGTA
>sq35;size=19254;
GCTAGCGTTGTTCGGAATTACTGGGCGTAAAGAGTACGTAGGCGGCTATTCAAGTCAGAGGTGAAAGCCCGGGGCTCAACCCCGGAACTGCCTTTGAAACTAGGTAGCTAGAATCTTGGAGAGGTCAGTG
>sq36;size=18991;
CCAAGCGTTAATCGGAATTACTGGGCGTAAAGCGTGCGCAGGCGGTTTGTTAAGCGAGATGTGAAAGCCCCGGGCTCAACCTGGGAATTGCATTTCGAACTGGCAAACTAGAGTCTTGTAGAGGGGGGTA
>sq37;size=18981;
TAGTAGTCCGGCTGACTGACTCTAACCTCCGCTATCTCGTATGCCGTCTTCTGCTTGAAAAAAAAATCCCCGGGCTCAACCTGGGAACTGCATCCAAAACTACTGAGCTAGAGTACGGTAGAGGGTGGTG
>sq38;size=18803;
CGGTAGTCCGGCTGACTGACTCCTCGTTCGACTATCTCGTATGCCGTCTTCTGCTTGAAAAAAAAATCCCCGGGCTCAACCTGGGAACTGCATCCAAAACTACTGAGCTAGAGTACGGTAGAGGGTGGTG
>sq39;size=17810;
GCAAGCGTTGTCCGGATTTATTGGGTTTAAAGGGTGCGTAGGCGGCTTGTTAAGTCCGGGGTGAAAGCCCACAGCTCAACTGTGGAACTGCCCTGGATACTGGCGGGCTTGAGTCCAGACGAGGTTGGCG
>sq40;size=17637;
GCTAGCGTTGTTCGGAATTACTGGGCGTAAAGCGCACGTAGGCGGCTTTGTAAGTCAGGGGTGAAAGCCTGGAGCTCAACTCCAGAACTGCCTTTGAGACTGCATCGCTTGAATCCGGGAGAGGTGAGTG
>sq41;size=17320;
GCGAGTGTTATCCGGAATTATTGGGCGTAAAGCGTCTGTAGGTTGAATTCAAAGTCTTTTGTAAAATCTTTAAGCTCAACTTAAAAACCGCAAAAGATACTAGTTTTCTTGAGTATGGTAGAGGTAAAGG
>sq42;size=17101;
GCAAGCGTTAATCGGAATTACTGGGCGTAAAGGGTGCGTAGGCGGTTAGTTAAGTCTGTTGTGAAATCCCCGGGCTCAACCTGGGAATGGCAATGGATACTGGCTAGCTAGAGTGTGTCAGAGGATGGTG
>sq43;size=16510;
ACCCTAGTAGTCCGGCTGACTGACTTACACGATCTACATCTCGTATGCCGTCTTCTGCTTGAAAAAAAAAAAAGCTCAACTCCAGAACTGCCTTTGAGACTGCATCGCTTGAATCCAGGAGAGGTCAGTG
>sq44;size=15868;
GCTAGCGTTGCTCGGAATTACTGGGCGTAAAGGGCGCGTAGGCGGACAGTTTAGTCAGAGGTGAAAGCCCAGGGCTCAACCTTGGAATAGCCTTTGATACTGGCTGTCTTGAGTACGGGAGAGGTGTGTG
>sq45;size=15795;
GCGAGCGTTAATCGGAATTACTGGGCGTAAAGCGTGCGCAGGCGGCTTTGCAAGACAGATGTGAAATCCCCGGGCTCAACCTGGGAACTGCATTTGTGACTGCAAGGCTAGAGTACGGCAGAGGGGGATG
>sq46;size=15257;
GCAAGCGTTAATCGGAATTACTGGGCGTAAAGCGCGCGTAGGTGGTTTGGTAAGATGGATGTGAAATCCCCGGGCTCAACCTGGGAACTGCATCCATAACTGCCTGACTAGAGTACGGTAGAGGGTGGTG
>sq47;size=14658;
GCTAGCGTTGCTCGGAATCACTGGGCGTAAAGGGCGCGTAGGCGGCCGATTAAGTCGGGGGTGAAAGCCTGTGGCTCAACCACAGAATTGCCTTCGATACTGGTTGGCTTGAGACCGGAAGAGGACAGCG
>sq48;size=14328;
GCTAGCGTTGTTCGGAATCACTGGGCGTAAAGCGCACGTAGGCGGACATTTAAGTCAGGGGTGAAAGCCTGGAGCTCAACTCCAGAACTGCCCTTGATACTGGGTGTCTCGAGTCCGGAAGAGGTAAGTG
>sq49;size=14173;
ACCCGAGTAGTCCGGCTGACTGACTCCTCGTTCGACTATCTCGTATGCCGTCTTCTGCTTGAAAAAAAAAAAAGCTTAACCTGGGCACTGCGTTTAAGACTGTTTAACTAGAGTGCTGTAGAGGATAGTG
>sq50;size=13727;
GTGTAGTCCGGCTGACTGACTGAACCAAAGGATATCTCGTATGCCGTCTTCTGCTTGAAAAAAAAAACCCCGGGCTCAACCTGGGAACTGCATCCAAAACTACTGAGCTAGAGTACGGTAGAGGGTGGTG
>sq51;size=13433;
GCAAGCGTTAATCGGAATTACTGGGCGTAAAGCGCGCGTAGGTGGTTCGTTAAGTTGGATGTGAAAGCCCCGGGCTCAACCTGGGAACTGCATCCAAAACTGGCGAGCTAGAGTATGGTAGAGGGTGGTG
>sq52;size=13425;
AAAGCTAAGGGTATAACTCTGAATGCTAAAAATTCAGAATCGATAAGATTAGAAACCCTTGTAGTCCGGCTGACTGACTGTACATACCGGTATCTCGTATGCCGTCTTCTGCTTGAAAAAAAAAAAAATA
>sq53;size=13183;
GCTAGCGTTGCTCGGAATTACTGGGCGTAAAGGGCGCGTAGGCGGACAGTTTAGTCAGAGGTAAAAGCCCAGGGCTCAACCTTGGAACTGCCTTTGATACTGGCTGTCTTGAGTTCGGGAGAGGTGAGTG
>sq54;size=13013;
GCTAGCGTTGTTCGGAATTACTGGGCGTAAAGCGCACGTAGGCGGATATTTAAGTCAGGGGTGAAATCCCGGGGCTCAACCCCGGAACTGCCTTTGATACTGGGTATCTAGAGTATGGAAGAGGTGAGTG
>sq55;size=12924;
ATTAGAAACCCCGGTAGTCCGGCTGACTGACTGTACATACCGGTATCTATTAGAAACCCCAGTAGTCCGGCTGACTGACTGTACATACCGGTATCTCGTATGCCGTCTTCTGCTTGAAAAAAAAAACAAT
>sq56;size=12913;
CAGTAGTCCGGCTGACTGACTCTAACCTCCGCTATCTCGTATGCCGTCTTCTGCTTGATAAAAAACCCTAGTAGTCCGGCTGACTGACTCTAACCTCCGCTATCTCGTATGCCGTCTTCTGCTTGAAAAA
>sq57;size=12200;
GCAAGCGTTATCCGGATTCACTGGGTTTAAAGGGTGCGTAGGCGGGCAGGTAAGTCAGTGGTGAAATCCTAGAGCTTAACTCTAGAACTGCCATTGATACTATCTGTCTTGAATATTGTGGAGGTAAGCG
>sq58;size=11363;
CAGTAGTCCGGCTGACTGACTCCAGTGTATGCAATCTCGTATGCCGTCTTCTGCTTGAAAAAAAAATCCCCGGGCTCAACCTGGGAACTGCATCCAAAACTACTGAGCTAGAGTACGGTAGAGGGTGGTG
>sq59;size=11205;
CGGTAGTCCGGCTGACTGACTTCCGACACAATTATCTCGTATGCCGTCTTCTGCTTGAAAAAAAAATCCCCGGGCTCAACCTGGGAACTGCATCCAAAACTACTGAGCTAGAGTACGGTAGAGGGTGGTG
>sq60;size=11175;
GCAAGCGTTATCCGGATTTATTGGGTTTAAAGGGTCCGTAGGCGGATCTGTAAGTCAGTGGTGAAATCTCACAGCTTAACTGTGAAACTGCCATTGATACTGCAGGTCTTGAGTAAAGTAGAAGTGGCTG
>sq61;size=11123;
AAAGCTAAAGGTATAACTCTGAATGCTAAAAATTCAGAATCGATAAGATTAGATACCCTTGTAGTCCGGCTGACTGACTGTATGCGCTGTAATCTCGTATGCCGTCTTCTGCTTGAAAAAAAAAAAAAAA
>sq62;size=10967;
GCGAGCGTTAATCGGATTTACTGGGCGTAAAGCGTGCGTAGGCGGCTTTTTAAGTCGGATGTGAAATCCCTGAGCTTAACTTAGGAATTGCATTCGATACTGGGAAGCTAGAGTATGGGAGAGGATGGTA
>sq63;size=10904;
GCAAGCGTTAATCGGAATTACTGGGCGTAAAGCGCGCGTAGGTGGTTCAGCAAGTTGGATGTGAAAGCCCCGGGCTCAACCTGGGAATTGCATCCAAAACTACTGAGCTAGAGTACGGTAGAGGGTGGTG
>sq64;size=10684;
GCAAGCGTTAATCGGAATTACTGGGCGTAAAGCGCGCGTAGGTGGTTTTGTAAGTTGGAGGTGAAATCCCCGGGCTCAACCTGGGAACTGCCTCCAAAACTGCATGACTAGAGTACGGTAGAGGGTGGTG
>sq65;size=10572;
GCTAGCGTTGCTCGGAATCACTGGGCGTAAAGGGCGCGTAGGCGGCCATTCAAGTCGGGGGTGAAAGCCTGTGGCTCAACCACAGAATTGCCTTCGATACTGTTTGGCTTGAGTTTGGTAGAGGTTGGTG
>sq66;size=10170;
ACCCGAGTAGTCCGGCTGACTGACTGAACCAAAGGATATCTCGTATGCCGTCTTCTGCTTGAAAAAAAAAAAAGCTTAACTATGAAACTGCCATTGATACTGCGGGTCTTGAGTAAGGTAGAAGTAGCTG
>sq67;size=9575;
GCTAGCGTTGTTCGGAATTACTGGGCGTAAAGCGCGCGTAGGCGGCTACTCAAGTCAGAGGTGAAAGCCCGGGGCTCAACCCCGGAACTGCCTTTGAAACTAGGTGGCTAGAATCTTGGAGAGGTCAGTG
>sq68;size=9243;
GCAAGTGTTGATGAAAATTGGGCGTAAAGGATCCGTAGGTGGTCGTCTCAACCATGAGTTAAGTCCTTACCTAACTGGTAAGATGCTCAGCTTTAGCAGGGATAAGGTGCTGCGCACCTTATCTTGGGGT
>sq69;size=9192;
GCTAGCGTTAATCGGAATTACTGGGCGTAAAGCGTGTGTAGGTGGTTAGATAAGTTAGATGTGAAAACCCTGGGCTTAACCTGGGAACTGCGTTTAAGACTGTTTAGCTAGAGTACTGTAGAGGGCAGTG
>sq70;size=9123;
ACTAACGTTATTCATCATAACTGGGCGTAAAGGGTACGTAGGCTGCTTTTTAAGTCTTAATCAAAGAAGCTAAGCTTAACTTAGAAATTGATTTTGATACTGTTAAGCTTGAGGTCAATATAGGTTAGTT
>sq71;size=9094;
GCGAGCGTTAATCGGAATTACTGGGCGTAAAGCGTGCGCAGGCGGCTTTGCAAGACAGAGGTGAAATCCCCGGGCTCAACCTGGGAACTGCCTTTGTGACTGCAAGGCTAGAGTACGGCAGAGGGGGATG
>sq72;size=9041;
GCAAGCGTTAATCGGAATTACTGGGCGTAAAGCGCACGCAGGCGGTTGGATAAGTTAGATGTGAAAGCCCCGGGCTCAACCTGGGAATTGCATTTAAAACTGTCCAGCTAGAGTCTTGTAGAAGGGGGTA
>sq73;size=9019;
GGGTAGTCCGGCTGACTGACTAGGCTACACGACATCTCGTATGCCGTCTTCTGCTTGAAAAAAAAATCCCCGGGCTCAACCTGGGAACTGCATCCAAAACTACTGAGCTAGAGTACGGTAGAGGGTGGTG
>sq74;size=8619;
GCTAGCGTTGTTCGGAATTACTGGGCGTAAAGCGAGTGTAGGTGGTTGTTCAAGTTGGATGTGAAAGCCTTGAGCTCAACTCAAGAAATGCATTCAGGACTGAACGACTAGAGGACCGGAGAGGATAGTG
>sq75;size=8495;
GCAAGCGTTATCCGGATTCACTGGGTTTAAAGGGTGTGTAGGCGGGCATTTAAGTCAGTGGTGAAATCTCCGAGCTCAACTCGGAAACTGCCATTGATACTATTTGTCTTGAATATCGTTGAGGTTGGCG
>sq76;size=8450;
ACCCGAGTAGTCCGGCTGACTGACTGTACATACCGGTATCTCGTATGCCGTCTTCTGCTTGAAAAAAAACAAGGCTCAACCTGGGAACTGCATCTGATACTGGCAAGCTTGAGTCTCGTAGAGGGGGGTA
>sq77;size=8326;
ACCCCTGTAGTCCGGCTGACTGACTCTAACCTCCGCTATCTCGTATGCCGTCTTCTGCTTGAAAAAAAAAAAGGCTTAACCTGGGCACTGCGTTTAAGACTGTTTAACTAGAGTGCTGTAGAGGATAGTG
>sq78;size=8240;
GAGTAGTCCGGCTGACTGACTTACACGATCTACATCTCGTATGCCGTCTTCTGCTTGATAAAAAACCCTGGTAGTCCGGCTGACTGACTTACACGATCTACATCTCGTATGCCGTCTTCTGCTTGAAAAA
>sq79;size=8149;
GCGAGCATTATTCGAAATGATTAGGCGTAAAGGGTTTGTAGGTTGTTTTTTAAGTTGAAAAAAAAAGATTAAAGCTTAACTTTATTTATTTTTTCAAAACTGATAAACTAGAGTATAAATAGAGGATAAT
>sq80;size=7629;
GCGAGCGTTGTCCGGAATCACTGGGCGTAAAGGGCGCGTAGGCGGTCTGCTAAGCGTGTGGTGAAAGCTCGGGGCTCAACCCCGAGTCTGCCATGCGAACTGGTGGACTAGAGCACTGTAGAGGCGAGTG
>sq81;size=7568;
GCGAGCGTTGTCCGGAATCACTGGGCGTAAAGGGCGCGTAGGCGGTGACTTAAGCGTGTGGTGAAAGCCCGGGGCTCAACCCCGGGTCGGCCGTGCGAACTGGGTCACTCGAGCACTGTAGAGGCAGGTG
>sq82;size=7534;
CGGTAGTCCGGCTGACTGACTCAGGCGTATTGGATCTCGTATGCCGTCTTCTGCTTGAAAAAAAAATCCCCGGGCTCAACCTGGGAACTGCATCCAAAACTACTGAGCTAGAGTACGGTAGAGGGTGGTG
>sq83;size=7515;
GCTAGCGTTGTTCGGAATTACTGGGCGTAAAGCGCACGTAGGCGGGTTTGTAAGTAGGGGGTGAAATCCCAGGGCTCAACCCTGGAACTGCCTTCTAGACTGCAAGCCTGGAGGTCAGGAGAGGCGAGTG
>sq84;size=7423;
ACCCCTGTAGTCCGGCTGACTGACTCACGCCATAATGATCTCGTATGCCGTCTTCTGCTTGAAAAAAAAAAAGGCTTAACCCCGTGATGGGATGGAAACTGCCAATCTAGAGTATCGGAGAGGAAAGTGG
>sq85;size=7370;
ACCCTTGTAGTCCGGCTGACTGACTGACTTGGTATTCATCTCGTATGCCGTCTTCTGCTTGAAAAAAAAAAAGGCTCAACCGTGGAATTGCAGTTGAAACTGGAGGCCTTGAGTGCACACAGGGATGCCG
>sq86;size=7343;
GCAAGCGTTATCCGGAATTATTGGGCGTAAAGCGCGCGTAGGCGGTTTTTTAAGTCTGATGTGAAAGCCCACGGCTCAACCGTGGAGGGTCATTGGAAACTGGAAAACTTGAGTGCAGAAGAGGAAAGTG
>sq87;size=7080;
GCTAGCGTTGTTCGGAATTACTGGGCGTAAAGCGCACGTAGGCGGACTGGAAAGTCAGGGGTGAAATCCCGGGGCTCAACCCCGGAACTGCCTTTGAAACTCCCAGTCTTGAGGTCGAGAGAGGTGAGTG
>sq88;size=6518;
GCTAGCGTTGTTCGGAATTACTGGGCGTAAAGCGCACGTAGGCGGGTATTTAAGTCAGGGGTGAAATCCCAGAGCTCAACTCTGGAACTGCCTTTGATACTGGGTACCTAGAGTATGGAAGAGGTAAGTG
>sq89;size=6350;
TTGTAGTCCGGCTGACTGACTGTATGCGCTGTAATCTCGTATGCCGTCTTCTGCTTGAAAAAAAAATCCCCGGGCTCAACCTGGGAACTGCATCCAAAACTACTGAGCTAGAGTACGGTAGAGGGTGGTG
>sq90;size=6276;
GCAAGCGTTAATCGGAATTACTGGGCGTAAAGGGTGCGTAGGTGGTTTATTAAGTTATCTGTGAAATCCCTGGGCTTAACCTGGGCAGGTCAGATAAGACTGGTAGACTCGAGTATGGGAGAGGGTAGTG
>sq91;size=6234;
GCTAGCGTTGTTCGGAATTACTGGGCGTAAAGAGTGCGTAGGCGGCTAATTAAGTTGGGAGTGAAATCCCAGGGCTCAACCCTGGAATTGCTTTCAAAACTGGTTAGCTAGAGGACGATAGAGGATGGTG
>sq92;size=5947;
GCAAGTGTTGATGAAAATTGGGCGTAAAGGATCCGTAGGTGGTTGTCTCAACTATGCGTTAAGTCCTTACCTAACTGGTAAGATGCGCGTAGTACCGAACAACTAGAGAATTGTAGAGGAAAGTGGAATG
>sq93;size=5808;
GCAAGCGTTGTCCGGATTTATTGGGTTTAAAGGGTGCGTAGGCGGCATTTTAAGTCAGTGGTGAAATACGGCAGCTCAACTGTCGAGGTGCCATTGATACTGGGATGCTTGAGTACTGATGAGGTAGGCG
>sq94;size=5505;
GCAAGCGTTAATCGGATTTACTGGGCGTAAAGCGCGCGTAGGTGGCCAATTAAGTCAAATGTGAAATCCCCGAGCTTAACTTGGGAATTGCATTCGATACTGGTTGGCTAGAGTATGGGAGAGGATGGTA
>sq95;size=5415;
ACGAGTGATATCCTATCTCTACTGGGCGTTAAAGGGTCCAAAGGCAGTCGTCATTGCACATAGGCTGAAAGAAAAGTACAGTTTAAGACAGCTGACGACTTTGAGGATGAAAGAAGATTACGGTACTCTC
>sq96;size=5371;
GCAAGCGTTAATCGGAATTACTGGGCGTAAAGCGCACGCAGGCGGTTGGGTAAGTTAGATGTGAAAGCCCCGGGCTCAACCTGGGAATTGCATTTAAAACTGTCCAGCTAGAGTCTTGTAGAGGGGGGTA
>sq97;size=5341;
GCGAGCGTTAATCGGAATTACTGGGCGTAAAGCGCGCGTAGGTGGTGTGTTAAGTCGGATGTGAAAGCCCTGGGCTCAACCTGGGAACTGCATCCGATACTGGCACGCTAGAGTGCAGTAGAGGGAGGTG
>sq98;size=5042;
CCTTGTAGTCCGGCTGACTGACTCACGCCATAATGATCTCGTATGCCGTCTTCTGCTTGAAAAAAAACCTAAAGCTCAACTCCAGAACTGCCTTTGAGACTGCATCGCTTGAATCCAGGAGAGGTCAGTG
>sq99;size=5015;
ACCCTGGTAGTCCGGCTGACTGACTCCTCGTTCGACTATCTCGTATGCCGTCTTCTGCTTGAAAAAAAAAAAGGCTCAACCTCTTCGAGCCGTTGAAACTGGTTTTCTTGAGTGAGCGAGAAGTATGCGG
>sq100;size=4855;
GCGAGCGTTAATCGGAATTACTGGGCGTAAAGCGTGCGCAGGCTGTTTTGTAAGTCAGATGTGAAATCCCCGAGCTCAACTTGGGAACTGCGTTTGAAACTACAAGACTAGAATAGGTCAGAGGGGGGTA
>sq101;size=4796;
GAGACACGTTCCGAAACAAAAGTGCAGGTGTGAAAGCAACCTTAAATGTGTTTATTAGAAACCCTAGTAGTCCGGCTGACTGACTTACACGATCTACATCTCGTATGCCGTCTTCTGCTTGAAAAAAAAA
>sq102;size=4729;
GCTAGCGTTGTTCGGATTTACTGGGCGTAAAGCGCACGTAGGCGGATCGTTAAGTCGGGGGTGAAATCCTGGAGCTCAACTCCAGAACTGCCTTCGATACTGGCGATCTTGAGTCCGGAAGAGGTGAGTG
>sq103;size=4674;
GCTAGCGTTGTTCGGAATTACTGGGCGTAAAGCGAGTGTAGGTGGTTGTCATAGTCAGGTGTGAAAGCCTTGAGCTCAACTCAAGAAATGCACTTGATACTGGGCGACTAGAGGACCGGAGAGGATAGTG
>sq104;size=4638;
CCAAGCGTTATCCGGAATCATTGGGTTTAAAGGGTCCGTAGGCGGCTTTATAAGTCAGTGGTGAAATCCGGCAGCTTAACTGTCGAATTGCCATTGATACTGTAGGGCTTGAATTGTTGTGAAGTAACTA
>sq105;size=4528;
GCAAGCGTTAATCGGAATTACTGGGCGTAAAGCGCACGCAGGCGGTTGGATAAGTTAGATGTGAAAGCCCCGGGCTCAACCTGGGGATTGCATTTAAAACTGTCCAGCTAGAGTCTTGTAGAGGGGGGTA
>sq106;size=4491;
GCGAGCGTTAATCGGAATTACTGGGCGTAAAGCGTGCGCAGGCGGTTTCGTAAGCTGGAGGTGAAATCCCCGGGCTTAACCTGGGAATGGCCTTCAGGACTGCGAGGCTAGAGTGCGGCAGAGGGAGGTG
>sq107;size=4433;
TAGTAGTCCGGCTGACTGACTCACGCCATAATGATCTCGTATGCCGTCTTCTGCTTGAAAAAAAACCCCGGTAGTCCGGCTGACTGACTCACGCCATAATGATCTCGTATGCCGTCTTCTGCTTGAAAAA
>sq108;size=4365;
GCAAGCGTTAATCGGAATTACTGGGCGTAAAGCGCACGCAGGCGGTTGGATAAGGTAGATGTGAAAGCCCCGGGCTCAACCTGGGAATTGCATTTAAAACTGTCCAGCTAGAGTCTTGTAGAGGGGGGTA
>sq109;size=4355;
CGCGGTAGTGCCAGCAGCCGCGGTAGTGCCAGCAGCCGCGGTAATATATTAGAAACCCTTGTAGTCCGGCTGACTGACTGAACCAAAGGATATCTCGTATGCCGTCTTCTGCTTGAAAAAAAAAAAAAAA
>sq110;size=4222;
GCAAGCGTTAATCGGAATTACTGGGCGTAAAGCGCACGCAGGCGGTTGGATAAGTTAGATGTGAAAGCCCCGGGCTCAACCTGGGAATTGCATTTAAAACTGTCCAGCTAGAGACTTGTAGAGGGGGGTA
>sq111;size=4212;
GCGAGCGTTATTCGGAATTACTAGGCGTAAAGCGAGTGTAGGCGGACGATTAAGTCCGACGTTAAATCTCCCGGCTTAACTGGGAATCGCGTCGGATACTGGTCGCCTCGAGTGGGGTAGGGGGCAGCGG
>sq112;size=3930;
GCGAGCGTTAATCGGATTTACTGGGCGTAAAGCGTGCGTAGGCGGCTTTTTAAGTCGGATGTGAAATCCCTGAGCTTAACTTAGGAATTGCATTCGATACTGGAAAGCTAGAGTATGGGAGAGGATGGTA
>sq113;size=3926;
GCTAGCGTTGCTCGGAATTACTGGGCGTAAAGGGAGCGTAGGCGGACTGTTTAGTCAGAGGTGAAAGCCCAGGGCTCAACCTTGGAATTGCCTTTGATACTGGCAGTCTTGAGTACGGAAGAGGTATGTG
>sq114;size=3903;
GCTAGCGTTGTTCGGAATTACTGGGCGTAAAGCGCACGTAGGCGGACATTTAAGTCAGGGGTGAAATCCCGGGGCTCAACCTCGGAACTGCCTTTGATACTGGGTGTCTTGAGTATGGAAGAGGTAAGTG
>sq115;size=3697;
GCAAGCGTTAATCGGAATTACTGGGCGTAAAGCGTGCGCAGGCGGTTTTGTAAGTCTGTCGTGAAATCCCCGGGCTCAACCTGGGAATTGCGATGGAGACTGCAAGGCTAGAATCTGGCAGAGGGGGGTA
>sq116;size=3654;
GCGAACGTTGTTCGGAATCACTGGGCTTAAAGGGCGCGTAGGCGGGCTGTCAAGTTTGGGGTGAAATCCCGCGGCTCAACCGTGGAACTGCCTCAAATACTGACGGTCTCGAGGGAGATAGGGGCGAGCG
>sq117;size=3611;
GCGAGCGTTAATCGGAATTACTGGGCGTAAAGCGTGCGCAGGCGGTTGTGTAAGACAGGTGTGAAATCCCCGGGCTTAACCTGGGAACTGCGCTTGTGACTGCACGGCTAGAGTATGGCAGAGGGGGGTG
>sq118;size=3610;
GCTAGCGTTACTCGGAATCACTGGGCGTAAAGAGTGCGTAGGCGGTCTAGTAAGTCAGAAGTGAAAGCCCAGGGCTCAACCCTGGAATTGCTTTTGAAACTGCAAGACTTGAGTGTTGTAGGGGATAGCG
>sq119;size=3546;
GCAAGCGTTAATCGGAATTACTGGGCGTAAAGCGCACGCAGGCGGTTTGTTAAGTCAGATGTGAAATCCCCGGGCTCAACCTGGGAACTGCATCTGATACTGGCAAGCTTGAGTCTCGTAGAGGGGGGTA
>sq120;size=3483;
GCTAGCGTTGTTCGGAATCACTGGGCGTAAAGCGCACGTAGGCGGACCATTAAGTCAGGGGTGAAAGCCTGGAGCTCAACTCCAGAACTGCCTTTGATACTGATGGTCTCGAGTTCGGAAGAGGTTGGTG
>sq121;size=3443;
GAGTAGTCCGGCTGACTGACTAGGCTACACGACATCTCGTATGCCGTCTTCTGCTTGATAAAAAACCCGAGTAGTCCGGCTGACTGACTAGGCTACACGACATCTCGTATGCCGTCTTCTGCTTGAAAAA
>sq122;size=3437;
GCAAGCGTTGTCCGGAATTATTGGGCGTAAAGCGCGCGCAGGCGGTTTCTTAAGTCTGATGTGAAAGCCCACGGCTCAACCGTGGAGGGTCATTGGAAACTGGGAGACTTGAGTGCAGAAGAGGAGAGTG
>sq123;size=3390;
GCTAGCGTTGCTCGGAATCACTGGGCGTAAAGGGCGCGTAGGCGGACTCTTAAGTCGGGGGTGAAAGCCCAGGGCTCAACCCTGGAATTGCCTTCGATACTGAGAGTCTTGAGTTCGGAAGAGGTTGGTG
>sq124;size=3358;
TGGTAGTCCGGCTGACTGACTCAGGCGTATTGGATCTCGTATGCCGTCTTCTGCTTGAAAAAAAACCCCAGTAGTCCGGCTGACTGACTCAGGCGTATTGGATCTCGTATGCCGTCTTCTGCTTGAAAAA
>sq125;size=3273;
GCTAGCGTTGTTCGGAATGACTGGGCGTAAAGGGCGCGTAGGCGGCAAATCAAGTCAGGTGTGAAAGCCTTGGGCTCAACCCAAGAATTGCGCTTGATACTGGTTAGCTAGAGGATGGAAGAGAAAAGCG
>sq126;size=3223;
GCAAGCGTTACTCGGAATTACTGGGCGTAAAGCGTGCGTAGGCGGTTCGTTAAGTCTGACGTGAAATCCCCGGGCTCAACCTGGGACGTGCGTTGGAAACTGGCGATCTAGAGTACGGTAGAGGGTGGTG
>sq127;size=3059;
GCAAGCGTTGTCCGGAATTATTGGGCGTAAAGCGCGCGCAGGCGGTCTTTTAAGTCTGATGTGAAAGCCCACGGCTCAACCGTGGAGGGTCATTGGAAACTGGGAGACTTGAGTACAGAAGAGGAGAGTG
>sq128;size=3020;
GCTAGCGTTGCTCGGAATCACTGGGCGTAAAGGGTGCGTAGGCGGGTCTTTAAGTCAGAGGTGAAATCCTGGAGCTCAACTCCAGAACTGCCTTTGATACTGAGGATCTTGAGTTCGGGAGAGGTGAGTG
>sq129;size=2978;
GCAAGCGTTATTCGGATTGATTGGGTGTAAAGGGTGTGCAGACGGCTTACTAAGTCACTTGTTAAATTCCTCGGCCTAACTGAGGATCTGCAGGTGATACTGGAAAGCTAGAGGGTGGAAGAGAGAAGTG
>sq130;size=2961;
GCTAGCGTTGCTCGGAATTACTGGGCGTAAAGGGAGCGTAGGCGGACATTTAAGTCAGGGGTGAAATCCCGGGGCTCAACCTCGGAATTGCCTTTGATACTGGGTGTCTTGAGTGTGAGAGAGGTATGTG
>sq131;size=2909;
TCTAGTTGATATACTACGGCGTAAAGGGTGGTTAAGGAACACTGTAAAATAGAGCCAAACGGCCCTTTAACTGTTATACGCTTTTAGATGCTAGAGGCCCAAACACGAAAGTAGCTTTAAATTAATTACC
>sq132;size=2889;
CCCTAGTAGTCCGGCTGACTGACTTATCGTTGACCAATCTCGTATGCCGTCTTCTGCTTGAAAAGAAACCCTAGTAGTCCGGCTGACTGACTTATCGTTGACCAATCTCGTATGCCGTCTTCTGCTTGAA
>sq133;size=2881;
GCAAGCGTTGTCCGGAATTATTGGGCGTAAAGCGCGCGCAGGCGGTCCTTTAAGTCTGATGTGAAAGCCCACGGCTCAACCGTGGAGGGTCATTGGAAACTGGGGGACTTGAGTACAGAAGAGGAAAGTG
>sq134;size=2787;
TAGATACCCCGGTAGTCCGGCTGACTGACTGTATGCGCTGTAATCTCGTATGCCGTCTTCTGCTTGAAAAAAAACCCCGGTAGTCCGGCTGACTGACTGTATGCGCTGTAATCTCGTATGCCGTCTTCTG
>sq135;size=2786;
GCAAGCGTTAATCGGAATTACTGGGCGTAAAGCGTGCGCAGGCGGTTATATAAGACAGATGTGAAATCCCCGGGCTCCACCTGGGAACTGCATTTGTGACTGTATAGCTAGAGTACGGCAGAGGGGGATG
>sq136;size=2712;
GCAAGCGTTAATCGGAATTACTGGGCGTAAAGCGTGCGCAGGCGGTTGATTAAGTTTGATGTGAAATCCCCGGGCTTAACCTGGGAACTGCATTGAATACTGGTCGGCTAGAGTGTGTCAGAGGGGGGTA
>sq137;size=2690;
GCTAGCGTTGCTCGGAATGACTGGGCGTAAAGGGCGCGTAGGCGGCATGTACAGTCAGAAGTGAAATTCCTGGGCTCAACCTGGGGACTGCTTTTGATACGTGCAAGCTAGAGTGAGGAAGAGGGTTGTG
>sq138;size=2609;
GCAAGCGTTGTCCGGATTTATTGGGTTTAAAGGGTGCGTAGGTGGGGTCTCAAGTCTGGTTTGAAAGTCGGCGGCTTAACCGTTGGATGTGGCTGGAAACTGGGATTCTTGAATGCGCTGGCGGTAGCCG
>sq139;size=2522;
GCAAGCATTAATCGGAATTATTGGGCGTAAAGGGCGCGTAGGCGGATAATCAAGTCTTGTGTGAAATTTCGGGGCTCAACCTCGAAGCGGCACAGGAAACTAGTTATCTAGAGGGTAGACGGAGAGAATG
>sq140;size=2519;
GCTAGCGTTGTTCGGAATGACTGGGCGTAAAGGGCGCGTAGGCGGTTTTTTAAGTTGGGCGTGAAAGCCCCGGGCTTAACCTGGGAACTGCGCTTGATACTGAAAGACTAGAGGACGAGAGAGGAAAGTG
>sq141;size=2515;
GCAAGCGTTAATCGGAATTACTGGGCGTAAAGCGCACGCAGGCGGTCTGTCAAGTCGGATGTGAAATCCCCGGGCTCAACCTGGGAACTGCATTCGAAACTGGCAGGCTAGAGTCTTGTAGAGGGGGGTA
>sq142;size=2505;
GCTAGCGTTGCTCGGAATCACTGGGCGTAAAGGGCGCGTAGGCGGACTCTTAAGTCGGAGGTGAAAGCCCAGGGCTCAACCCTGGAATTGCCTTCGATACTGGGAGTCTTGAGTTCGGAAGAGGTTGGTG
>sq143;size=2465;
GCAAGCGTTAATCGGAATTACTGGGCGTAAAGCGCACGCAGGCGGTCTGTTAAGTCAGATGTGAAATCCCCGGGCTTAACCTGGGAACTGCATTTGAAACTGGCAGGCTTGAGTCTCGTAGAGGGGGGTA
>sq144;size=2396;
GCTAGCGTTGTTCGGAATTACTGGGCGTAAAGGGCGCGTAGGCGGCTCTGTAAGTCAGATGTGAAAGCCCCGGGCTTAACCTGGGAACTGCATTTGATACTGCAGAGCTAGAGATCGAGAGAGGAAAGTG
>sq145;size=2345;
CCGAGCGTTGTCCGGATTTATTGGGCGTAAAGCGAGCGCAGGCGGTTAGATAAGTCTGAAGTTAAAGGCTGTGGCTTAACCATAGTACGCTTTGGAAACTGTTTAACTTGAGTGCAAGAGGGGAGAGTGG
>sq146;size=2280;
GCGAGCGTTAATCGGAATTACTGGGCGTAAAGCGTGCGCAGGCGGTTGTGCAAGACAGATGTGAAATCCCCGGGCTCAACCTGGGAACTGCATTTGTGACTGCACGACTAGAGTACGGCAGAGGGGGGTA
>sq147;size=2277;
GCAAGCGTTGTCCGGAATTACTGGGCGTAAAGAGCTCGTAGGCGGGATCGTAAGTCTTAGAGTAAATCTCACGGCTCAACCGTGGGGCCTTCTGAGATACTGCGATTCTTGAGGATGTCAGAGGAAAGTG
>sq148;size=2261;
GCAAGCGTTACTCGGAATCACTGGGCGTAAAGAGCGTGTAGGCGGATATATAAGTCAGAAGTGAAATCCAATAGCTTAACTATTGAACTGCTTTTGAAACTGTATATCTAGAATGTGGGAGAGGTAGATG
>sq149;size=2250;
GCGAGCGTTGTCCGGAATTACTGGGCGTAAAGAGCTCGTAGGTGGTTTGTCGCGTTGTTCGTGAAATCTCACGGCTTAACTGTGAGCGTGCGGGCGATACGGGCAGACTTGAGTACTGCAGGGGAGACTG
>sq150;size=2227;
TTAGAAACCCTTGTAGTCCGGCTGACTGACTCCTCGTTCGACTATCCGTATGCCGTCTTCTGCTTGATTAGAAACCCCAGTAGTCCGGCTGACTGACTTCCGACACAATTATCTCGTATGCCGTCTTCTG
>sq151;size=2217;
GCAAGCGTTATCCGGAATTATTGGGCGTAAAGAGCTCGTAGGCGGTTTGTCGCGTCTGCTGTGAAAACTGGAGGCTCAACCTCCAGCCTGCAGTGGGTACGGGCAGACTAGAGTGCGGTAGGGGAGATTG
>sq152;size=2187;
GCAAGCGTTAATCGGAATTACTGGGCGTAAAGCGCGCGTAGGTGGTTCAGTAAGTTGGAAGTGAAATCCCCGGGCTCAACCTGGGAACTGCTTTCAAAACTGCTGAGCTAGAGTACGGTAGAGGGTGGTG
>sq153;size=2177;
GCGAGCGTTAATCGGAATTACTGGGCGTAAAGCGTGCGCAGGCGGTTTGGTAAGACAGGTGTGAAATCCCCGGGCTTAACCTGGGAACTGCGCTTGTGACTGCCAGGCTAGAGTACGGCAGAGGGGGGTG
>sq154;size=2165;
GCAAGCGTTAATCGGAATTACTGGGCGTAAAGCGTGCGCAGGCGGTTATATAAGACAGATGTGAAATCCCCGGGCTCAACCTGGGAACTGCATTTGTGACTGTATAGCTAGAGAACGGCAGAGGGGGATG
>sq155;size=2159;
GCGAGCGTTGTCCGGATTTATTGGGCGTAAAGAGTTCGTAGGTGGTTTGTTAAGTTTGATGTTAAAGATCGGGGCTCAACCTCGGGACAGCATTGAATACTGGCAGACTTGAGTATGGTAGAGGCTAGTG
>sq156;size=2126;
GCAGGCGTTAATCGGAATTACTGGGCGTAAAGCGTGCGCAGGCGGTTTGTTAAGACAGGTGTGAAATCCCCGGGCTTAACCTGGGAATTGCGCTTGTAACTGGCAGACTGGAGTGTGGCAGAGGGGGGTG
>sq157;size=2117;
GCTGGATTTACTGCTGATATGATGCACGGTCAATATACACTCACCGGCCACTTTATTAGAAACCCTAGTAGTCCGGCTGACTGACTCTAACCTCCGCTATCTCGTATGCCGTCTTCTGCTTGAAAAAAAA
>sq158;size=2107;
CCAAGCGTTAATCGGAATTACTGGGCGTAAAGCGTGCGCAGGCGGTTGTGCAAGACCGATGTGAAATCCCCGAGCTTAACTTGGGAATTGCATTGGTGACTGCACGGCTAGAGTGTGTCAGAGGGGGGTA
>sq159;size=2077;
GCGTGCGTTATTCATACGAACTGGGCGTAAAGCGTCTTTAGGCTGTTTAGAGAGTGTTAGCATCAAAATACCAGAACGTCATGCTGGACTGTATGTTAATACTGCTTTTCTTGAGTTATATAGGAGTTAG
>sq160;size=2067;
GCGAGCGTTATCCATCATGATTGGGCGTAAAGTGTCTTAGAAAGTTAGAGGCGGCATCGACTACTTAATGTTAAATCTCAAGATTATCTCTTGAATCCGCATTAAAGTAAAGCTTTGCTTTGAGTACGTT
>sq161;size=2059;
CAGTAGTCCGGCTGACTGACTGACTTGGTATTCATCTCGTATGCCGTCTTCTGCTTGAAAAAAAACCCCTGTAGTCCGGCTGACTGACTGACTTGGTATTCATCTCGTATGCCGTCTTCTGCTTGAAAAA
>sq162;size=2050;
GCAAGCGTTGTTCGGATTTATTGGGCGTAAAGCGCGCGTAGGCGGACCTGTAAGTCAGATGTGAAATCTCGGGGCTCAACCTCGAAACTGCGTCTGAAACTGCAGGTCTAGAATCTTGGAGGGGGAAGGG
>sq163;size=2038;
GCTAGCGTTGTTCGGAATTACTGGGCGTAAAGCGCGCGTAGGCGGCGACTCAAGTCAGAGGTGAAAGCCCGGGGCTCAACCCCGGAACTGCCTTTGAAACTAGGTTGCTAGAATCTTGGAGAGGTCAGTG
>sq164;size=2032;
TCTAGTTGATATACTACGGCGTAAAGGGTGGTTAAGGAACAATGTACAATAGAGCCAAACGGCCCTTTAACTGTTATACGCTTTTAGATGCTAGAGGCCCAAACACGAAAGTAGCTTTAAATTAATTACC
>sq165;size=2028;
GCTAGCGTTGTTCGGAATTACTGGGCGTAAAGCGCGTGTAGGCGGTTTTCCAAGTTGGGTGTGAAAGCCTTGAGCTCAACTCAAGAAATGCACTCAGTACTGGAAGACTAGAGGACCGGAGAGGATAGTG
>sq166;size=1992;
GCTAGTGTTACTCAACTTGACTGGGCGTAAAGGGCGTGAAGGTGGTATGGTACGTTTTATTGTAAATACTCAAACATAATTTGAGGAGCTTTAAAATACGGCTATGCTTGAGTTTATTTGAAGAAAGTTG
>sq167;size=1972;
AACCCTAGTAGTCCGGCTGACTGACTGGAGACAAGGGAATCTCGTATGCCGTCTTCTGCTTGATTAGAAAAACCGGTAGTCCGGCTGACTGACTGGAGACAAGGGAATCTCGTATGCCGTCTTCTGCTTG
>sq168;size=1963;
GCAAGCGTTGTTCGGAATCATTGGGCGTAAAGGGTGCGTAGGCGGACTTATAAGTCAGGTGTGAAAACTGCGGGCTCAACCCGTGGCCTGCACTTGAAACTATAGGTCTGGAGTTTGGGAGAGGCAAGTG
>sq169;size=1947;
GCAAGCGTTGTCCGGATTTATTGGGTTTAAAGGGTGCGTAGGTGGTTTAATAAGTCAGTGGTGAAAGCTGGTTGCTCAACAATCAAGTTGCCATTGATACTGTTAGACTTGAGAGAAGTGGAGGCTGGTG
>sq170;size=1913;
GCAAGCGTTAATCGGATTTACTGGGCGTAAAGCGCGCGTAGGTGGCTAATTAAGTCAAATGTGAAATCCCCGAGCTTAACTTGGGAATTGCATTCGATACTGGTTAGCTAGAGTATGGGAGAGGATGGTA
>sq171;size=1870;
GCTAGCGTTAATCGGATTTACTGGGCGTAAAGCGTGCGTAGGCGGTTTGATAAGTCGATTGTGAAAGCCCCGGGCTCAACCTGGGAATTGCGGTCGATACTGTCAGACTCGAAAACGGTAGAGGGAGGTG
>sq172;size=1863;
TTTTTTTTGCAAATCAGCTGCCATGACACTTTATCTTTGCACAGCACAGCCAATTGCTCACGTTAGTTCATTTTTCCCCTCCTTTTCCTTACTTGTTCCTATGGCAATAAAATCCCATCATTAGAAACCC
>sq173;size=1861;
GCGAGCGTTAATCGGATTTACTGGGCGTAAAGCGTGCGTAGGCGGCTTCTTAAGTCGGATGTGAAATCCCTGAGCTTAACTTAGGAATTGCATTCGATACTGGGAAGCTAGAGTATGGGAGAGGATGGTA
>sq174;size=1838;
CCTAGCGTTGTTCGGAATTATTGGGCGTAAAGCGGGTGCAGGTGGCCTTGTAAGTCGAGTGTGAAAGCCTAGGGCTTAACCCTAGAAGTGCATTCGATACTGCGAGGCTTGAGTGTTGGAGAGGCTATTG
>sq175;size=1787;
GAATTCACTCTCTAATCGATTGTCTCAGCTCTCCCTGGATTAGAAACCCGAGTAGTCCGGCTGACTGACTCTAACCTCCGCTATCTCGTATGCCGTCTTCTGCTTGATTAGATACCCCTGTAGTCCGGCT
>sq176;size=1785;
GCGAACGTTGTTCGGAATCACTGGGCTTAAAGGGAGCGTAGGCGGGCTGTCAAGTCTGGGGTGAAATCCCGCGGCTCAACCGTGGAACTGCCTCAGATACTGACGGCCTCGAGGAAGGTAGGGGCGTGCG
>sq177;size=1778;
GCAAGCGTTGTTCGGATTTACTGGGCGTAAAGCGTACGTAGGCGGATGATTAAGTCAGGGGTGAAATCCCGGGGCTCAACCTCGGAACTGCCTTTGATACTGGTCGTCTTGAGTCCGGGAGAGGTGAGTG
>sq178;size=1733;
AGATCTCAAATTTCTTGTGAGTGCCATTCACATCTGCTGTTCCCACATAAATCTATTAGAAACCCTTGTAGTCCGGCTGACTGACTCTAACCTCCGCTATCTCGTATGCCGTCTTCTGCTTGAAAAAAAA
>sq179;size=1670;
GCGAGCGTTGTCCGGAATTACTGGGCGTAAAGGGCTCGTAGGTGGTTTGTCGCGTCGTCTGTGAAATTCCGGGGCTTAACTCCGGGCGTGCAGGCGATACGGGCATAACTTGAGTACTGTAGGGGTAACT
>sq180;size=1649;
GCGAACGTTGTTCGGAATCACTGGGCTTAAAGGGCGCGTAGGCGGGCTGTCAAGTTTGGGGTGAAATCCCGCGGCTCAACCGTGGAACTGCCTTAAATACTGACGGTCTCGAGGGGGATAGGGGCGAGCG
>sq181;size=1632;
GCAAGCGTTAATCGGAATTACTGGGCGTAAAGCGTGCGCAGGCGGTTTTGTAAGTCTGATGTGAAATCCCCGGGCTCAACCTGGGAATTGCATTGGAGACTGCAAGGCTAGAATCTGGCAGAGGGGGGTA
>sq182;size=1575;
ACCCTTGTAGTCCGGCTGACTGACTGAACCAAAGGATATCTCGTATGCCGTCTTCTGCTTGAAAAAACACAGGGCTTAACCTGGGCACTGCGTTTAAGACTGTTTAACTAGAGTGCTGTAGAGGATAGTG
>sq183;size=1541;
GCTAGCGTTGCTCGGAATTACTGGGCGTAAAGGGAGCGTAGGCGGACATTTAAGTCAGGGGTGAAATCCCAGAGCTCAACTCTGGAACTGCCTTTGATACTGGGTGTCTTGAGTGTGATAGAGGTATGTG
>sq184;size=1537;
GCAGGCGTTAATCGGAATTACTGGGCGTAAAGCGTGCGCAGGCGGTTTGCTAAGACAGGTGTGAAATCCCCGAGCTTAACTTGGGAATTGCGCTTGTAACTGGCAAGCTAGAGTGTGGCAGAGGGGGGTG
>sq185;size=1494;
TCAAGCGTTGTTCGGAATCACTGGGCGTAAAGGGTGCGTAGGTGGCGTGGTAAGTCAGATGTGAAAGCCCGGGGCTCAACCTCGGAATAGCATCCGATACTACCATGCTAGAGTACTGAAGAGGTGACTA
>sq186;size=1487;
GCTAGCGTTGTTCGGAATTACTGGGCGTAAAGCGCACGTAGGCGGACGGAGAAGTCAGAGGTGAAATCCCAGGGCTCAACCTTGGAACTGCCTTTGAAACTTTCTGTCTTGAGGTCGAGAGAGGTGAGTG
>sq187;size=1467;
GCTAGCGTTGTTCGGAATTACTGGGCGTAAAGCGCGCGTAGGCGGCGATTCAAGTCAGAGGTGAAAGCCCGGGGCTCAACCCCGGAACTGCCTTTGAAACTAGATTGCTAGAATCTTGGAGAGGTCAGTG
>sq188;size=1464;
GTTAGCGTTGTTCGGAATGACTGGGCGTAAAGCGCGCGTAGGCGGATCGGACAGTCGGGGGTGAAATCCCGGGGCTCAACCCCGGAATGGCCTTCGAAACTCCCGGTCTTGAGTTCGAGAGAGGTGGGTG
>sq189;size=1452;
GCTAGCGTTGCTCGGAATCACTGGGCGTAAAGGGTGCGTAGGCGGGTCTTTAAGTCAGGGGTGAAATCCTGGAGCTCAACTCCAGAACTGCCTTTGATACTGAAGATCTTGAGTTCGGGAGAGGTGAGTG
>sq190;size=1421;
GCGAGCGTTAATCGGAATTACTGGGCGTAAAGCGTGCGCAGGCGGTTTTGTAAGTCAGATGTGAAATCCCCGGGCTCAACCTGGGAACTGCGTTTGAAACTACAAGGCTAGAGTGTAGCAGAGGGGGGTA
>sq191;size=1416;
GCGAGCGTTGTCCGGAATTACTGGGCGTAAAGAGCTCGTAGGCGGTTTGTCACGTCGTCTGTGAAATCCTAGGGCTTAACCCTGGACGTGCAGGCGATACGGGCTGACTTGAGTACTACAGGGGAGACTG
>sq192;size=1391;
GAGCTACGAGTGGTTTGGCTGAAGCTTGAGAGACACTTTCAAGACGATGAGGATTAGAAACCCTAGTAGTCCGGCTGACTGACTGACTTGGTATTCATCTCGTATGCCGTCTTCTGCTTGAAAAAAAAAA
>sq193;size=1380;
GCGAGCGTTATCCGGAATTATTGGGCGTAAAGAGCTCGTAGGCGGTTTGTCGCGTCTGTCGTGAAAGTCCGGGGCTTAACCCCGGATCTGCGGTGGGTACGGGCAGACTAGAGTGCAGTAGGGGAGACTG
>sq194;size=1371;
GCGAGCGTTAATCGGAATTACTGGGCGTAAGGCGTGTGTAGGTGGTTAGATAAGTTAGATGTGAAATCCCCGGGCTTAACCTGGGCACTGCGTTTAAGACTGTTTAACTAGAGTGCTGTAGAGGATAGTG
>sq195;size=1354;
GCAAGCGTTGTCCGGAATTATTGGGCGTAAAGCGCGCGCAGGCGGCCTTTTAAGTCTGATGTGAAAGCCCCCGGCTCAACCGGGGAGGGCCATTGGAAACTGGAAGGCTTGAGTACAGAAGAGAAGAGTG
>sq196;size=1348;
CGGTAGTCCGGCTGACTGACTTCCGACACAATTATCTCGTATGCCGTCTTCTGCTTGATAAAAAACCCCTGTAGTCCGGCTGACTGACTTCCGACACAATTATCTCGTATGCCGTCTTCTGCTTGAAAAA
>sq197;size=1339;
GCGAGCGTTGTCCGGAATTACTGGGCGTAAAGGGCTCGTAGGTGGTTTGTCGCGTCGTCTGTGAAATTCTGGGGCTTAACTCCGGGCGTGCAGGCGATACGGGCATAACTTGAGTGCTGTAGGGGTAACT
>sq198;size=1325;
GCGAGCGTTGTCCGGATTTATTGGGCGTAAAGGGCTCGTAGGTGGTTGATCGCGTCGGAAGTGTAATCTTGGGGCTTAACCCTGAGCGTGCTTTCGATACGGGTTGACTTGAGGAAGGTAGGGGAGAATG
>sq199;size=1323;
GCGAGCGTTAATCGGAATTACTGGGCGTAAAGCGTGCGCAGGCGGTGATGTAAGACCGATGTGAAATCCCCGGGCTCAACCTGGGAACTGCATTGGTGACTGCATTGCTCGAGTATGGCAGAGGGGGGTG
>sq200;size=1316;
GCTAGCGTTGTTCGGAATTACTGGGCGTAAAGCGCACGTAGGCGGCGATTCAAGTCAGAGGTGAAAGCCCGGGGCTCAACCCCGGAACTGCCTTTGAAACTAGATTGCTAGAATCCTGGAGAGGTGAGTG
>sq201;size=1281;
GCTAGCGTTGTTCGGAATTACTGGGCGTAAAGGGCGCGTAGGCGGCCTTGTAAGTCAGATGTGAAAGCCCTGGGCTTAACCTGGGAACTGCATTTGATACTGCAAGGCTAGAGATCGAGAGAGGAAAGTG
>sq202;size=1276;
GCGAGCGTTAATCGGAATTACTGGGCGTAAAGCGTGCGCAGGCGGTTATATAAGACAGATGTGAAATCCCCGGGCTCAACCTGGGACCTGCATTTGTGACTGTATAGCTAGAGTACGGTAGAGGGGGATG
>sq203;size=1257;
TACCCCGGTAGTCCGGCTGACTGACTGAACCAAAGGATATCTCGTATGCCGTCTTCTGCTTGATTAGAAAAACTTGTAGTCCGGCTGACTGACTGAACCAAAGGATATCTCGTATGCCGTCTTCTGCTTG
>sq204;size=1177;
GCTAGCGTTGTTCGGAATTACTGGGCGTAAAGCGCACGTAGGCGGATCGATCAGTCAGGGGTGAAATCCCAGAGCTCAACTCTGGAACTGCCTTTGATACTGTCGATCTGGAGTATGGAAGAGGTGAGTG
>sq205;size=1088;
GCGAGCGTTAATCGGAATTACTGGGCGTAAAGCGTGCGCAGGCGGTCTGTTAAGACAGATGTGAAATCCCCGGGCTCAACCTGGGAACTGCATTTGTGACTGGCAGGCTAGAGTATGGCAGAGGGGGGTA
>sq206;size=1087;
GCAAGCGTTGTCCGGATTTACTGGGCGTAAAGAGCGCGTAGGCGGCTCGTTAAGTGTGAAGTGAAATCTCCAGTGCTCAACACGGAAACTGCTTTACATACTGGCGAGCTTGAGGAAAGCAGAGATAACT
>sq207;size=1085;
GCAAGCGTTATTCGGATTCACTGGGCGTAAAGGGTGCGCAGGCGGCCGTGTGTGTAAGGTGTGAAATCCCGGGGCTTAACCCCGGAACTGCGCCTTAAACTACATGGCTAGAGTATTGGAGAGGGTAGTG
>sq208;size=1079;
TCTAGTTGATATACTACGGCGTAAAGGGTGGTTAAGGAGCAATGTAAAATAGAGCCAAACGGCCCTTTAACTGTTATACGCTTTTAGATGCTAGAGGCCCAAACACGAAAGTAGCTTTAAATTAATTACC
>sq209;size=1061;
GCAAGCGTTATCCGGATTCACTGGGTTTAAAGGGTGCGTAGGTGGGCAGGTAAGTCAGTGGTGAAATCTCCGGGCTTAACCCGGAAACTGCCATTGATACTATCTGTCTTGAATACCCTGGAGGTGAGCG
>sq210;size=1056;
GCGAACGTTGTTCGGAATCACTGGGCTTAAAGGGCGCGTAGGCGGGCTGTCAAGTCTGGGGTGAAATCCCGCGGCTCAACCGTGGAACTGCCTCAGATACTGACGGCCTCGAGGGAGGTAGGGGCGTGCG
>sq211;size=1055;
GCGAGCGTTGTCCGGAATTACTGGGCGTAAAGAGCTCGTAGGTGGTTTGTCGCGTCGTTTGTGTAAGCCCGCAGCTTAACTGCGGGACTGCAGGCGATACGGGCATAACTTGAGTGCTGTAGGGGAGACT
>sq212;size=1049;
GCGAGCGTTAATCGGAATTACTGGGCGTAAAGCGTGTGTAGGTGGTTAGATAAGTTAGATGTGGAATCCCCGGGCTTAACCTGGGCACTGCGTTTAAGACTGTTTAACTAGAGTGCTGTAGAGGATAGTG
>sq213;size=1048;
CCTAGCGTTGTTCGGAATCATTGGGCGTAAAGCGGGCGTAGGTGGCTTTTTAAGTCAGTTGTGAAAGCCTGAGGCTTAACCTCAGAAGTGCAATTGATACTATTAAGCTTGAGTGTGGAAAAGGTAACTA
>sq214;size=1047;
GCAAGCGTTGTCCGGATTTATTGGGTTTAAAGGGTGCGTAGGCGGCTATTTAAGTCAGTGGTGAAATCCTTCAGCTTAACTGGAGAACTGCCATTGATACTGAATAGCTTGAGTATAGTTGAGGTAGGCG
>sq215;size=989;
GCTAGCGTTGTTCGGAATTACTGGGCGTAAAGCGCACGTAGGCGGCGATTTAAGTCAGAGGTGAAAGCCCGGGGCTCAACCCCGGAACTGCCTTTGAGACTGGATTGCTAGAATCTTGGAGAGGCGAGTG
>sq216;size=982;
TCTAGTTGATATACTACGGCGTAAAGGGTGGTTAAGGAACAATGTAAAATAGAGCCAAACGGCCCTTTAACTGTTATACGCTTTTAGATGCTAGAGGCCCAAACACGAAGGTAGCTTTAAATTAATTACC
>sq217;size=978;
GCGAGCGTTAATCGGAATTACTGGGCGTAAAGCGTGTGTAGGTGGTTAGATAAGTTAGATGTGAAGTCCCCGGGCTTAACCTGGGCACTGCGTTTAAGACTGTTTAACTAGAGTGCTGTAGAGGATAGTG
>sq218;size=977;
TCTAGTTGATATACTACGGCGTAAAGGGTGGTTAAGGAACAATGTAAAATAGAGCCAAACGGCCCTTTAACTGTTATACGCCTTTAGATGCTAGAGGCCCAAACACGAAAGTAGCTTTAAATTAATTACC
>sq219;size=969;
TCTAGTTGATATACTACGGCGTAAGGGGTGGTTAAGGAACAATGTAAAATAGAGCCAAACGGCCCTTTAACTGTTATACGCTTTTAGATGCTAGAGGCCCAAACACGAAAGTAGCTTTAAATTAATTACC
>sq220;size=953;
GCTAGCGTTACTCGGAATAATTGGGCGTAAAGGGTATGTAGGCGGTTGTTATTAACATAATTTTAAAGATAATGGATTTAACCTTTTATAAAAATTATTTGATTTTTAAACTTGAGTTAAAAAGGAGATA
>sq221;size=948;
GCGAGCGTTAATCGGAATTACTGGGCGTAAAGCGTGTGTAGGTGGTTAGATAAGTTAGATGTGAGATCCCCGGGCTTAACCTGGGCACTGCGTTTAAGACTGTTTAACTAGAGTGCTGTAGAGGATAGTG
>sq222;size=933;
GCGAGCGTTAATCGGAATTACTGGGCGTAAAGCGTGCGCAGGCGGTTTCGTAAGACAGACGTGAAATCCCCGGGCTCAACCTGGGAACTGCGTTTGTGACTGCGAGGCTAGAGTACGGCAGAGGGGGGTA
>sq223;size=933;
GCGAGCGTTAATCGGAATTACTGGGCGTAAAGCGTGTGTAGGTGGTTAGATAAGTTAGATGTGAAATCCCCGGGCTTAACCTGGGCACTGCGTTTAAGGCTGTTTAACTAGAGTGCTGTAGAGGATAGTG
>sq224;size=926;
GCAAACGTTGTTCGGAATTACTGGGCGTAAAGCGTGTGTAGGCGGCCATGTAAGTTGGATGTGAAAGCCCGGGGCTCAACCCCGGAAGTGCATTCAATACTGCGTGGCTTGAGTATCGGAGAGGTTGGTG
>sq225;size=911;
GCAAGCGTTATCCGGAATGATTGGGCGTAAAGCGTCTGTAGGTGGCTTTTCAAGTCCGCCGTCAAATCCCAGGGCTCAACCCTGGACAGGCGGTGGAAACTACCAAGCTGGAGTACGGTAGGGGCAGAGG
>sq226;size=904;
TCTAGTTGATATACTACGGCGTAAAGGGTGGTTAAGGAACAATGTAAAATAGAGCCAAACGGCCCTTTAACTGTTATACGCTTTTAGATGCTAGGGGCCCAAACACGAAAGTAGCTTTAAATTAATTACC
>sq227;size=887;
GCAAGCGTTGTTCGGAATTACTGGGCGTAAAGCGAGTGTAGGTGGTTGTTCTAGTCAGGTGTGAAAGCCTTGAGCTCAACTCAAGAAATGCACTTGATACTGGATGACTAGAGGACCGGAGAGGATAGTG
>sq228;size=881;
CCAAACGTTGTTCGGAATCACTGGGCTTAAAGGGCGCGTAGGCGGCAGATCAAGTCAGGGGTGAAATCCGGCAGCTCAACTGTCGAAGTGCCTTTGATACTGATTTGCTCGAGGGATATAGGGGTCTGTG
>sq229;size=865;
GCTAGCGTTGTTCGGAATGACTGGGCGTAAAGGGCGCGTAGGTGGTTTTTCAAGTCAGGCGTGAAAGCCCCGGGCTTAACCTGGGAACTGCGCTTGATACTGGATGACTAGAGGACGAGAGAGGAAAGTG
>sq230;size=864;
GCAAGCATTAATCGGATTTATTGGGCGTAAAGGGCGCGTAGGCGGGAAGGAAAGTCAGATGTGAAATCCCGGGGCTCAACCCCGGAACAGCATTTGAAACTCCCTTTCTTGAGGGTAGACGGAGAAAATG
>sq231;size=863;
GCTGGATTTACTGCTGATATGATGCACGGTCAATATACACTCACCGGCCACTTTATTAGATACCCCAGTAGTCCGGCTGACTGACTTACACGATCTACATCTCGTATGCCGTCTTCTGCTTGAAAAAAAA
>sq232;size=856;
GCAAGCGTTGTCCGGAATTATTGGGCGTAAAGCGCGCGCAGGCGGTCTTTTAAGTCTGATGTGAAAGCCCCCGGCTCAACCGGGGAGGGTCATTGGAAACTGGGAGACTTGAGTACAGAAGAGGAGAGTG
>sq233;size=855;
GCGAGCGTTGTCCGGATTTATTGGGTTTAAAGGGTGCGTAGGCGGTTTATTAAGTCAGTGGTGAAAGACGGTCGCTCAACGATTGCAGTGCCATTGATACTGGTAGACTTGAGTTCGTATGAGGTAGCTG
>sq234;size=846;
TCTAGTTGATATACTACGGCGTAAAGGGTGGTTAAGGAACAATGTAAAGTAGAGCCAAACGGCCCTTTAACTGTTATACGCTTTTAGATGCTAGAGGCCCAAACACGAAAGTAGCTTTAAATTAATTACC
>sq235;size=840;
GCTGGATTTACTGCTGATATGATGCACGGTCAATATACACTCACCGGCCACTTTATTAGAAACCCCAGTAGTCCGGCTGACTGACTTTACTGTGCGATATCTCGTATGCCGTCTTCTGCTTGAAAAAAAA
>sq236;size=831;
GCAAGCGTTATCCGGATTCACTGGGCTTAAAGGGTGCGTAGGCGGGCAGGTAAGTCAGTGGTGAAATCCTGGAGCTTAACTCCAGAACTGCCATTGATACTATCTGTCTTGAATATTGTGGAGGTAAGCG
>sq237;size=826;
TCTAGTTGATATACTACGGCGTAAAGGGTGGTTAAGGAACAATGTAAAATAGGGCCAAACGGCCCTTTAACTGTTATACGCTTTTAGATGCTAGAGGCCCAAACACGAAAGTAGCTTTAAATTAATTACC
>sq238;size=822;
TCTAGTTGATATACTACGGCGTAAAGGGTGGTTAAGGAACAATGTAAAATAGAGCCAAACGGCCCTTTAACTGTTATACGCTTTTAGGTGCTAGAGGCCCAAACACGAAAGTAGCTTTAAATTAATTACC
>sq239;size=819;
GCTAGCGTTGTTCGGAATTACTGGGCGTAAAGCGCACGTAGGCGGATTGCTAAGTCAGGGGTGAAATCCCGGGGCTCAACCTCGGAACTGCCTTTGATACTGACAGTCTTGAGTCCGGAAGAGGTGAGTG
>sq240;size=815;
TCTAGTTGATATACTACGGCGTAAAGGGTGGTTAAGGAACAATGTAAAATAGAGCCAAACGGCCCTTTAACTGTTATACGCTTTTAGATGCTAGAGGCCCAAACACGGAAGTAGCTTTAAATTAATTACC
>sq241;size=813;
TCTAGTTGATATACTACGGCGTAAAGGGTGGTTAAGGAACAATGTAAAATAGAGCCAAACGGCCCTTTAACTGTTATACGCTTTTAGATGCTAGAGGCCCAAACACGAGAGTAGCTTTAAATTAATTACC
>sq242;size=802;
GCAAGCGTTGTTCGGAATTACTGGGCGTAAAGCGTACGTAGGCGGCGGATTAAGTCGAATGTTAAAGCCTGGGGCTCAACCCCAGAGATGCATTCGATACTGGTCTGCTAGAGGGTGATAGAGGAAAGTG
>sq243;size=794;
TCTAGTTGATATACTACGGCGTAAAGGGTGGTTAAGGGACAATGTAAAATAGAGCCAAACGGCCCTTTAACTGTTATACGCTTTTAGATGCTAGAGGCCCAAACACGAAAGTAGCTTTAAATTAATTACC
>sq244;size=793;
CCAAGCGTTATCCGGAATCATTGGGTTTAAAGGGTCCGTAGGCGGTCTTATAAGTCAGTGGTGAAATCTCCCCGCTCAACGGGGAAACGGCCATTGATACTGTAGGACTTGAATTATTAGGAAGTAACTA
>sq245;size=779;
GCTAGCGTTGTTCGGAATCACTGGGCGTAAAGCGTACGTAGGCGGCTATTCAAGTCAGAGGTGAAAGCCTGGGGCTCAACCCCAGAACTGCCTTTGAAACTAGGTAGCTAGAACACGGGAGAGGTGAGTG
>sq246;size=775;
GCAAGCGTTAATCGGAATTACTGGGCGTAAAGGGTGCGTAGGCGGCCTTTTAAGTCGGATGTGAAATCCCCGGGCTCAACCTGGGAATGGCATTCGATACTGGGAGGCTAGAGTTTGGGAGAGGGTGGTG
>sq247;size=762;
GCGAGCGTTAATCGGAATTACTGGGCGTAAAGCGTGCGCAGGCTGTTTTGTAAGTCAGATGTGAAATCCCTGGGCTCAACCTAGGAACTGCGTTTGAAACTACAAGGCTAGAGTGTAGCAGAGGGGGGTA
>sq248;size=760;
GCGAGCGTTAATCGGAATTACTGGGCGTAAAGCGTGCGCAGGCGGTTTGGCAAGTCAGATGTGAAATCCCCGAGCTCAACTTGGGAACTGCGTTTGAAACTGCCAGACTAGAATATGTCAGAGGGGGGTA
>sq249;size=758;
GCAAGCGTTAATCGGAATTACTGGGCGTAAAGCGTGCGCAGGCGGTCTTGTAAGACAGGTGTGAAATCCCCGGGCTTAACCTGGGAACTGCACTTGTGACTGCAAGGCTGGAGTACGGCAGAGGGGGATG
>sq250;size=755;
TCTAGTTGATATACTACGGCGTAAAGGGTGGTTAAGGAACAATGTAAGATAGAGCCAAACGGCCCTTTAACTGTTATACGCTTTTAGATGCTAGAGGCCCAAACACGAAAGTAGCTTTAAATTAATTACC
>sq251;size=747;
TCTAGTTGATATACTACGGCGTAAAGGGTGGTTAAGGAACAATGTAGAATAGAGCCAAACGGCCCTTTAACTGTTATACGCTTTTAGATGCTAGAGGCCCAAACACGAAAGTAGCTTTAAATTAATTACC
>sq252;size=745;
CCTAGCGTTGTTCGGAATCATTGGGCGTAAAGCGGGTGTAGGCGGTCTTATAAGTCAGGTGTGAAAGCCCAGGGCTCAACCCTGGAAGTGCACTTGATACTGTAAGACTTGAGTGTGGTAGAGGCTACTG
>sq253;size=743;
GCGAGCGTTGTCCGGAATTACTGGGCGTAAAGAGCTCGTAGGTGGTTTGTCGCGTCGTCTGTGAAATTCCGGGGCTTAACTTCGGGCGTGCAGGCGATACGGGCATAACTTGAGTGCTGTAGGGGAGACT
>sq254;size=740;
TCTAGTTGATATACTACGGCGTAAAGGGTGGTTAAGGAACAGTGTAAAATAGAGCCAAACGGCCCTTTAACTGTTATACGCTTTTAGATGCTAGAGGCCCAAACACGAAAGTAGCTTTAAATTAATTACC
>sq255;size=716;
TCTAGTTGATATACTACGGCGTAAAGGGTGGTTAAGGAACGATGTAAAATAGAGCCAAACGGCCCTTTAACTGTTATACGCTTTTAGATGCTAGAGGCCCAAACACGAAAGTAGCTTTAAATTAATTACC
>sq256;size=715;
TCTAGTTGATATACTACGGCGTAAAGGGTGGCTAAGGAACAATGTAAAATAGAGCCAAACGGCCCTTTAACTGTTATACGCTTTTAGATGCTAGAGGCCCAAACACGAAAGTAGCTTTAAATTAATTACC
>sq257;size=712;
TCTAGTTGATATACTACGGCGTAAAGGGTGGTTAAGGAACAATGTAAAATAGAGCCAAACGGCCCTTTAACTGTTATACGCTTTTAGATGCTAGAGGCCCAAGCACGAAAGTAGCTTTAAATTAATTACC
>sq258;size=711;
GCAAGCGTTACTCGGAATTACTGGGCGTAAAGCGTGCGTAGGTGGTTTGTTAAGTCTGATGTGAAAGCCCTGGGCTCAACCTGGGAATTGCATTGGATACTGGCAGGCTAGAGTGCGGTAGAGGATGGCG
>sq259;size=710;
TCTAGTTGATATACTACGGCGTAAAGGGTGGTTAGGGAACAATGTAAAATAGAGCCAAACGGCCCTTTAACTGTTATACGCTTTTAGATGCTAGAGGCCCAAACACGAAAGTAGCTTTAAATTAATTACC
>sq260;size=697;
GCTAGCGTTGTTCGGAATTACTGGGCGTAAAGCGCACGTAGGCGGATATGTAAGTCAGGGGTGAAATCCCGGGGCTCAACCTCGGAACTGCCTTTGATACTGCAAGTCTTGAGTCCGGAAGAGGTGAGTG
>sq261;size=695;
GCAAGCGTTGTTCGGAATTACTGGGCGTAAAGAGTTCGTAGGCGGTGCGGTAAGTTTGGTGTGAAATCTCCCGGCTCAACTGGGAGGGTGCGCTAGATACTGCCGTGCTCGAGTATAGGAGAGGTAAGCG
>sq262;size=694;
TCTAGTTGATATACTACGGCGTAAAGGGTGGTTAAGGAACAATGTAAAATAGAGCCAAGCGGCCCTTTAACTGTTATACGCTTTTAGATGCTAGAGGCCCAAACACGAAAGTAGCTTTAAATTAATTACC
>sq263;size=691;
GCAAGCGTTGTTCGGATTTATTGGGCGTAAAGCGCGCGTAGGCGGACCTGTAAGTCAGATGTGAAATCTCGGGGCTCAACCCCGAAAGTGCGTCTGAAACTGCAGGTCTAGAATCTCGGAGGGGGAAGGG
>sq264;size=690;
TCTAGTTGATATACTACGGCGTAAAGGGTGGTTAAGGAACAATGTAAAATAGAGCCAAACGGCCCTTTAACTGCTATACGCTTTTAGATGCTAGAGGCCCAAACACGAAAGTAGCTTTAAATTAATTACC
>sq265;size=689;
GCAAGCGTTGTCCGGAATTATTGGGCGTAAAGCGCGCGCAGGTGGTCCTTTAAGTCTGATGTGAAAGCCCACGGCTCAACCGTGGAGGGTCATTGGAAACTGGGGGACTTGAGTGCAGAAGAGGAAAGTG
>sq266;size=679;
TCTAGTTGATATACTACGGCGTAAAGGGTGGTTAAGGAACAATGTAAAATAGAGCCAAACGGCCCTTTAACTGTTATACGCTTTTAGATGCTAGAGGCCCAAACGCGAAAGTAGCTTTAAATTAATTACC
>sq267;size=678;
TCTAGTTGATATACTACGGCGTAAAGGGTGGTTAAGGAACAATGTAAAATAGAGCCAAACGGCCCTTTAACTGTTATACGCTCTTAGATGCTAGAGGCCCAAACACGAAAGTAGCTTTAAATTAATTACC
>sq268;size=671;
TCTAGTTGATATACTACGGCGTAAAGGGTGGTTAAGGAACAATGTAAAATAGAGCCAAACGGCCCTCTAACTGTTATACGCTTTTAGATGCTAGAGGCCCAAACACGAAAGTAGCTTTAAATTAATTACC
>sq269;size=667;
TCTAGTTGATATACTACGGCGTAAAGGGTGGTTAAGGAACAATGTAAAATAGAGCCGAACGGCCCTTTAACTGTTATACGCTTTTAGATGCTAGAGGCCCAAACACGAAAGTAGCTTTAAATTAATTACC
>sq270;size=648;
TCTAGTTGATATACTACGGCGTAGAGGGTGGTTAAGGAACAATGTAAAATAGAGCCAAACGGCCCTTTAACTGTTATACGCTTTTAGATGCTAGAGGCCCAAACACGAAAGTAGCTTTAAATTAATTACC
>sq271;size=646;
GCTAGCGTTGTTCGGAATTACTGGGCGTAAAGCGCACGTAGGCGGACCAGAAAGTCAGAGGTGAAAGCCCAGGGCTCAACCTTGGAACTGCCTTTGAAACTCCTGGTCTTGAGGTCGAGAGAGGTGAGTG
>sq272;size=643;
GCAAGCGTTGTCCGGATTTATTGGGTTTAAAGGGTGCGTAGGTGGTTTAGTAAGTCTGGTTTGAAAGTCAGCCGCTTAACGGTTGAGGGTGGCTGGATACTGCTGAACTTGAATTTTTCGGAGGCAGGCG
>sq273;size=643;
CTAGTTGATATACTACGGCGTAAAGGGTGGTTAAGGAACAATGTAACATAGAGCCAAACGGCCCTTTAACTGTTATACGCTTTTAGATGCTAGAGGCCCAAACACGAAAGTAGCTTTAAATTAATTACCT
>sq274;size=639;
TCTAGTTGATATACTACGGCGTAAAGGGTGGTTAAGGAACAATGTAAAATAGAGCCAAACGGCCCTTTAACTGTTATACGCTTTTAGATGCTAGAGGCCCAAACACGCAAGTAGCTTTAAATTAATTACC
>sq275;size=634;
CGACCGGCAATGAGCGTTCTCGGGGGCAGCAAACAGATCGATCTGGGCTTCCATTAGAAACCCTAGTAGTCCGGCTGACTGACTCAGGCGTATTGGATCTCGTATGCCGTCTTCTGCTTGAAAAAAAAAA
>sq276;size=633;
GCGAGCGTTATTCGGATTGATTGGGCGTAAAGGGTGCGCAGGCGGAATGCTAAGTCAACTGTTAAATTTCCCGGCCTAACCGGGAGTCAGCGGTAGATACTGGTATTCTTGAGGGTGGAAGAGAGAAGTG
>sq277;size=632;
GCAAGCGTTATCCGGATTTATTGGGTTTAAAGGGTCCGTAGGCGGGCCGATAAGTCAGTGGTGAAATCTCATAGCTTAACTATGAAACTGCCATTGATACTGTCGGTCTTGAGTAAATTAGAGGTAGCTG
>sq278;size=624;
GCTAGCGTTGCTCGGAATCACTGGGCGTAAAGCGCACGTAGGCGGATCGTTAAGTCAGGGGTGAAATCCTGGAGCTCAACTCCAGAACTGCCCTTGATACTGGCGATCTCGAGTTCGAGAGAGGTTGGTG
>sq279;size=622;
GCAAGCGTTAATCGGAATTACTGGGCGTAAAGCGTGCGTAGGTGGTTCAATAAGTTATCTGTGAAATCCCTGGGCTCAACCTGGGCAGGTCAGATAATACTGTTGGACTCGAGTATGGGAGAGGGTAGTG
>sq280;size=621;
TCTAGTTGATATACTACGGCGTAAAGGGTGGTTAAGGAACAACGTAAAATAGAGCCAAACGGCCCTTTAACTGTTATACGCTTTTAGATGCTAGAGGCCCAAACACGAAAGTAGCTTTAAATTAATTACC
>sq281;size=618;
TCTAGTTGATATACTACGGCGTAAAGGGTGGTTAAGGAACAATGTAAAATAGAGCCAAACGGCCCTTTAACTGTTATACGCTTTTAGATGCTAGAGGCCCAGACACGAAAGTAGCTTTAAATTAATTACC
>sq282;size=616;
GCTAGCGTTGTTCGGAATTACTGGGCGTAAAGCGCACGTAGGCGGCTTTGTAAGTTAGAGGTGAAAGCCTGGAGCTCAACTCCAGAATTGCCTTTAAGACTGCATCGCTTGAATCCAGGAGAGGTGAGTG
>sq283;size=611;
GCAAGCGTTATCCGGAATTACTGGGTTTAAAGGGTACGTAGGTGGTTAGTTAAGTCATAAGTGAAAGACCGTTGCTCAACGACGGTATTGCTAATGAAACTGGCTGACTTGAAACAGGTTAGGGTTTGCG
>sq284;size=611;
TCTAGTTGATATACTACGGCGTAAAGGGTGGTTAAGGAACAATGTAAAATAGAGCCAAACGGCCCTTTAGCTGTTATACGCTTTTAGATGCTAGAGGCCCAAACACGAAAGTAGCTTTAAATTAATTACC
>sq285;size=611;
GCAAGCGTTAATCGGAATTACTGGGCGTAAAGAGTGCGCAGGCGGTTTTGCAAGACCGATGTGAAATCCCCGGGCTTAACCTGGGAACTGCATTGGTGACTGCAAGGCTAGAGTGTGTCAGAGGGAGGTG
>sq286;size=608;
TCTAGTTGATATACTACGGCGTAAAGGGTGGTTAAGGAACAATGTAAAATAGAGCCAAACGGCCCTTTAACTGTTATACGCTTTTAGATGCTGGAGGCCCAAACACGAAAGTAGCTTTAAATTAATTACC
>sq287;size=606;
TCTAGTTGATATACTACGGCGTAAAGGGTGGTTAAGGAACAATGTAAAATAGAGCCAAACGGCCCTTTAACCGTTATACGCTTTTAGATGCTAGAGGCCCAAACACGAAAGTAGCTTTAAATTAATTACC
>sq288;size=605;
CCAAGCGTTATCCGGAATCATTGGGTTTAAAGGGTCCGTAGGCGGTTTAGTAAGTCAGTGGTGAAAGCCCATCGCTCAACGATGGAACGGCCATTGATACTGCTAGACTTGAATTACTAGGAAGTAACTA
>sq289;size=602;
GCTAGCGTTGCTCGGAATCACTGGGCGTAAAGGGCGCGTAGGCGGCGTTTTAAGTCGGGGGTGAAAGCCTGTGGCTCAACCACAGAATGGCCTTCGATACTGGGACGCTTGAGTATGGTAGAGGTTGGTG
>sq290;size=596;
CCAAGCGTTATCCGGAATCATTGGGTTTAAAGGGTCCGTAGGCGGTTTAGTAAGTCAGTGGTGAAAGCCCATCGCTCAACGGTGGAACGGCCATTGATACTGCTAGACTTGAATTATTAGGAAGTAACTA
>sq291;size=596;
GCGAGCGTTAATCGGAATAACTGGGCGTAAAGGGCACGCAGGCGGTGACTTAAGTGAGGTGTGAAAGCCCCGGGCTTAACCTGGGAATTGCATTTCATACTGGGTCGCTAGAGTACTTTAGGGAGGGGTA
>sq292;size=594;
GCTAGCGTTGCTCGGAATCACTGGGCGTAAAGGGCGCGTAGGCGGACTTTTAAGTCGGAGGTGAAAGCCCAGGGCTCAACCCTGGAATTGCCTTCGATACTGGGAGTCTTGAGTTCGGAAGAGGTTGGTG
>sq293;size=592;
TCTAGTTGATATACTACGGCGTAAAGGGTGGTTAAGGAACAATGTAAAATAGAGCCAAACGGCCCTTTAACTGTTATACGCTTTTAGATGCTAGAGGCCCGAACACGAAAGTAGCTTTAAATTAATTACC
>sq294;size=592;
TCTAGTTGATATACTACGGCGTAAAGGGTGGTTAAGGAACAATGTAAAATAGAGCCAAACGGCCCTTTAACTGTTATACGCTTCTAGATGCTAGAGGCCCAAACACGAAAGTAGCTTTAAATTAATTACC
>sq295;size=583;
TCTAGTTGATATACTACGGCGTAAAGGGTGGTTAAGGAACAATGTAAAATAGAGCCAAACGGCCCTTTAACTGTTATACGCTTTTAGACGCTAGAGGCCCAAACACGAAAGTAGCTTTAAATTAATTACC
>sq296;size=581;
GCAAGCGTTGTCCGGATTTATTGGGTTTAAAGGGTGCGTAGGCGGCTTGTTAAGTCCGGGGTGAAAGCCCACAGCTCAACTGTGGAACTGCCCTGGATACTGGCGGGCTTTAGTCCAGACGAGGTTGGCG
>sq297;size=579;
GCTAGCGTTATCCGGAATGATTGGGCGTAAAGTGTTCGTAGGTGGGTTTTAATTTTTGTTGAAAAATTTTTTAGGTTACACTAATTTCTTCTTATAACAAATATTACCTAGAGTTAAAAACAAGATAATA
>sq298;size=578;
TCTAGTTGATATACTACGGCGTAAAGGGTGGTTAAGGAACAATGTAAAATAGAGCCAGACGGCCCTTTAACTGTTATACGCTTTTAGATGCTAGAGGCCCAAACACGAAAGTAGCTTTAAATTAATTACC
>sq299;size=576;
GCAAGCGTTATCCGGATTCACTGGGTTTAAAGGGTGCGTAGGCGGGCAGGTAAGTCAGTGGTGAAATCCTGGGGCTTAACTCCAGAACTGCCATTGATACTATCTGTCTTGAATATTGTGGAGGTAAGCG
>sq300;size=568;
CCAAGCGTTATCCGGAATCATTGGGTTTAAAGGGTCCGTAGGCGGTTAGATAAGTCAGTGGTGAAAGCCCATCGCTCAACGGTGGAACGGCCATTGATACTGTTTAACTTGAATTATTAGGAAGTAACTA
>sq301;size=563;
CCAAGCGTTATCCGGATTTATTGGGTTTAAAGGGTGCGTAGGCGGCCTGTTAAGTCAGGGGTGAAAGACGGTGGCTCAACCATCGCAGTGCCCTTGATACTGATGGGCTTGAATGGACTAGAGGTAGGCG
>sq302;size=562;
GCAAGCGTTATCCGGATTCACTGGGTTTAAAGGGTGCGTAGGCGGGCAGGTAAGTCAGTGGTGAAATCCTGGAGCTTAACTCCAGAACTGCCATTGATACTATCTGTCTTGAGTATTGTGGAGGTAAGCG
>sq303;size=559;
TCTAGTTGATATACTACGGCGTAAAGGGTGGTTAAGGAACAATGTAAAATAGAGCCAAACGGCCCCTTAACTGTTATACGCTTTTAGATGCTAGAGGCCCAAACACGAAAGTAGCTTTAAATTAATTACC
>sq304;size=554;
GCTAGCGTTGTTCGGAATTACTGGGCGTAAAGCGAGTGTAGGCGGTTGCCCAAGTCAGGTGTGAAAGCCTTGAGCTCAACTCAAGAAATGCACTTGGTACTGGGTGGCTAGAGGACCGGAGAGGATAGTG
>sq305;size=552;
GCAAGCGTTGTTCGGAATCATTGGGCGTAAAGGGTGTGTAGGCGGATTTGTAAGTCAGGTGTGAAACCTTCGAGCTCAACTCGAAGCCTGCACTTGAAACTACAAATCTGGAATTTGGGAGAGGCAAGCG
>sq306;size=548;
GCAAGCGTTATCCGGATTTATTGGGTTTAAAGGGTCCGTAGGCGGACTTATAAGTCAGTGGTGAAAGCCTGTCGCTTAACGATAGAACTGCCATTGATACTGTAAGTCTTGAGTATATTTGAGGTAGCTG
>sq307;size=546;
GCAAGCGTTGTCCGGATTTATTGGGCGTAAAGCGAGCGCAGGCGGAAGAATAAGTCTGATGTGAAAGCCCTCGGCTTAACCGAGGAACTGCATCGGAAACTGTTTTTCTTGAGTGCAGAAGAGGAGAGTG
>sq308;size=534;
GCAAGCGTTATCCGGATTCACTGGGTTTAAAGGGTGCGTAGGCGGGCAGGTAAGTCAGTGGTGGAATCCTGGAGCTTAACTCCAGAACTGCCATTGATACTATCTGTCTTGAATATTGTGGAGGTAAGCG
>sq309;size=530;
TCTAGTTGATATACTACGGCGTAAAGGGTGGTTAAGGAACAATGTAAAATAGAGCCAAACGGCCCTTTAACTGTTGTACGCTTTTAGATGCTAGAGGCCCAAACACGAAAGTAGCTTTAAATTAATTACC
>sq310;size=530;
TCTAGTTGATATACTACGGCGTAAAGGGTGGTTAAGGAACAATGTGAAATAGAGCCAAACGGCCCTTTAACTGTTATACGCTTTTAGATGCTAGAGGCCCAAACACGAAAGTAGCTTTAAATTAATTACC
>sq311;size=525;
TCTAGTTGATATACTACGGCGTAAAGGGCGGTTAAGGAACAATGTAAAATAGAGCCAAACGGCCCTTTAACTGTTATACGCTTTTAGATGCTAGAGGCCCAAACACGAAAGTAGCTTTAAATTAATTACC
>sq312;size=518;
TCTAGTTGATATACTACGGCGTAAAGGGTGGTTAAGGAACAATGTAAAATAGAGCCAAACGGCCCTTTAACTGTTATACGCTTTTGGATGCTAGAGGCCCAAACACGAAAGTAGCTTTAAATTAATTACC
>sq313;size=518;
GCTAGCGTTGTTCGGAATTACTGGGCGTAAAGCGCGTGTAGGCGGTTATCCAAGTCGGGTGTGAAAGCCTTGAGCTCAACTCAAGAAATGCACTCGGTACTGGGTGACTAGAGGACCGGAGAGGATAGTG
>sq314;size=512;
GCAAGCGTTATCCGGATTCACTGGGTTTAAAGGGTGCGTAGGCGGGCAGGTAAGTCAGTGGTGAGATCCTGGAGCTTAACTCCAGAACTGCCATTGATACTATCTGTCTTGAATATTGTGGAGGTAAGCG
>sq315;size=510;
GCAAGCGTTGTCCGGAATTATTGGGCGTAAAGCGCGCGCAGGCGGCCTCTTAAGTCTGATGTGAAAGCCCCCGGCTCAACCGGGGAGGGCCATTGGAAACTGGGAGGCTTGAGTATAGGAGAGAAGAGTG
>sq316;size=501;
TCTAGTTGATATACTACGGCGTAAAGGGTGGTTAAGGAACAATGTAAAATAGAGCCAAACGGCCCTTTAACTGTTATACGCTTTTAGATGCCAGAGGCCCAAACACGAAAGTAGCTTTAAATTAATTACC
>sq317;size=495;
GCAAGCGTTATCCGGATTCACTGGGTTTAAAGGGTGCGTAGGCGGGCAGGTAAGTCAGTGGTGAAATCCTGGAGCTTAACTCCAGAGCTGCCATTGATACTATCTGTCTTGAATATTGTGGAGGTAAGCG
>sq318;size=494;
ACAAGCGTTATTCTTCATAACTGGGCGTAAAGGGTGTGTAGGTGGTCCATAAATTTGAAATAAAAAATCCAGAGTTTAACTTTGGAAAACTTTTCAAAACTAATGTGACTAGAGAATCAGTAAGGATAGT
>sq319;size=490;
GCAAGCGTTAATCGGAATTACTGGGCGTAAAGCGTGCGCAGGCGGCTTTGCAAGACAGATGTGAAATCCCCGGGCTCAACCTGGGAACTGCATTTGTGACTGCATGGCTAGAGTGCGGCAGAGGGGGATG
>sq320;size=490;
CCGAGCGTTGTCCGGATTTATTGGGCGTAAAGCGAGCGCAGGCGGTTAGATAAGTCTGAAGTTAAAGGCTGTGGCTTAACCATAGTATGCTTTGGAAACTGTTTAACTTGAGTGCAGAAGGGGAGAGTGG
>sq321;size=488;
GCAAGCGTTAATCGGAATTACTGGGCGTAAAGCGAGCGCAGGCGGTTTTGTAAGTCAGATGTGAAAGCCCCGGGCTCAACCTGGGAACTGCGTTTGAAACTACAAGGCTAGAGTATGGGAGAGGGGGGTA
>sq322;size=485;
GCGAGCGTTAATCGGAATTACTGGGCGTAAAGCGTGCGCAGGCGGTTTGATAAGCCAGATGTGAAATCCCCGGGCTCAACTTGGGAACTGCGTTTGGAACTGTCAGACTAGAGTGCGTCAGAGGGGGGTG
>sq323;size=464;
TCTAGTTGATATACTACGGCGTAAAGGGTGGTTGAGGAACAATGTAAAATAGAGCCAAACGGCCCTTTAACTGTTATACGCTTTTAGATGCTAGAGGCCCAAACACGAAAGTAGCTTTAAATTAATTACC
>sq324;size=454;
TCTAGTTGATATACTACGGCGTAAAGGGTGGTTAAGGAACAATGTAAAATAGAGCCAAACGGCCCTTTAACTGTTATGCGCTTTTAGATGCTAGAGGCCCAAACACGAAAGTAGCTTTAAATTAATTACC
>sq325;size=452;
GCAAACGTTGTTCGGAATTACTGGGCGTAAAGAGTGTGTAGGCGGTTGGGTAAGTTTGGTGTGAAATCTCCCGGCTTAACTGGGAGGGTGCGCCGAAAACTGCCTGGCTTGAGTACTGGAGAGGATAGCG
>sq326;size=451;
GCTAGCGTTGCTCGGAATCACTGGGCGTAAAGCGCACGTAGGCGGCTTTCTAAGTCAGGGGTGAAATCCTGGAGCTCAACTCCAGAACTGCCTTTGATACTGGGAAGCTTGAGTTCGGGAGAGGTGAGTG
>sq327;size=450;
TTCCATTGATCTAGTGTGATTGATAGCAGGTTTGGGCTGCGGTCTCGAATGATTGCCTATCCACCCCAGAGCCGGTCTCGGTTCAGATGGGCTTTATGAGTCCAGGCCTTTGAATGTAATTAGAAACCCT
>sq328;size=449;
GCTAGCGTTGTTCGGAATTACTGGGCGTAAAGGGCGCGTAGGCTGCCCTGTAAGTCAGATGTGAAAGCCCCAGGCTCAACCTGGGAACGGCATTTGATACTGCAGGGCTAGAGGTCGAGAGAGGAAAGTG
>sq329;size=447;
TCTAGTTGATATACTACGGCGCAAAGGGTGGTTAAGGAACAATGTAAAATAGAGCCAAACGGCCCTTTAACTGTTATACGCTTTTAGATGCTAGAGGCCCAAACACGAAAGTAGCTTTAAATTAATTACC
>sq330;size=447;
TCTAGTTGATATACTACGGCGTAAAGGGTGGTTAAGGAACAATGTAAAATAGAGCCAAACGGCCCTTCAACTGTTATACGCTTTTAGATGCTAGAGGCCCAAACACGAAAGTAGCTTTAAATTAATTACC
>sq331;size=447;
GCAAGCGTTATCCGGATTCACTGGGTTTAAAGGGTGCGTAGGCGGGCAGGTAAGTCAGTGGTGAAATCCTGGAGCTTAACTCCAGAACTGCCATTGATACTATCTGTCTTGGATATTGTGGAGGTAAGCG
>sq332;size=446;
TCTAGTTGATATACTACGGCGTAAAGGGTGGTTAAGGAACAATGTAAAATAGAGCCAAACGGCCCTTTAACTGTTATACGCTTTTAGATGCTAGAGGCCCAAACACGAAAGCAGCTTTAAATTAATTACC
>sq333;size=442;
GCAAGCGTTATCCGGATTCACTGGGTTTAAAGGGTGCGTAGGCGGGCAGGCAAGTCAGTGGTGAAATCCTGGAGCTTAACTCCAGAACTGCCATTGATACTATCTGTCTTGAATATTGTGGAGGTAAGCG
>sq334;size=437;
GCGAGCGTTAATCGGAATTACTGGGCGTAAAGCGTGCGCAGGCGGTTTTGTAAGTCAGATGTGAAATCCCCGAGCTCAACTTGGGAACTGCGTTTGAAACTAAAAGACTAGAATATGTCAGAGGGGGGTA
>sq335;size=436;
GCAAGCGTTAATCGGAATTACTGGGCGTAAAGCGTGCGCAGGCGGTTTGCTAAGACCGATGTGAAATCCCCGGGCTCAACCTGGGAACTGCATTGGTGACTGGCAGGCTAGAGTATGGCAGAGGGGGGTA
>sq336;size=435;
GCAAGCGTTACTCGGAATCACTGGGCGTAAAGAGCGTGTAGGCGGGTATATAAGTCAGAAGTGAAATCCAATAGCTTAACTATTGAACTGCTTTTGAAACTGTATACCTAGAATGTGGGAGAGGTAGATG
>sq337;size=434;
GCAAGCGTTATCCGGATTCACTGGGTTTAAAGGGTGCGTAGGCGGGCAGGTAAGTCAGTGGTGAAATCCTGGAGCTTAACTCCAGAACTGCCATTGGTACTATCTGTCTTGAATATTGTGGAGGTAAGCG
>sq338;size=433;
GCAAGCGTTATCCGGAATGATTGGGCGTAAAGCGTCTGTAGGTGGCTTTTTAAGTCCGCCGTCAAATCCCAGGGCTCAACCCTGGACAGGCGGTGGAAACTACCAAGCTGGAGTACGGTAGGGGCAGAGG
>sq339;size=432;
GCAAGCGTTATCCGGATTCACTGGGTTTAAGGGGTGCGTAGGCGGGCAGGTAAGTCAGTGGTGAAATCCTGGAGCTTAACTCCAGAACTGCCATTGATACTATCTGTCTTGAATATTGTGGAGGTAAGCG
>sq340;size=429;
GCGAGCGTTAATCGGAATTACTGGGCGTAAAGCGTGCGCAGGCGGTTTTGTAAGTCAGATGTGAAATCCCCGAGCTCAACTTGGGAACTGCGTTTGAAACTACAAGACTAGAAAATGTCAGAGGGGGGTA
>sq341;size=429;
GCAAGCGTTATCCGGATTCACTGGGTTTAAAGGGTGCGTAGGCGGGCAGGTAAGTCAGTGGTGAAATCCTGGAGCTTAACCCCAGAACTGCCATTGATACTATCTGTCTTGAATATTGTGGAGGTAAGCG
>sq342;size=425;
GCGAGCGTTATCCGGATTTATTGGGTTTAAAGGGAGCGTAGGCGGCTGATTAAGTCAGCGGTGAAAGGTAGCAGCTTAACTGTTTTACATGCCGTTGATACTGGTTAGCTTGAGTTGACAGAAGGCAGAT
>sq343;size=421;
AATAGCGTATATTAAAGTTGCTGCAGTTAAAAAGCTCGTAGTTGGATCTCGGGAGTGGGCTGGCGGTCCGCCGCGAGGCGAGCCACCGCCTGTCCCGGACCCTGCCTCCCGGCGCCCCCCGGATGCCCTT
>sq344;size=418;
GCTAGCGTTGCTCGGAATTACTGGGCGTAAAGGGCGCGTAGGCGGCGCCAGTAGTCAGGCGTGAAATTCCTGGGCTCAACCTGGGGGCTGCGCTTGATACGCTGGTGCTAGAGGACGGAAGAGGCTCGCG
>sq345;size=416;
GCAAGCGTTATCCGGATTCACTGGGTTTAAAGGGTGCGTAGGCGGGCAGGTAAGTCAGTGGTGAAATCCTGGAGCTTAACTCCAGGACTGCCATTGATACTATCTGTCTTGAATATTGTGGAGGTAAGCG
>sq346;size=414;
TCTAGTTGATATACTACGGCGTAAAGGGTGGTTAAGGAACAATGTAAAATGGAGCCAAACGGCCCTTTAACTGTTATACGCTTTTAGATGCTAGAGGCCCAAACACGAAAGTAGCTTTAAATTAATTACC
>sq347;size=414;
GCAAGCGTTATCCGGATTCACTGGGTTTAAAGGGTGCGTAGGCGGGCAGGTAAGTCGGTGGTGAAATCCTGGAGCTTAACTCCAGAACTGCCATTGATACTATCTGTCTTGAATATTGTGGAGGTAAGCG
>sq348;size=412;
TCTAGTTGATATACTACGGCGTAAAGGGTGGTTAAGGAACAATGTAAAATAGAGCCAAACGGCCCTTTAACTGTCATACGCTTTTAGATGCTAGAGGCCCAAACACGAAAGTAGCTTTAAATTAATTACC
>sq349;size=412;
GCAAGCGTTGTCCGGATTTATTGGGCGTAAAGCGAGTGCAGGCGGCTCGATAAGTCTGATGTGAAAGCCTTCGGCTCAACCGGAGAATTGCATCAGAAACTGTCGAGCTTGAGTACAGAAGAGGAGAGTG
>sq350;size=407;
GCGAGCGTTAATCGGAATTACTGGGCGTAAAGCGTGCGCAGGCGGTTTCGTAAGACAGAGGTGAAATCCCCGGGCTCAACCTGGGAACTGCCTTTGTGACTGCGAAGCTAGAGTACGGCAGAGGGGGGTG
>sq351;size=406;
GCAAGCGTTATCCGGATTCACTGGGTTTAAAGGGTGCGTAGGCGGGCAGGTAAGTCAGTGGTGAAGTCCTGGAGCTTAACTCCAGAACTGCCATTGATACTATCTGTCTTGAATATTGTGGAGGTAAGCG
>sq352;size=405;
TCTAGTTGATATACTACGGCGTAAAGGGTGGTTAAGGAACAATGTAAAATAGAGCCAAACGGCCCTTTGACTGTTATACGCTTTTAGATGCTAGAGGCCCAAACACGAAAGTAGCTTTAAATTAATTACC
>sq353;size=404;
GCTAGCGTTGCTCGGAATTACTGGGCGTAAAGGGCGCGTAGGCGGACATTTAAGTCAGAGGTGAAAGCCCAGGGCTCAACCTTGGAATTGCCTTTGATACTGGATGTCTTGAGTTCGGGAGAGGTGAGTG
>sq354;size=402;
GCAAGCGTTATCCGGATTCACTGGGTTTAAAGGGCGCGTAGGCGGGCAGGTAAGTCAGTGGTGAAATCCTGGAGCTTAACTCCAGAACTGCCATTGATACTATCTGTCTTGAATATTGTGGAGGTAAGCG
>sq355;size=400;
GCAAGCGTTATCCGGATTCACTGGGTTTAAAGGGTGCGTAGGCGGGCAGGTAGGTCAGTGGTGAAATCCTGGAGCTTAACTCCAGAACTGCCATTGATACTATCTGTCTTGAATATTGTGGAGGTAAGCG
>sq356;size=395;
GCGAGCGTTGTCCGGAATTATTGGGCGTAAAGAGCTTGTAGGCGGTTTGTCGCGTCTGCTGTGAAAGGCCGGGGCTTAACTCCGTGTATTGCAGTGGGTACGGGCAGACTAGAGTGCAGTAGGGGAGACT
>sq357;size=389;
GCAAGCGTTATCCGGATTCACTGGGTTTAAAGGGTGCGTAGGCGGGCAGGTAAGTCAGTGGTGAAATCCTGGAGCTTAACTCCGGAACTGCCATTGATACTATCTGTCTTGAATATTGTGGAGGTAAGCG
>sq358;size=388;
GCAAGCGTTATTCGGAATCACTGGGCGTAAAGGGTGTGCAGACGGTTTATTAAGTTGCTTGTTTAATTCTTCGGCCTAACCGAAGGCTCGCAAGCAAAACTGGTAGACTTGAGGATGGAAGAGAGAAGTG
>sq359;size=388;
GCAAGCGTTATCCGGATTCACTGGGTTTAAAGGGTGCGTAGGCGGGCAGGTAAGTCAGTGGTGAAATCCTGGAGCTTAACTCCAGAACTGCCATTGATACTATCCGTCTTGAATATTGTGGAGGTAAGCG
>sq360;size=386;
TCTAGTTGATATACTACGGCGTAAAGGGTGGTTAAGGAACAATGTAAAATAGAGCCAAACGGCCCTTTAACTGTTATACGCTTTCAGATGCTAGAGGCCCAAACACGAAAGTAGCTTTAAATTAATTACC
>sq361;size=384;
GCAAGCGTTAATCGGAATTACTGGGCGTAAAGAGTGCGTAGGTGGTTGTGTAAGTTAGATGTGAAATCCCTGGGCTCAACCTAGGAACTGCGTTTAAAACTGCATAGCTAGAGTATTGTAGAGGATAGTG
>sq362;size=380;
GCGAGCGTTGTCCGGAATTACTGGGCGTAAAGAGCTCGTAGGTGGTTTGTCGCGTCGTTTGTGGAATACCGCAGCTTAACTGCGGGGTTGCAGGCGATACGGGCATAACTTGAGTGCTGTAGGGGAGACT
>sq363;size=378;
TCTAGTTGATATACTACGGCGTAAAGGGTGGTCAAGGAACAATGTAAAATAGAGCCAAACGGCCCTTTAACTGTTATACGCTTTTAGATGCTAGAGGCCCAAACACGAAAGTAGCTTTAAATTAATTACC
>sq364;size=373;
TCTAGTTGATATACTACGGCGTAAAGGGAGGTTAAGGAACAATGTAAAATAGAGCCAAACGGCCCTTTAACTGTTATACGCTTTTAGATGCTAGAGGCCCAAACACGAAAGTAGCTTTAAATTAATTACC
>sq365;size=370;
GCAAGCGTTATCCGGATTCACTGGGTTTAAAGGGTGCGTAGGCGGGCAGGTAAGCCAGTGGTGAAATCCTGGAGCTTAACTCCAGAACTGCCATTGATACTATCTGTCTTGAATATTGTGGAGGTAAGCG
>sq366;size=368;
CGCGGTAGTGCCAGCAGCCGCGGTAGTGCCAGCAGCCGCGGTAGTGCCAGCAGCCGCGGTAATTAGAAACCCTAGTAGTCCGGCTGACTGACTCCTCGTTCGACTATCTCGTATGCCGTCTTCTGCTTGA
>sq367;size=367;
GCAAGCGTTATCCGGATTAATTGGGCGTAAAGCGTCTGTAGGTGGTTTATCAAGTCTTTTGTCAAAGATCAGGGCCTAACCCTGGGCAGGCAGAAGAAACTAATAAACTTGAGTTCGGTAGGGGCAGAGG
>sq368;size=367;
GCGAGCGTTAATCGGAATTACTGGGCGTAAAGCGTGCGCAGGCGGTTTTGTAAGACAGGTGTGAAATCCCCGGGCTTAACCTGGGAACTGCGCTTGTGACTGCAAGACTCGAGTACGGCAGAGGGGGGTG
>sq369;size=365;
GCAAGCGTTATCCGGATTCATTGGGTTTAAAGGGTGCGTAGGCGGACTTGTAAGTCAGTGGTGAAATCTCTTTGCTTAACAAAGAAACTGCCATTGATACTGCAGGTCTAGAGTATAGATGACGTTGGCG
>sq370;size=363;
GCAAGCGTTGTCCGGAATTATTGGGCGTAAAGCGCGCGCAGGCGGCTTTGTAAGTCTTGTGTTTAAACATGGGGCTCAACCCCGTGTCGCATGGGAAACTGCAAGGCTTGAGTGCAGAAGAGGAAAGTGG
>sq371;size=361;
GCTAGCGTTGTTCGGAATTACTGGGCGTAAAGCGCGCGTAGGCGGACTTCTAAGTCGGGGGTGAAATCCCGGGGCTCAACCCCGGAACTGCCTTCGATACTGGGAGTCTGGAGTTCGAGAGAGGTGAGTG
>sq372;size=361;
TCTAGTTGATATACTACAGCGTAAAGGGTGGTTAAGGAACAATGTAAAATAGAGCCAAACGGCCCTTTAACTGTTATACGCTTTTAGATGCTAGAGGCCCAAACACGAAAGTAGCTTTAAATTAATTACC
>sq373;size=359;
GCTAGCGTTGCTCGGAATTACTGGGCGTAAAGGGCGCGTAGGCGGACAGTTTAGTCAGAGGTGAAAGCCCAGGGCTCAACCTTGGAATTGCCTTTGATACTGGCTGTCTTGAGTACGGGAGAGGTGAGTG
>sq374;size=358;
GCAAGCGTTATCCGGATTCACTGGGTTTAAAGGGTGCGTAGGCGGGCAGGTAAGTCAGTGGTGAAATCCCGGAGCTTAACTCCAGAACTGCCATTGATACTATCTGTCTTGAATATTGTGGAGGTAAGCG
>sq375;size=357;
GCAAGCGTTATCCGGATTCGCTGGGTTTAAAGGGTGCGTAGGCGGGCAGGTAAGTCAGTGGTGAAATCCTGGAGCTTAACTCCAGAACTGCCATTGATACTATCTGTCTTGAATATTGTGGAGGTAAGCG
>sq376;size=357;
GCAAGCGTTATCCGGATTCACTGGGTTTAAAGGGTGCGTAGGCGGGCAGGTAAGTCAGTGGTGAAATCCTGGAGCTTAACTCCAGAACTGCCATTGATACTACCTGTCTTGAATATTGTGGAGGTAAGCG
>sq377;size=357;
GCAAGCGTTATCCGGATTCACTGGGTTTAAAGGGTGCGTAGGCGGGCAGGTAAGTCAGTGGTGAAATCCTGGAGCTTAACTCCAGAACTGCCATTGATACTATCTGCCTTGAATATTGTGGAGGTAAGCG
>sq378;size=356;
GCAAGCGTTATTCAAAATGATTGGGCGTAAAGCGCACGTAGGTGGTGATATGGTGTGGTATGTATTCAAACCATAGGTTTTGTCGATAGATACAGACATCATATCACTTGAGGACGTGAAAGGAGCATGG
>sq379;size=352;
TCTAGTTGATATACTACGGCGTAAAGGGTGGTTAAGGAACAATGCAAAATAGAGCCAAACGGCCCTTTAACTGTTATACGCTTTTAGATGCTAGAGGCCCAAACACGAAAGTAGCTTTAAATTAATTACC
>sq380;size=351;
GCAAGCGTTATCCGGATCCACTGGGTTTAAAGGGTGCGTAGGCGGGCAGGTAAGTCAGTGGTGAAATCCTGGAGCTTAACTCCAGAACTGCCATTGATACTATCTGTCTTGAATATTGTGGAGGTAAGCG
>sq381;size=349;
TCTAGTTGATATACTACGGCGTAAAGGGTGGTTAAGGAACAATGTAAAATAGAGCCAAACGGCCCTTTAACTGTTACACGCTTTTAGATGCTAGAGGCCCAAACACGAAAGTAGCTTTAAATTAATTACC
>sq382;size=344;
TCTAGTTGATATACTACGGCGTGAAGGGTGGTTAAGGAACAATGTAAAATAGAGCCAAACGGCCCTTTAACTGTTATACGCTTTTAGATGCTAGAGGCCCAAACACGAAAGTAGCTTTAAATTAATTACC
>sq383;size=343;
GCAAGCGTTAATCGGAATTACTGGGCGTAAAGCGCGCGTAGGTGGTTTGGTAAGATGGATGTGAAATCCCCGGGCTCAACCTGGGAGCTGCATCCATAACTGCCTGACTAGAGTACGGTAGAGGGTGGTG
>sq384;size=341;
GCAAGCGTTGTTCGGAATTACTGGGCGTAAAGGGCGCGTAGGCGGCCTTCTAAGTCGGACGTGAAAGCCCCAGGCTTAACCTGGGAACTGCGTCCGATACTGGGAGGCTTGGATTCGGGAGAGGGATGTG
>sq385;size=338;
TCTAGTTGATATACTACGGCGTAAAGGGTGGTTAAGGAACAATGTAAAATATAGCCAAACGGCCCTTTAACTGTTATACGCTTTTAGATGCTAGAGGCCCAAACACGAAAGTAGCTTTAAATTAATTACC
>sq386;size=338;
GCAAGCGTTGTCCGGATTTATTGGGCGTAAAGCGAGCGCAGGCGGTTCCTTAAGTCTGATGTGAAAGCCCCCGGCTCAACCGGGGAGGGTCATTGGAAACTGGGGAACTTGAGTGCAGAAGAGGAGAGTG
>sq387;size=333;
GCGAGCGTTAATCGGAATTACTGGGCGTAAAGCGTGCGCAGGCGGTCTTGTAAGACAGAGGTGAAATCCCTGGGCTCAACCTAGGAATGGCCTTTGTGACTGCAAGGCTGGAGTGCGGCAGAGGGGGATG
>sq388;size=331;
GCAAGCGTTATCCGGATTCACTGGGTTTAAAGGGTGCGTAGGCGGGCAGGTAAGTCAGTGGTGAAATCCTGGAGCCTAACTCCAGAACTGCCATTGATACTATCTGTCTTGAATATTGTGGAGGTAAGCG
>sq389;size=331;
GCAAGCGTTATCCGGATTCACTGGGTTTAAAGGGTGCGTAGGCGGGCAGGTAAGTCAGTGGTGAAATCCTGGAGCTTAACTCCAGAACCGCCATTGATACTATCTGTCTTGAATATTGTGGAGGTAAGCG
>sq390;size=328;
GCAAGCGTTATCCGGACTCACTGGGTTTAAAGGGTGCGTAGGCGGGCAGGTAAGTCAGTGGTGAAATCCTGGAGCTTAACTCCAGAACTGCCATTGATACTATCTGTCTTGAATATTGTGGAGGTAAGCG
>sq391;size=326;
TCTAGTTGATATACTACGGCGTAAAGGGGGGTTAAGGAACAATGTAAAATAGAGCCAAACGGCCCTTTAACTGTTATACGCTTTTAGATGCTAGAGGCCCAAACACGAAAGTAGCTTTAAATTAATTACC
>sq392;size=326;
TCTAGTTGATATACTACGGCGTAAAGGGTGGTTAAGGAACAATGTAAAATAGAGCCAAACGGCCCTTTAACTGTTATACGCTTTTAGATGCTAGAGGCCCTAACACGAAAGTAGCTTTAAATTAATTACC
>sq393;size=324;
GCAAGCGTTATCCGGATTCACTGGGTTTAGAGGGTGCGTAGGCGGGCAGGTAAGTCAGTGGTGAAATCCTGGAGCTTAACTCCAGAACTGCCATTGATACTATCTGTCTTGAATATTGTGGAGGTAAGCG
>sq394;size=324;
GCAAGCGTTATCCGGATTCACTGGGTTTAAAGGGTGCGTAGGCGGGCGGGTAAGTCAGTGGTGAAATCCTGGAGCTTAACTCCAGAACTGCCATTGATACTATCTGTCTTGAATATTGTGGAGGTAAGCG
>sq395;size=318;
GCAAGCGTTATCCGGGTTCACTGGGTTTAAAGGGTGCGTAGGCGGGCAGGTAAGTCAGTGGTGAAATCCTGGAGCTTAACTCCAGAACTGCCATTGATACTATCTGTCTTGAATATTGTGGAGGTAAGCG
>sq396;size=315;
TCTAGTTGATATACTACGGCGTAAAGGGTGGTTAAGGAACAATGTAAAATAGAGCCAAACAGCCCTTTAACTGTTATACGCTTTTAGATGCTAGAGGCCCAAACACGAAAGTAGCTTTAAATTAATTACC
>sq397;size=313;
GCAAGCGTTATCCGGATTCACTGGGTTTAAAGGGTGCGTAGGCGGGCAGGTAAGTCAGTGGTGAAATCCTGGAGCTTAACTCCAGAACTGCCATTGATACTATCTGTCCTGAATATTGTGGAGGTAAGCG
>sq398;size=309;
GCAAGCGTTGTCCGGATTTATTGGGCGTAAAGAGTTCGTAGGCGGTTTGTTAAGTCTGATGTTAAAGACCGGGGCTCAACCTCGGAAATGCATTGGATACTGGCAGACTGGAGTGCAGTAGAGGCTAGTG
>sq399;size=302;
GCGAGCGTTAATCGGAATTACTGGGCGTAAAGCGAGTGTAGGTGGCTCATTAAGTCACATGTGAAATCCCCGGGCTTAACCTGGGAACTGCATGTGATACTGGTGGTGCTAGAATATGTGAGAGGGAAGT
>sq400;size=301;
GCAAGCGTTATCCGGATTCACTGGGTTTAAAGGGTGCGTAGGCGGGCAGGTAAGTCAGTGGTGAAATCCTGGAGCTTAACTCCAGAACTGCCGTTGATACTATCTGTCTTGAATATTGTGGAGGTAAGCG
>sq401;size=300;
CCAAGCGTTAATCGGAATTACTGGGCGTAAAGGGTGCGCAGGTGGTTGATTAAGTGTGATGTGAAAGCCCCGGGCTCAACCTGGGAATTGCATTGCAAACTGATCAACTAGAGTATGGCAGAGGGGGGTG
>sq402;size=300;
GCAAGCGTTGTCCGGAATTATTGGGCGTAAAGCGCGCGCAGGTGGTTTAATAAGTCTGATGTGAAAGCCCACGGCTCAACCGTGGAGGGTCATTGGAAACTGTTAAACTTGAGTGCAGGAGAGAAAAGTG
>sq403;size=296;
GCAAGCGTTATCCGGATTCACTGGGTTTAAAGGGTGCGTAGGCGGGCAGGTAAGTCAGTGGCGAAATCCTGGAGCTTAACTCCAGAACTGCCATTGATACTATCTGTCTTGAATATTGTGGAGGTAAGCG
>sq404;size=296;
GCAAGCGTTATCCGGATTCACTGGGTTTAAAGGGTGCGTAGGCGGGCAGGTAAGTCAGTGGTGAAATCCTGGAGCTTAGCTCCAGAACTGCCATTGATACTATCTGTCTTGAATATTGTGGAGGTAAGCG
>sq405;size=294;
TCTAGTTGATATACTACGGCGTAAAGGGTGGTTAAGGAACAATGTAAAACAGAGCCAAACGGCCCTTTAACTGTTATACGCTTTTAGATGCTAGAGGCCCAAACACGAAAGTAGCTTTAAATTAATTACC
>sq406;size=293;
GCTAGCGTTGCTCGGAATCACTGGGCGTAAAGCGCACGTAGGCGGCTTTCTAAGTCAGAGGTGAAATCCCGGGGCTCAACTCCGGAACTGCCTTTGATACTGGAAAGCTTGAGTTCGGGAGAGGTGAGTG
>sq407;size=292;
GCAAGCGTTACCCGGAATCACTGGGCGTAAAGGGCGTGTAGGCGGATATTTAAGTCTGGTTTTAAAGACCGAGGCTCAACCTCGGGAGTGGACTGGATACTGGATGTCTTGACCTCTGGAGAGGTAACTG
>sq408;size=292;
CCAAGCGTTATCCGGATTTATTGGGTTTAAAGGGTGCGTAGGCGGGACAGTAAGTCAGTGGTGAAATCCTATTGCTTAACAATAGAATTGCCATTGATACTGCTGACCTTGAGTACAAATGATGTGGGCG
>sq409;size=291;
GCAAGCGGTGGCGAGATGGTGGAATAATGCAGGCGCATTGATTGACGGATTGATTCAGAGAGGGGGTGGTGAGGGGCGGAGCCTGGCTTCTGCTTAGCTCTGCTTTTTTTATCAAGCTTCATGCCGACCC
>sq410;size=289;
GCAAGCGTTATCCGGAATTATTGGGCGTAAAGCGCGCGCAGGTGGTTTCTTAAGTCTGATGTGAAAGCCCACGGCTCAACCGTGGAGGGTCATTGGAAACTGGGAGACTTGAGTGCAGAAGAGGAAAGTG
>sq411;size=288;
GCAAGCGTTATCCGGATTCACTGGGTTTAAAGGGTGCGTAGGCGGGCAGGTAAGTCAGTGGTGAAATCCTGGAGCTTAACTCCAGAACTGCCATTGATACTATCTGTCTCGAATATTGTGGAGGTAAGCG
>sq412;size=287;
AGTATAGATGGATAATTCGCCACCGAATACAGATAGAAACCCTGCGATGCCGCATCCTGCTCCGGTCTGCCACTCGATTGCATGATGACTGTAGTGTCCACGTGTTCGCAGGTCAACGGTTGCGATCATG
>sq413;size=286;
GCAAGCGTTATCCGGATTCACTGGGTTTAAAGGGTGCGTAGGCGGGCAGGTAAGTCAGCGGTGAAATCCTGGAGCTTAACTCCAGAACTGCCATTGATACTATCTGTCTTGAATATTGTGGAGGTAAGCG
>sq414;size=284;
GCTAGCGTTGTTCGGAATTACTGGGCGTAAAGCGCACGTAGGCGGCTTTGTAAGTTAGAGGTGAAAGCCCGGGGCTCAACCCCGGAATTGCCTTTAAGACTGCATCGCTTGAACGTCGGAGAGGTGAGTG
>sq415;size=282;
GCGAGCGTTGTCCGGAATTATTGGGCGTAAAGAGCTTGTAGGCGGTTTGTCGCGTCTGCTGTGAAAATCCGGGGCTCAACCCCGGACTTGCAGTGGGTACGGGCAGACTAGAGTGTGGTAGGGGAGACTG
>sq416;size=280;
CCAAGCGTTATCCGGATTTATTGGGTTTAAAGGGTGCGTAGGCGGGCTGTTAAGTCAGTGGTGAAAGGTTGACGCTCAACGTTAACATTGCCATTGAAACTGGCGGTCTTGAGTGCAAATGAGGCAGGCG
>sq417;size=276;
CCAAGCGTTATCCGGATTTATTGGGTTTAAAGGGTGCGTAGGCGGCTTTATAAGTCAGAGGTGAAAGACGACAGCTCAACTGTCGCAGTGCCTTTGATACTGTAAAGCTTGAATACAGATGAAGTAGGCG
>sq418;size=276;
GCAAGCGTTATCCGGATTCACTGGGTTTAAAGGGAGCGTAGGTGGGCAGTTAAGTCAGTGGTGAAATCTCTGGGCTTAACCCGGAAACTGCCATTGATACTATCTGTCTTGAATATTCTGGAGGTAAGCG
>sq419;size=276;
GCAAGCGTTGTCCGGATTTATTGGGTTTAAAGGGTGCGTAGGCGGTTTTATAAGTCAGTGGTGAAATCCGGCAGCTCAACTGTCGATGTGCCATTGATACTGTAGAACTTGAGTACTGATGAGGTAGGCG
>sq420;size=275;
GCAAGCGTTATCCGGATTCACTGGGTTTAAAGGGTGCGTAGGCGGGCAGGTAAGTCAGTGGTGAAATCCTGGAGCTTAACTCCAGAACTGCCATCGATACTATCTGTCTTGAATATTGTGGAGGTAAGCG
>sq421;size=275;
GCAAGCGTTAATCGGAATTACTGGGCGTAAAGCGTGCGCAGGCGGTTGATTAAGTTTGATGTGAAATCCCCGGGCTTAACCTGGGAACTGCATTTAATACTGGTCAGCTAGAGTGTGTCAGAGGGGGGTA
>sq422;size=274;
CTAGTTGATATACTACGGCGTAAAGGGTGGTTAAGGAACAATGTAAAATAGAGCCAAACGGCCCTTTAACTGTTATACGCCTTTAGATGCTAGAGGCCCAAACACGAAAGTAGCTTTAAATTAATTACCT
>sq423;size=274;
CCGAGCGTTGTCCGGATTTATTGGGCGTAAAGCGAGCGCAGGCGGTTTGATAAGTCTGAAGTTAAAGGCTGTGGCTCAACCATAGTTCGCTTTGGAAACTGTCAAACTTGAGTGCAGAAGGGGAGAGTGG
>sq424;size=273;
GCGAGCGTTGTCCGGAATTATTGGGCGTAAAGAGCTCGTAGGCGGCTGGTCGCGTCTGTCGTGAAATCCTCTGGCTTAACTGGGGGCTTGCGGTGGGTACGGGCCGGCTTGAGTGCGGTAGGGGAGGCTG
>sq425;size=270;
GCGAGCGTTGTCCGGAATCACTGGGCGTAAAGGGCGCGTAGGTGGCCAGGTAAGTAGGGGGTGAAATGCTGCGGCTCAACCGCAGCGCTGCCTCCTAGACTGTCTGGCTGGAGCACAGTAGAGGCAGGTG
>sq426;size=268;
TCTAGTTGATATACTACGTCGTAAAGGGTGGTTAAGGAACAATGTAAAATAGAGCCAAACGGCCCTTTAACTGTTATACGCTTTTAGATGCTAGAGGCCCAAACACGAAAGTAGCTTTAAATTAATTACC
>sq427;size=268;
GCAAGCGTTACTCGGAATTACTGGGCGTAAAGCGTGCGTAGGTGGTTCGTTAAGTCTGATGTGAAAGCCCTGGGCTCAACCTGGGAATTGCATTGGATACTGGCGGGCTAGAGTGCGGTAGAGGGTAGTG
>sq428;size=266;
TCTAGTTGATATACTACGGCGTAAAGGGTGGTTAAGGAACAATGTAAAATAGAGCCAAACGGCCCTTTAACTGTTATACGCTTTTAGATGCTAGAGGCCCAAACATGAAAGTAGCTTTAAATTAATTACC
>sq429;size=266;
TCTAGTTGATATACTACGGCGTAAAGGGTGGTTAAGGAACAATGTAAAATAGAGCCAAACGGCCCTTTAACTGTTATACACTTTTAGATGCTAGAGGCCCAAACACGAAAGTAGCTTTAAATTAATTACC
>sq430;size=265;
TCTAGTTGATATACTACGGCGTAAAGGGTGGTTAAGGAACAATGTAAAATAGAGCCAAACGGCCCTTTAACTGTTATATGCTTTTAGATGCTAGAGGCCCAAACACGAAAGTAGCTTTAAATTAATTACC
>sq431;size=265;
GCAAGCGTTACTCGGAATTACTGGGCGTAAAGCGTGCGTAGGTGGTTCGTTAAGTCTGATGTGAAAGCCCTGGGCTCAACCTGGGAATTGCATTGGATACTGGCGAGCTAGAGTGCGGTAGAGGATAGTG
>sq432;size=262;
GCGAGCGTTAATCGGAATTACTGGGCGTAAAGCGGGCGCAGACGGTTACTTAAGCAGGATGTGAAATCCCCGGGCTCAACCTGGGAACTGCGTTCTGAACTGGGTGACTAGAGTGTGTCAGAGGGAGGTA
>sq433;size=262;
TCTAGTTGATATACTACGGCGTAAAGGGTGGTTAAGGAACAATGTAAAATAGAGCCAAACGGCCCTTTAACTGTTATACGCTTTTAGATGCTAGAGGCCCAAACACGACAGTAGCTTTAAATTAATTACC
>sq434;size=260;
GCAAGCGTTGTCCGGAATTATTGGGCGTAAAGAGCTTGTAGGTGGCTTGTCGCGTCTGCCGTGAAAACCCGAGGCTCAACCTCGGGCGTGCGGTGGGTACGGGCAGGCTAGAGTGTGGTAGGGGAGACTG
>sq435;size=258;
GCAAGCGTTATCCGGATTCACTGGGTTTAAAGGGTGCGTAGGCGGGCAGGTAAGTCAGTGGTGAAACCCTGGAGCTTAACTCCAGAACTGCCATTGATACTATCTGTCTTGAATATTGTGGAGGTAAGCG
>sq436;size=256;
TCTAGTTGATATACTACGGCGTAAAGGGTGGTTAAGGAACAATGTAAAATAGAGCCAAACGGCCCTTTAACTGTTATACGCTTTTAGATGCTAGAGGCCCAAACACAAAAGTAGCTTTAAATTAATTACC
>sq437;size=253;
GCAAGTGTTATCCGGATTTACTGGGCGTAAAGCGTCTGCAGGTGGTTTTCTAAGTCTACTGTTAAATCTTGAGGCTCAACCTCAAATCTGCAGTAGAAACTAGAAGACTTGAGTATAGTAGGGGTAGAGG
>sq438;size=251;
TCTAGTTGATATACTACGGCGTAAAGGGTGGTTAAGGAACAATGTAAAATAAAGCCAAACGGCCCTTTAACTGTTATACGCTTTTAGATGCTAGAGGCCCAAACACGAAAGTAGCTTTAAATTAATTACC
>sq439;size=250;
CTAGTTGATATACTACGGCGTAAAGGGTGGTTAAGGAGCAATGTAAAATAGAGCCAAACGGCCCTTTAACTGTTATACGCTTTTAGATGCTAGAGGCCCAAACACGAAAGTAGCTTTAAATTAATTACCT
>sq440;size=249;
GCAAGCGTTATCCGGATTCACTGGGTCTAAAGGGTGCGTAGGCGGGCAGGTAAGTCAGTGGTGAAATCCTGGAGCTTAACTCCAGAACTGCCATTGATACTATCTGTCTTGAATATTGTGGAGGTAAGCG
>sq441;size=247;
GCTAGCGTTGTTCGGAATTACTGGGCGTAAAGCGCACGTAGGCGGACTGGAAAGTCAGAGGTGAAATCCCAGGGCTCAACCTTGGAACTGCCTTTGAAACTATCAGTCTGGAGTTCGAGAGAGGTGAGTG
>sq442;size=246;
GCGAGCGTTAATCGGATTTACTGGGCGTAAAGCGTGCGTAGGCGGCTTTTTAAGTCGGATGTGAAATCCCTGAGCTTAACTTAGGAATTGCATTCGATACTGGGGAGCTAGAGTATGGGAGAGGATGGTA
>sq443;size=246;
GCTAGCGTTGTTCGGAATTACTGGGCGTAAAGCGCACGTAGGCGGATATTTAAGTCAGGGGTGAAATCCCAGAGCTCAACTCTGGAACTGCCTTTGATACTGGGTATCTAGAGTATGGAAGAGGTAAGTG
>sq444;size=246;
GCAAGCGTTACTCGGAATTACTGGGCGTAAAGCGTGCGTAGGTGGTGATTTAAGTCCGTTGTGAAAGCCCTGGGCTCAACCTGGGAATTGCAGTGGATACTGGGTCACTAGAGTGTGGTAGAGGGTGGCG
>sq445;size=245;
CCAAGCGTTATCCGGAATCATTGGGTTTAAAGGGTCCGTAGGCGGTTTGATAAGTCAGTGGTGAAAGCCCTACGCTCAACGTAGGAACGGCCATTGATACTGTTAGACTTGAATTATTTGGAAGTAACTA
>sq446;size=244;
CTAGTTGATATACTACGGCGTAAGGGGTGGTTAAGGAACAATGTAAAATAGAGCCAAACGGCCCTTTAACTGTTATACGCTTTTAGATGCTAGAGGCCCAAACACGAAAGTAGCTTTAAATTAATTACCT
>sq447;size=244;
GCAAGCGTTATCCGGATTCACCGGGTTTAAAGGGTGCGTAGGCGGGCAGGTAAGTCAGTGGTGAAATCCTGGAGCTTAACTCCAGAACTGCCATTGATACTATCTGTCTTGAATATTGTGGAGGTAAGCG
>sq448;size=243;
GCAAGCGTTATCCGGATTCACTGGGTTTAAAGGGTGCGTAGGCGGGCAGGTAAGTCAGTGGTGAAATCCTGGAGCTTAACTCCAGAACTGCCATTGATGCTATCTGTCTTGAATATTGTGGAGGTAAGCG
>sq449;size=242;
GCAAGCGTTATCCGGATTCACTGGGTTTAAAGGGTGCGTAGGCGGGCAGGTAAGTCAGTGGTGAAATCCTGAAGCTTAACTCCAGAACTGCCATTGATACTATCTGTCTTGAATATTGTGGAGGTAAGCG
>sq450;size=241;
GCAAGCGTTATCCGGAATGATTGGGCGTAAAGCGTCTGTAGGTGGCTCCTTAAGTCCGCCGTCAAATCCCAGGGCTCAACCCTGGACAGGCGGTGGAAACTACTAAGCTAGAGTACGGTAGGGGCAGAGG
>sq451;size=240;
GCGAGCGTTAATCGGAATTACTGGGCGTAAAGCGTGCGCAGGCGGTTTTGTAAGACAGGCGTGAAATCCCCGGGCTCAACCTGGGAATGGCGCTTGTGACTGCAAAGCTGGAGTGCGGCAGAGGGGGATG
>sq452;size=240;
TCTAGTTGATATACTACGGCGTAAAGGGTGGTTAAGGAACAATGTAAAATAGAGCCAAATGGCCCTTTAACTGTTATACGCTTTTAGATGCTAGAGGCCCAAACACGAAAGTAGCTTTAAATTAATTACC
>sq453;size=240;
GCAAGCGTTATCCGGATTCACTGGGTTTAAAGGGTGCGTAGGCGGGCAGGTAAGTCAGTGGTGAAATCCTGGAGCTTAACTCCAGAACTGCCATTGATACCATCTGTCTTGAATATTGTGGAGGTAAGCG
>sq454;size=239;
CTAGTTGATATACTACGGCGTAAAGGGTGGTTAAGGAACAATGTAAAATAGAGCCAAACGGCCCTTTAACTGTTATACGCTTTTAGATGCTAGGGGCCCAAACACGAAAGTAGCTTTAAATTAATTACCT
>sq455;size=239;
GCTAGCGTTGCTCGGAATTACTGGGCGTAAAGGGAGCGTAGGCGGATAGTTTAGTCAGAGGTGAAAGCCCAGGGCTCAACCTTGGAATTGCCTTTGATACTGGCTATCTTGAGTATGGAAGAGGTATGTG
>sq456;size=238;
GCAAGCGTTATCCGGATTCACTGGGTTTAAAGGGTGCGTAGGCGGGCAGGTAAGTCAGTGGTGAAATCCTGGAGCTTAACTCCAGAACTGCCACTGATACTATCTGTCTTGAATATTGTGGAGGTAAGCG
>sq457;size=236;
GCAAGCGTTACTCGGAATCATTGGGCGTAAAGCGCACGTAGGCGGTCTCTTAAGTCCGATGTGAAATCCCGGGGCTCAACCTCGGATGGCCATTGGAAACTGAGAGACTTGAGAGTGGAAGGGGTCAGTG
>sq458;size=235;
TCTAGTTGATATACTACGGCGTAAAGGGTGGTTAAGGAACAATGTAAAATAGAGCCAAACGGCCCTTTAACTGTTATACGCTTTTAGATACTAGAGGCCCAAACACGAAAGTAGCTTTAAATTAATTACC
>sq459;size=235;
GCAAGCGTTATCCGGATTCACTGGGTTTAAAGGGTGCGTAGGCGGGCAGGTAAGTCAGAGGTGAAATCCTGGAGCTTAACTCCAGAACTGCCATTGATACTATCTGTCTTGAATATTGTGGAGGTAAGCG
>sq460;size=235;
GCAAGCGTTGTCCGGAATTATTGGGCGTAAAGCGCGCGCAGGCGGATCAGTCAGTCTGTCTTAAAAGTTCGGGGCTTAACCCCGTGATGGGATGGAAACTGCTGATCTAGAGTATCGGAGAGGAAAGTGG
>sq461;size=234;
GCGAGCGTTAATCGGAATTACTGGGCGTAAAGCGCGCGTAGGCGGTTATTTAAGTCGGATGTGAAATCCCCGAGCTCAACTTGGGAATTGCATTCGATACTGGGTAGCTAGAGTATGGGAGAGGAAGGTA
>sq462;size=232;
TCTAGTTGATATACTACGGCGTAAAGGGTGGTTAAGGACCAATGTAAAATAGAGCCAAACGGCCCTTTAACTGTTATACGCTTTTAGATGCTAGAGGCCCAAACACGAAAGTAGCTTTAAATTAATTACC
>sq463;size=232;
TCTAGTTGATATACTACGGCGTAAAGGGTGGTTAAGGAACAATGTAAAATAGAGCCAAACGGCCCTTTAACAGTTATACGCTTTTAGATGCTAGAGGCCCAAACACGAAAGTAGCTTTAAATTAATTACC
>sq464;size=231;
GCAAGCGTTGTCCGGAATTATTGGGCGTAAAGCGCGCGCAGGCGGCTTTGTAAGTCTTGTGTTTAAACGTGGGGCTCAACCCCGTGTCGCATGGGAAACTGCAAGGCTTGAGTGCAGAAGAGGAAAGTGG
>sq465;size=230;
GCAAGCGTTATCCGGATTTATTGGGTTTAAAGGGTCCGTAGGCGGATCCGTAAGTCAGTGGTGAAATCTCATAGCTTAACTATGGAACTGCCATTGATACTGCGGGTCTTGAGTAAGGTAGAAGTAGCTG
>sq466;size=230;
GCGAGCGTTAATCGGAATTACTGGGCGTAAAGCGTGCGCAGGCGGTTATATAAGACAGATGTGAAATCCCCGGGCTTAACCTGGGACCTGCATTTGTGACTGTATAGCTAGAGTACGGTAGAGGGGGATG
>sq467;size=229;
GCGAGCGTTAATCGGATTTACTGGGCGTAAAGCGTGCGTAGGCGGCTGATTAAGTCGGATGTGAAATCCCTGAGCTTAACTTAGGAATTGCATTCGATACTGGTCAGCTAGAGTATGGGAGAGGATGGTA
>sq468;size=227;
GCAAGCGTTATCCGGATTCACTGGGTTTGAAGGGTGCGTAGGCGGGCAGGTAAGTCAGTGGTGAAATCCTGGAGCTTAACTCCAGAACTGCCATTGATACTATCTGTCTTGAATATTGTGGAGGTAAGCG
>sq469;size=226;
GCAAGCGTTATTCTACGTTACTGGGTGTAAAAAGTATTAAGACGGTTTAATAAGTTTCTTTTGAAAGCCTAGACTTCAATTCTAGAATTAATTGAAAATACTGTTAAACTAGAGTATATTAGGAGATGGT
>sq470;size=226;
CCGAGCGTTGTCCGGATTTATTGGGCGTAAAGCGAGCGCAGGCGGTTCTTTAAGTCTGAAGTTAAAGGCAGTGGCTCAACCATTGTACGCTTTGGAAACTGGAGAACTTGAGTGCAGAAGGGGAGAGTGG
>sq471;size=225;
GCAAGCGTTGTTCGGAATTATTGGGCGTAAAGGGCTCGCAGGTGGTTTGTTAAGTTGGTGGTTTAATCTCTGGGCTCAACCCAGAGTCAGCCTCCAAAACTGGCGAACTTGAGTACGATAGGGGATAGCG
>sq472;size=224;
GCGAGCGTTAATCGGATTTACTGGGCGTAAAGCGTGCGTAGGCGGCTTATTAAGTCGGATGTGAAATCCCCGAGCTTAACTTGGGAATTGCATTCGATACTGGTGAGCTAGAGTATGGGAGAGGATGGTA
>sq473;size=223;
GCAAGCGTTGTCCGGATTCATTGGGCGTAAAGAGTTCGTAGGCGGTTTGTTAAGTCTGATGTTAAAGATCGGGGCCTAACCCTGGGAGTGCATTGGATACTGGCAGACTGGAGTACAGTAGAGGCGAGTG
>sq474;size=221;
TCTAGTTGATATACTATGGCGTAAAGGGTGGTTAAGGAACAATGTAAAATAGAGCCAAACGGCCCTTTAACTGTTATACGCTTTTAGATGCTAGAGGCCCAAACACGAAAGTAGCTTTAAATTAATTACC
>sq475;size=219;
TCTAGTTGATATACTACGGCATAAAGGGTGGTTAAGGAACAATGTAAAATAGAGCCAAACGGCCCTTTAACTGTTATACGCTTTTAGATGCTAGAGGCCCAAACACGAAAGTAGCTTTAAATTAATTACC
>sq476;size=217;
TCTAGTTGATATACTACGGCGTAAAGGGTGGTTAAGGAACAATGTAAAATAGAGCCAAACGGCCCTTTAACTGTTATACGCTTTTAGATGCTAGAGGCCTAAACACGAAAGTAGCTTTAAATTAATTACC
>sq477;size=217;
GCAAGCGTTGTCCGGAATCATTGGGCGTAAAGCGCGCGCAGGCGGTCCTTTAAGTCTGATGTGAAAGCCCACGGCTCAACCGTGGAGGGTCATTGGAAACTGGGGGACTTGAGTACAGAAGAGGAAAGTG
>sq478;size=216;
GCGAGCGTTAATCGGAATTACTGGGCGTAAAGCGTGCGCAGGCGGTTTTGTAAGTCAGATGTGAAATCCCCGAGCTCAACTTGGGGACTGCGTTTGAAACTACAAGACTAGAATATGTCAGAGGGGGGTA
>sq479;size=215;
CTAGTTGATATACTACGGCGTAAAGGGTGGTTAAGGAACAATGTAAAATAGAGCCAAACGGCCCTTTAACTGTTATACGCTTTTAGATGCTAGAGGCCCAAACACGACAGTAGCTTTAAATTAATTACCT
>sq480;size=215;
GCAAGCGTTATCCGGATTCACTGGGTTTAAAGGGTGCGTAGGCGGGCAGGTGAGTCAGTGGTGAAATCCTGGAGCTTAACTCCAGAACTGCCATTGATACTATCTGTCTTGAATATTGTGGAGGTAAGCG
>sq481;size=215;
GCGAGCGTTGTCCGGAATTATTGGGCGTAAAGAGCTCGTAGGCGGCTGGTCGCGTCTGTCGTGAAATCCTCTGGCTTAACTGGGGGCGTGCGGTGGGTACGGGCCGGCTTGAGTGCGGTAGGGGAGGCTG
>sq482;size=214;
TCTAGTTGATATACTACGGCGTAAAGGGTGGTTAAGGAACAATGTAAAATAGAGTCAAACGGCCCTTTAACTGTTATACGCTTTTAGATGCTAGAGGCCCAAACACGAAAGTAGCTTTAAATTAATTACC
>sq483;size=214;
GCAAGCGTTATCCGGATTCACTGGGTTTAAAGGGTGCGTAGGCGGGCAGGTAAGTCAGTGGTGAAATCCTGGAGCTTAACTCCAGAACTGCCATTGATACTGTCTGTCTTGAATATTGTGGAGGTAAGCG
>sq484;size=212;
GCAAGCGTTGTCCGGAATTATTGGGCGTAAAGCGCGCGCAGGCGGATAGGTCAGTCTGTCTTAAAAGTTCGGGGCTTAACCCCGTGATGGGATGGAAACTGCCAATCTAGAGTATCGGAGAGGAAAGTGG
>sq485;size=212;
GCAAGCGTTATCCGGATTCACTGGGTTTAAAGGGTGCGTAGGCGGGCAGGTAAGTCAGTGGTGAAATCCTGGAGCTTGACTCCAGAACTGCCATTGATACTATCTGTCTTGAATATTGTGGAGGTAAGCG
>sq486;size=211;
GCGAGCGTTATCCGGAATGATTGGGCGTAAAGGGTCCGCAGGTGGCCCGGTCAGTCCGCTGTCAAAACCTGGGGCTCAACCCTGGAGAGGCGGCGGAGACCACCGGGCTTGAGTCCGGTAGGGGCAGAGG
>sq487;size=210;
GCTAGTGTTATTCGGAATAACTGGGCGTTAAGGGCGCGTAGGCTGTAAATAACGTTAAAAGTGAAATCGTTGGGTACATCAGCGCTTGCTTTTAATACCTATTTACTAGAGTGCAAGAGAGGATGATGGA
>sq488;size=207;
TCTAGTTGATATACTACGGCGTAAAGGGTGGTTAAGGAACAATGTAAAATAGAGCCAAACGGCCCTTTAACTGTTATACGCTTTTAGATGCTAGAGGCTCAAACACGAAAGTAGCTTTAAATTAATTACC
>sq489;size=207;
ACACGGCACATAAAAGCCATTGTCTTTGTTCTTTATGGACTATCCGTGTCTTCAGCCCCACGTTCATCCATTACGCACAAAAGAAGGAGGGCTGTCCTGCGCTGCCTTATAAATCTCAATAACCAACGAC
>sq490;size=205;
GCAAGCGTTATCCGGATTCATTGGGTTTAAAGGGTGCGTAGGCGGACCTGTAAGTCAGTGGTGAAATCTCTCAGCTTAACTGAGGAACTGCCATTGATACTGCAGGTCTAGAGTATAGATGACGTTGGCG
>sq491;size=204;
GCAAGCGTTATCCGGATTCACTGGGTTTAAAGGGTGCGTGGGCGGGCAGGTAAGTCAGTGGTGAAATCCTGGAGCTTAACTCCAGAACTGCCATTGATACTATCTGTCTTGAATATTGTGGAGGTAAGCG
>sq492;size=201;
GCTAGCGTTGTTCGGAATTACTGGGCGTAAAGCGCACGTAGGCGGCTATCCAAGTTGGGGGTGAAATCCCTGGGCTTAACCCAGGAACTGCCTTCAAAACTGGATGGCTAGAGTCCGAGAGAGGTGAGTG
>sq493;size=201;
GCTAGCGTTGTTCGGAATTACTGGGCGTAAAGCGCACGTAGGCGGGGATTTAAGTCAGGGGTGAAATCCCAGAGCTCAACTCTGGAACTGCCTTTGATACTGGGTACCTAGAGTATGGAAGAGGTAAGTG
>sq494;size=200;
CTAGTTGATATACTACGGCGTAAAGGGTGGTTAAGGAACAATGTAAAATAGAGCCAAACGGCCCTTTAACTGTTATACGCTTTTAGATGCTAGAGGCCCAAACACGAAGGTAGCTTTAAATTAATTACCT
>sq495;size=200;
ACGAGCGTTATCCGGATTTATTGGGCGTAAAGCGCGTCTAGGTGGTTATGTAAGTCTGATGTGAAAATGCAGGGCTCAACTCTGTATTGCGTTGGAAACTGTATAACTAGAGTACTGGAGAGGTAAGCGG
>sq496;size=199;
TCTAGTTGATATACTACGGCGTAAAGGGTGGTTAAGTAACAATGTAAAATAGAGCCAAACGGCCCTTTAACTGTTATACGCTTTTAGATGCTAGAGGCCCAAACACGAAAGTAGCTTTAAATTAATTACC
>sq497;size=198;
TCTAGTTGATATACTACGGCGTAAAGGGTGGTTAAGGAACAATGTAAAATAGAGCTAAACGGCCCTTTAACTGTTATACGCTTTTAGATGCTAGAGGCCCAAACACGAAAGTAGCTTTAAATTAATTACC
>sq498;size=198;
GCAAGCGTTATCCGGATTCACTGGGTTTAAAGGGTGCGTAGGCGGGCAGGTAAGTCAGTGGTGAAATCCTGGAGCTCAACTCCAGAACTGCCATTGATACTATCTGTCTTGAATATTGTGGAGGTAAGCG
>sq499;size=197;
GCAAGCGTTGTCCGGATTTACTGGGCGTAAAGGGAGCGTAGGCGGATTTTTAAGTGGGATGTGAAATACCCGGGCTCAACCTGGGTGCTGCATTCCAAACTGGAAATCTAGAGTGCAGGAGGGGAAAGTG
>sq500;size=195;
GCAAGCGTTGTTCGGAATTATTGGGCGTAAAGCGCGTGTAGGCGGCTTTGCAAGTCAGATGTGAAAGCCCTCGGCTTAACCGAGGAAGTGCGTCTGAAACTGCAGAGCTTGAGTCTCGGAGAGGATGGCG
>sq501;size=195;
GCGAGCGTTGTCCGGAATTACTGGGCGTAAAGAGCTCGTAGGTGGTTTGTCGCGTCGTGTGTGAAATTCCGGGGCTTAACTTCGGGGTTGCATACGATACGGGCATAACTTGAGTGCTGTAGGGGAGACT
>sq502;size=195;
GCAAGCGTTAATCGGAATTACTGGGCGTAAAGCGTGCGCAGGCGGTGATGTAAGACAGATGTGAAATCCCCGGGCTCAACCTGGGACCTGCATTTGTGACTGCATCGCTAGAGTACGGTAGAGGGGGATG
>sq503;size=194;
GCGAGCGTTGTCCGGATTTATTGGGTTTAAAGGGTGCGTAGGTGGCTTTTTAAGTCAGTGGTGAAATACAGCCGCTCAACGGTTGAGGTGCCATTGATACTGAAGAGCTTGAAACAAGTGGAGGCTGCCG
>sq504;size=193;
GCAAGCGTTGTCCGGATTTATTGGGCGTAAAGGGAGCGCAGGTGGTTTCTTAAGTCTGATGTGAAAGCCCACGGCTTAACCGTGGAGGGTCATTGGAAACTGGGAAACTTGAGTACAGAAGAGGAATGTG
>sq505;size=193;
TCTAGTTGATATACTACGGCGTAAAGGGTGGTTAAGGAACAATGTAAAATAGAGCCAAACGGCCCTTTAACTGTTATACGCTTTTAAATGCTAGAGGCCCAAACACGAAAGTAGCTTTAAATTAATTACC
>sq506;size=191;
CTAGTTGATATACTACGGCGTAAAGGGTGGTTAAGGAACAATGTAAAATAGAGCCAAACGGCCCTTTAACTGTTATACGCTTTTAGATGCTAGAGGCCCAAACACGGAAGTAGCTTTAAATTAATTACCT
>sq507;size=191;
GCTAGCGTTGCTCGGAATCACTGGGCGTAAAGCGCACGTAGGCGGACTCTTAAGTCGGTGGTGAAATCCTGGAGCTCAACTCCAGAACTGCCTTCGATACTGAGAGTCTCGAGTCCGGGAGAGGTGAGTG
>sq508;size=191;
GCTGGATTTACTGCTGATATGATGCACGGTCAATATACACTCACCGGCCACTTTATTAGAAACCCCTGTAGTCCGGCTGACTGACTGCACACACGTTAATCTCGTATGCCGTCTTCTGCTTGAAAAAAAA
>sq509;size=189;
GCGAGCGTTACCCGGATTCACTGGGCGTAAAGGGCGTGTAGGCGGCCTGGGGCGTCCCATGTGAAAGACCACGGCTCAACCGTGGGGGAGCGTGGGATACGCTCAGGCTAGACGGTGGGAGAGGGTGGTG
>sq510;size=185;
CTAGTTGATATACTACGGCGTAAAGGGTGGTTAAGGAACAATGTAAAATAGAGCCAAACGGCCCTTTAACTGTTATACGCTTTTAGGTGCTAGAGGCCCAAACACGAAAGTAGCTTTAAATTAATTACCT
>sq511;size=185;
GCAAGCGTTATCCGGATTCATTGGGTTTAAAGGGAGCGTAGGTGGCCTTATAAGTCAGTGGTGAAATCTCTGGGCTTAACCCAGAAATTGCCATTGATACTGTAGGGCTTGAGTACAGTTGCTGTGGGCG
>sq512;size=182;
GCGAGCGTTAATCGGAATTACTGGGCGTAAAGCGTGCGCAGGCGGTCTTGTAAGACAGTCGTGAAAGCCCCGGGCTTAACCTGGGAACTGCGATTGTGACTGCAAGGCTAGAGTGTGTCAGAGGGGGGTG
>sq513;size=181;
GCAAGCGTTACTCGGAATCACTGGGCGTAAAGCGTGCGTAGGCGGTTCGTTAAGTCTGCTGTGAAAGCCCTGGGCTCAACCTGGGAACTGCAGTGGATACTGGCGGACTAGAGTGTGATAGAGGATGGTG
>sq514;size=181;
GCAAGCGTTATCCGGATTCACTGGGTTTAAAGGGTGCGCAGGCGGGCAGGTAAGTCAGTGGTGAAATCCTGGAGCTTAACTCCAGAACTGCCATTGATACTATCTGTCTTGAATATTGTGGAGGTAAGCG
>sq515;size=180;
GCGAGCGTTGTCCGGAATTATTGGGCGTAAAGGGCTTGTAGGCGGCTGGTCGCGTCTGCCGTGAAATCCTCTGGCTCAGCTGGGGGCGTGCGGTGGGTACGGGCTGGCTTGAGTGCGGTAGGGGAGGCTG
>sq516;size=178;
GCTAGCATTATTCGGAATCATTGGGCGTAAAGGGTGCGTAGGCGGTGTATTAAGTCAACTGTTAAATTCCTTAGCTTAACTAGGGGTAAGCAGTAGATACTGGTATGCTAGAAGATGGAAGAGAGAAGTG
>sq517;size=178;
TCTAGTTGATATACTACGGCGTAAAGGGTGGTTAAGGAATAATGTAAAATAGAGCCAAACGGCCCTTTAACTGTTATACGCTTTTAGATGCTAGAGGCCCAAACACGAAAGTAGCTTTAAATTAATTACC
>sq518;size=178;
TCTAGTTGATATACTACGGCGTAAAGGGTGGTTAAGGAACAATGTAAAATAGAGCCAAACGGCCCTTTAAATGTTATACGCTTTTAGATGCTAGAGGCCCAAACACGAAAGTAGCTTTAAATTAATTACC
>sq519;size=176;
GCAAGCGTTGCTCGGAATCACTGGGCGTAAAGCGCACGTAGGCGGGTCGTTAAGTCAGAGGTGAAAGCCTGGAGCTCAACTCCAGAACTGCCTTTGATACTGGCGACCTCGAGTTCGAGAGAGGTTGGTG
>sq520;size=174;
GCAAGCGTTAATCGGAATTACTGGGCGTAAAGCGTGCGCAGGCGGTTTTGTAAGTCTGTCGTGAAAGCCCCGGGCTCAACCTGGGAATTGCGATGGAGACTGCAAGGCTTGAATCTGGCAGAGGGGGGTA
>sq521;size=174;
GCAAGCGTTGTCCGGAATTATTGGGCGTAAAGCGCGCGCAGGCGGTCTCTTAAGTCTGATGTGAAATCTTGCGGCTCAACCGCAAGCGGTCATTGGAAACTGGGAGACTTGAGTACAGAAGAGGAGAGTG
>sq522;size=173;
ACAAGCGTTATCCGGATTTATTGGGCGTAAAGCGCGTCTAGGTGGTTATGTAAGTCTGATGTGAAAATGCAGGGCTCAACTCTGTATTGCGTTGGAAACTGTGTAACTAGAGTACTGGAGAGGTAAGCGG
>sq523;size=172;
TCTAGTTGATATACTACGGCGTAAAGGGTGGTTAAGGAACAATGTAAAATAGAGCCAAACGGCTCTTTAACTGTTATACGCTTTTAGATGCTAGAGGCCCAAACACGAAAGTAGCTTTAAATTAATTACC
>sq524;size=170;
CTAGTTGATATACTACGGCGTAAAGGGTGGTTAAGGAACAATGTAAAATAGGGCCAAACGGCCCTTTAACTGTTATACGCTTTTAGATGCTAGAGGCCCAAACACGAAAGTAGCTTTAAATTAATTACCT
>sq525;size=169;
GCAAGCGTTATCCGGATTTATTGGGCTTAAAGGGTCCGTAGGCGGATCCGTAAGTCAGTGGTGAAATCTCATAGCTTAACTATGAAACTGCCATTGATACTGCGGGTCTTGAGTAAGGTAGAAGTAGCTG
>sq526;size=169;
CTAGTTGATATACTACGGCGTAAAGGGTGGTTAAGGAACAATGTAAAATAGAGCCAAACGGCCCTTTAACTGTTATACGCTTTTAGATGCTAGAGGCCCAAACACGAGAGTAGCTTTAAATTAATTACCT
>sq527;size=169;
CTAGTTGATATACTACGGCGTAAAGGGTGGTTAAGGAACAATGTAAAATAGAGCCAAACGGCCCTTTAACTGTTATACGCTTTTAGATGCTAGAGGCCCAAGCACGAAAGTAGCTTTAAATTAATTACCT
>sq528;size=168;
GCGAGCGTTAATCGGAATTACTGGGCGTAAAGCGTGCGCAGGCGGTCTTGTAAGACAGTCGTGAAATCCCTGGGCTTAACCTAGGAACTGCGATTGTGACTGCAAGGCTAGAGTGTGTCAGAGGGGGGTG
>sq529;size=168;
TCTAGTTGATATACTACGGCGTAAAGGGTGGTTAAGGAACAATGTAAAATAGAGCCAAACGGCCCTTTAACTGTTATACGCTTTTAGATGTTAGAGGCCCAAACACGAAAGTAGCTTTAAATTAATTACC
>sq530;size=168;
GCTAGCGTTGCTCGGAATTACTGGGCGTAAAGGGCGCGTAGGCGGCGTCGGTAGTCAGGCGTGAAATCCCTGGGCTCAACCTGGGGGCTGCGCTTGATACGCCGATGCTAGAGGACGGAAGAGGCTCGCG
>sq531;size=167;
TCTAGTTGATATACTACGGCGTAAAGGGTGGTTAAGGAACAATGTAAAATAGAGCCAAACGGCCCTTTAACTGTTATACGCTTTTAGATGCTAGAGACCCAAACACGAAAGTAGCTTTAAATTAATTACC
>sq532;size=165;
TCTAGTTGATATACTACGGCGTAAAGGGTAGTTAAGGAACAATGTAAAATAGAGCCAAACGGCCCTTTAACTGTTATACGCTTTTAGATGCTAGAGGCCCAAACACGAAAGTAGCTTTAAATTAATTACC
>sq533;size=165;
AATAAATCGCGGGAGCGGTCGGTAACGGGTTTAATTTGGGACGGGAGCGGGCTGTCTAGCAATATCACGGATATTGCTATGCGAATTAGAAACCCGAGTAGTCCGGCTGACTGACTCTAACCTCCGCTAT
>sq534;size=164;
GCAAGCGTTATCCGGATTCACTGGGTTTAAAGGGTGCGTAGGCGGGCAGGTAAGTCAGTGGTGAAATCCTGGAGCTTAACTCCAGAACTGCCATTGACACTATCTGTCTTGAATATTGTGGAGGTAAGCG
>sq535;size=162;
CTAGTTGATATACTACGGCGTAAAGGGTGGTTAAGGAACAATGTAGAATAGAGCCAAACGGCCCTTTAACTGTTATACGCTTTTAGATGCTAGAGGCCCAAACACGAAAGTAGCTTTAAATTAATTACCT
>sq536;size=162;
GCTAGCGTTGTTCGGAATTACTGGGCGTAAAGCGCACGTAGGCGGATCGATAAGTAAGGGGTGAAATCCCAGAGCTCAACTCTGGAACTGCCTTTTAAACTGTCGATCTGGAGCAGAGTAGAGGTGAGTG
>sq537;size=161;
TCTAGTTGATATACTACGGCGTAAAGGATGGTTAAGGAACAATGTAAAATAGAGCCAAACGGCCCTTTAACTGTTATACGCTTTTAGATGCTAGAGGCCCAAACACGAAAGTAGCTTTAAATTAATTACC
>sq538;size=160;
GAGGCTGGCTTATTTTTCTTTTATTATGTTAACATGTTGTTCTTATCTCCTCCATTAGATACCCGAGTAGTCCGGCTGACTGACTTTACTGTGCGATATCTCGTATGCCGTCTTCTGCTTGAAAAAAAAA
>sq539;size=159;
CTAGTTGATATACTACGGCGTAAAGGGTGGTTAAGGAACAATGTAAAGTAGAGCCAAACGGCCCTTTAACTGTTATACGCTTTTAGATGCTAGAGGCCCAAACACGAAAGTAGCTTTAAATTAATTACCT
>sq540;size=159;
CTAGTTGATATACTACGGCGTAAAGGGTGGTTAAGGAACAATGTAAGATAGAGCCAAACGGCCCTTTAACTGTTATACGCTTTTAGATGCTAGAGGCCCAAACACGAAAGTAGCTTTAAATTAATTACCT
>sq541;size=158;
GCAAGCGTTATCCGGATTCATTGGGTTTAAAGGGTGCGTAGGCGGACCTGTAAGTCAGTGGTGAAGTCTCTCAGCTTAACTGAGAAACTGCCATTGATACTGCAGGTCTAGAGTATAGATGACGTTGGCG
>sq542;size=158;
GCAAGCGTTGTCCGGAATTATTGGGCGTAAAGAGCTCGTAGGCGGTTTGTCGCGTCTGCTGTGAAAGCCCGGGGCTTAACCCCGGGTGTGCAGTGGGTACGGGCAGACTAGAGTGCAGTAGGGGAGACTG
>sq543;size=155;
CCGAGCGTTAGTCGGAATTACTGGGCTTAAAGGGTGCGTAGGCGGGCTCTTAAGTGTCGCGTGAAAGCCCACGGCTTAACCGTGGAACCGCGCGGCAAACTGAGAGCCTTGAGGAACGTAGAGGCGGGGG
>sq544;size=155;
CCAAGCGTTATCCGGAATCATTGGGTTTAAAGGGTCCGTAGGCGGCCTTATAAGTCAGTGGTGAAAGCCCATCGCTTAACGATGGAACGGCCATTGATACTGTAGGGCTTGAATTACTTGGAAGTAACTA
>sq545;size=154;
TCTAGTTGATATACTACGGCGTAAAGAGTGGTTAAGGAACAATGTAAAATAGAGCCAAACGGCCCTTTAACTGTTATACGCTTTTAGATGCTAGAGGCCCAAACACGAAAGTAGCTTTAAATTAATTACC
>sq546;size=154;
GCGAGCGTTGTCCGGAATTATTGGGCGTAAAGGGCTTGTAGGCGGTTGGTCGCGTCTGCCGTGAAATCCTCTGGCTTAACTGGGGGCGTGCGGTGGGTACGGGCTGACTTGAGTGCGGTAGGGGAGACTG
>sq547;size=153;
CACACACACACACACACACACACACACACACACACACAGCAGAGGTACAACAGCATTAGAAACCCCAGTAGTCCGGCTGACTGACTTCCGACACAATTATCTCGTATGCCGTCTTCTGCTTGAAAAAAAA
>sq548;size=151;
GCTAGCGTTATTCGGAATTACTGGGCGTAAAGCGCACGTAGGCGGCTTTGTAAGTAAGAGGTGAAAGCCCAGAGCTCAACTCTGGAATTGCCTTTTAGACTGCATCGCTTGAATCATGGAGAGGTCAGTG
>sq549;size=151;
TCTAGTTGATATACTACGGCGGAAAGGGTGGTTAAGGAACAATGTAAAATAGAGCCAAACGGCCCTTTAACTGTTATACGCTTTTAGATGCTAGAGGCCCAAACACGAAAGTAGCTTTAAATTAATTACC
>sq550;size=151;
TCTAGTTGATATACTACGGCGTAAAGGGTGGTTAAGGAACAATATAAAATAGAGCCAAACGGCCCTTTAACTGTTATACGCTTTTAGATGCTAGAGGCCCAAACACGAAAGTAGCTTTAAATTAATTACC
>sq551;size=151;
CTAGTTGATATACTACGGCGTAAAGGGTGGTTAAGGAACGATGTAAAATAGAGCCAAACGGCCCTTTAACTGTTATACGCTTTTAGATGCTAGAGGCCCAAACACGAAAGTAGCTTTAAATTAATTACCT
>sq552;size=151;
TCTAGTTGATATACTACGGCGTAAAGGGTGGTTAAGGAACAATGTAAAATAGAGCCAAACGGCCCTTTAACTGTTATACGCTTTTAGATGCTAGAGGCCCAAACACGAAAGAAGCTTTAAATTAATTACC
>sq553;size=151;
TGGAATAATTTCATACTCGCTCTATGCACAATCAAATTAGATGCACTCATAAACTTTGTGATTAGATACCCCTGTAGTCCGGCTGACTGACTCTAACCTCCGCTATCTCGTATGCCGTCTTCTGCTTGAA
>sq554;size=150;
GCAAGCGTTATCCGGATTCACTGGGTTTAAAGGGTGCGTAGGTGGGCAAGTAAGTCAGTGGTGAAATCTCTGGGCTTAACCCGGAAACTGCCATTGATACTATTTGTCTTGAATTCTCTGGAGGTAAGCG
>sq555;size=149;
CCGAGCGTTGTCCGGATTTATTGGGCGTAAAGCGAGCGCAGGTGGTTTATTAAGTCTGGTGTAAAAGGCAGTGGCTCAACCATTGTATGCATTGGAAACTGGTAGACTTGAGTGCAGGAGAGGAGAGTGG
>sq556;size=148;
GCAAGCGTTGTCCGGAATTATTGGGCGTAAAGAGCTCGTAGGCGGTTTGTCGCGTCTGCTGTGAAAGCCCGGGGCTTAACCCCGGGTGTGCAGTGGGTACGGGCAGACTTGAGTGCAGTAGGGGAGACTG
>sq557;size=148;
GCAAGCGTTACTCGGAATTACTGGGCGTAAAGCGTGCGTAGGTGGTCGTTTAAGTCCGTTGTGAAAGCCCTGGGCTCAACCTGGGAACTGCAGTGGATACTGGACGACTAGAGTGTGGTAGAGGGTAGCG
>sq558;size=146;
CTAGTTGATATACTACGGCGTAAAGGGTGGTTAAGGAACAATGTAAAATAGAGCCAAACGGCCCTTTAACTGTTATACGCTCTTAGATGCTAGAGGCCCAAACACGAAAGTAGCTTTAAATTAATTACCT
>sq559;size=146;
GCAAGCGTTACTCGGAATTACTGGGCGTAAAGCGTGCGTAGGTGGTTTGTTAAGTCTGATGTGAAAGCCCTGGGCTCAACCTGGGAATGGCACTGGATACTGGCAAGCTAGAGTGTGGCAGAGGGTAGTG
>sq560;size=144;
ACGAACGTTATTCGGAATTACTGGGCTTAAAGGGTTTGTAGGCGGCCTTGTAAGTCAGGTGTGAAAGCCCTCGGCTCAACCGAGGAACAGCGCTTGATACTGCAAGGCTTGAGGGAGACAGGGGTAAGCG
>sq561;size=144;
GCAAGCGTTATCCGGAATTATTGGGCGTAAAGCGCGCGCAGGCGGTTTCTTAAGTCTGATGTGAAAGCCCACGGCTCAACCGTGGAGGGTCATTGGAAACTGGGGAACTTGAGTGCAGAAGAGAAAAGCG
>sq562;size=143;
CTAGTTGATATACTACGGCGTAAAGGGTGGTTAAGGAACAATGTAAAATAGAGCCAAACGGCCCTTTAGCTGTTATACGCTTTTAGATGCTAGAGGCCCAAACACGAAAGTAGCTTTAAATTAATTACCT
>sq563;size=142;
TCTAGTTGATATACTACGGCTTAAAGGGTGGTTAAGGAACAATGTAAAATAGAGCCAAACGGCCCTTTAACTGTTATACGCTTTTAGATGCTAGAGGCCCAAACACGAAAGTAGCTTTAAATTAATTACC
>sq564;size=141;
GCAAGCGTTATCCGGATTCATTGGGCTTAAAGGGTGCGTAGGCGGACCTGTAAGTCAGTGGTGAAATCTCTCAGCTTAACTGAGAAACTGCCATTGATACTGCAGGTCTAGAGTATAGATGACGTTGGCG
>sq565;size=141;
GCAAGCGTTATCCGGATTCATTGGGTTTAAAGGGTGCGTAGGCGGACCTGTAAGTCAGTGGTGAGATCTCTCAGCTTAACTGAGAAACTGCCATTGATACTGCAGGTCTAGAGTATAGATGACGTTGGCG
>sq566;size=141;
GCTAGCGTTGTTCGGAATTACTGGGCGTAAAGCGCGCGTAGGCGGTTTTTTAAGTCAGAGGTGAAAGCCCGGGGCTCAACCCCGGAATAGCCTTTGAAACTGGAAAACTAGAATCTTGGAGAGGTCAGTG
>sq567;size=139;
GCGAGCGTTATCCGGATTTACTGGGCGTAAAGGGAGCGTAGGCGGATGATTAAGTGGGATGTGAAATACCCGGGCTCAACTTGGGTGCTGCATTCCAAACTGGTTATCTAGAGTGCAGGAGAGGAGAGTG
>sq568;size=139;
CTAGTTGATATACTACGGCGTAAAGGGTGGTTAAGGAACAATGTAAAATAGAGCCAAACGGCCCTTTAACTGTTATACGCTTTTAGATGCTAGAGGCCCAAACGCGAAAGTAGCTTTAAATTAATTACCT
>sq569;size=139;
CTAGTTGATATACTACGGCGTAAAGGGTGGTTAAGGGACAATGTAAAATAGAGCCAAACGGCCCTTTAACTGTTATACGCTTTTAGATGCTAGAGGCCCAAACACGAAAGTAGCTTTAAATTAATTACCT
>sq570;size=139;
GCAAGCGTTAATCGGATTTACTGGGCGTAAAGCGTGCGTAGGTGGTCTTTTAAGTCGGATGTGAAATCCCTGAGCTTAACTTAGGAATTGCATTCGATACTGGGAGACTAGAGTATGGGAGAGGATGGTA
>sq571;size=137;
GCGAGCGTTAATCGGAATTATTGGGCGTAAAGCGCATGTAGGTGGTTTAATAAGTTTGATGTGAAATCCCCGGGCTTAACCTGGGAATGGCGTTGAATACTGTTAGACTAGAGTCGGACAGAGGGTAGTG
>sq572;size=137;
TCTAGTTGATATACTACGGCGTAAAGGGTGGTTAAGGAACAATGTAAAATAGAGCCAAACGGTCCTTTAACTGTTATACGCTTTTAGATGCTAGAGGCCCAAACACGAAAGTAGCTTTAAATTAATTACC
>sq573;size=137;
CGGCGCAACCTGTGACGACAAATCTGCTCAAATTTATGCGCGCTTCGATAAAAATGATTGGCGTATCCAACCTGCAGAGTTTTATCGCTTCCATGACGCAGAAGTTAACACTTTCGGATATTTCTGATGA
>sq574;size=137;
CTAGTTGATATACTACGGCGTAAAGGGTGGTTAAGGAACAATGTAAAATAGAGCCAAGCGGCCCTTTAACTGTTATACGCTTTTAGATGCTAGAGGCCCAAACACGAAAGTAGCTTTAAATTAATTACCT
>sq575;size=136;
CCTAGCGTTGTTCGGAATTATTGGGCGTAAAGCGGATGTAGGTGGCTTTGTAAGTCAGATGTGAAAGCCCAGGGCTCAACCCTGGAAGTGCATTTGATACTGCGAAGCTTGAGTGTCGGAGAGGTTACTA
>sq576;size=135;
GCTAGCGTTGTTCGGAATTACTGGGCGTAAAGCGTACGTAGGCGGCTTTGTAAGTAAGAGGTGAAAGCCTGGAGCTCAACTCCAGAACTGCCTTTTAGACTGCATCGCTTGAATCCTGGAGAGGTGAGTG
>sq577;size=135;
TCTAGTTGATATACTACGGCGTAAAGGGTGGTTAAGGAACAATGTAAAATAGAGCCTAACGGCCCTTTAACTGTTATACGCTTTTAGATGCTAGAGGCCCAAACACGAAAGTAGCTTTAAATTAATTACC
>sq578;size=135;
GGAAGGTGATTGAATCAGTCAGTTTGGATGGACACGAGTACATCTACGTTGACCCCATTCATCTGCCCTATGACCTGGCCTGGGAGATGCCACGCGACAGTTTGGTGCTGGGTGAGAACAGGACACATTG
>sq579;size=135;
GCAAGCGTTATCCGGATTCACTGGGTTTAAAGGGTGTGTAGGCGGGCATTTAAGTCAGTGGTGAAATCTCCGAGCTCAACTCGGGAACTGCCATTGATACTATTTGTCTTGAATATCGTTGAGGTTGGCG
>sq580;size=134;
GCTAGCGTTGTTCGGAATTACTGGGCGTAAAGGGCGCGTAGGCGGTTTCGATAGTCAGGCGTGAAATCCCCAGGCTCAACCTGGGAATTGCGCTTGATACTGCGAGACTTGAGTGAGGGAGAGGATAGTG
>sq581;size=134;
CTAGTTGATATACTACGGCGTAAAGGGTGGTTAAGGAACAATGTAAAATAGAGCCAAACGGCCCTTTAACTGTTATACGCTTTTAGATGCTGGAGGCCCAAACACGAAAGTAGCTTTAAATTAATTACCT
>sq582;size=133;
GCTAGCGTTGCTCGGAATCACTGGGCGTAAAGCGCACGTAGGCGGATCTTTAAGTCAGGGGTGAAATCCCGAGGCTCAACCTCGGAACTGCCTTTGATACTGGGGATCTCGAGTCCGGAAGAGGTTGGTG
>sq583;size=132;
CCAAGCGTTATCCGGATTTATTGGGTTTAAAGGGTGCGTAGGCGGCCTGTTAAGTCAGGGGTGAAAGACGGTAGCTCAACTATCGCAGTGCCCTTGATACTGATGGGCTTGAATGGACTAGAGGTAGGCG
>sq584;size=132;
TCTAGTTGATATACTACGGCGTAAAGGGTGGTTAAGGAACAATGTAAAATAGAACCAAACGGCCCTTTAACTGTTATACGCTTTTAGATGCTAGAGGCCCAAACACGAAAGTAGCTTTAAATTAATTACC
>sq585;size=132;
GCGAGCGTTGTCCGGAATTACTGGGCGTAAAGAGCTCGTAGGTGGTTTGTCGCGTCGTTTGTGTAAGTCCGTAGCTTAACTGCGGGACTGCAGGCGATACGGGCATAACTTGAGTGCTGTAGGGGAGACT
>sq586;size=131;
CTAGTTGATATACTACGGCGTAAAGGGTGGTTAAGGAACAATGTAAAATAGAGCCAAACGGCCCTTTAACTGTTATACGCTTTTAGATGCTAGAGGCCCAGACACGAAAGTAGCTTTAAATTAATTACCT
>sq587;size=131;
CTAGTTGATATACTACGGCGTAAAGGGTGGTTAAGGAACAATGTAAAATAGAGCCGAACGGCCCTTTAACTGTTATACGCTTTTAGATGCTAGAGGCCCAAACACGAAAGTAGCTTTAAATTAATTACCT
>sq588;size=131;
GCGAGCGTTAATCGGAATAACTGGGCGTAAAGGGCACGCAGGCGGACTTTTAAGTGAGGTGTGAAATCCCCGGGCTTAACCTGGGAATTGCATTTCAGACTGGGGGTCTAGAGTACTTTAGGGAGGGGTA
>sq589;size=131;
CTAGTTGATATACTACGGCGTAAAGGGTGGTTAAGGAACAGTGTAAAATAGAGCCAAACGGCCCTTTAACTGTTATACGCTTTTAGATGCTAGAGGCCCAAACACGAAAGTAGCTTTAAATTAATTACCT
>sq590;size=131;
AATAAATCGCGGGAGCGGTCGGTAACGGGTTTAATTTGGGACGGGAGCGGGCTGTCTAGCAATATCACGGATATTGCTATGCGAATTAGAAACCCTTGTAGTCCGGCTGACTGACTCTAACCTCCGCTAT
>sq591;size=130;
GCGAGCGTTAATCGGAATTACTGGGCGTAAAGCGTGCGCAGGCGGTTTCGTAAGTCAGATGTGAAAGCCCCGGGCTCAACCTGGGAACTGCGTTTGAAACTGCGAGGCTAGAGTGTGTCAGAGGGGGGTA
>sq592;size=130;
GCAAGCGTTATCCGGATTCATTGGGTTTAAAGGGTGCGTAGGCGGACCTGTAAGTCAGTGGTGAAATCTCTTTGCTTAACAAAGAAACTGCCATTGATACTGCAAGTCTAGAGTATAGATGACGTTGGCG
>sq593;size=130;
GCAAGCGTTATCCGGATTCATTGGGTTTAAAGGGTGCGTAGGCGGACCTGTAAGTCAGTGGTGAAATCTCTCAGCTTAACTGAGAGACTGCCATTGATACTGCAGGTCTAGAGTATAGATGACGTTGGCG
>sq594;size=129;
TCTAGTTGATATACTACGGCGTAAAGGGTGGTTAAAGAACAATGTAAAATAGAGCCAAACGGCCCTTTAACTGTTATACGCTTTTAGATGCTAGAGGCCCAAACACGAAAGTAGCTTTAAATTAATTACC
>sq595;size=129;
GCAAGCGTTGTCCGGATTTATTGGGTTTAAAGGGTGCGTAGGCGGTCCATTAAGTCAGTGGTGAAATACGGCAGCTTAACTGTCGAGGTGCCATTGATACTGGAGGACTTGAGTACAGACGAGGTAGGCG
>sq596;size=129;
TCTAGTTGATATACTACGGCGTAAAGGGTGGTTAAGGAACAATGTAAAATAGAGCCAAACGGCCCTTTAACTGTTATACGCTTTTAGATGCTAGAGGTCCAAACACGAAAGTAGCTTTAAATTAATTACC
>sq597;size=129;
GCAAGCGTTAATCGGAATTACTGGGCGTAAAGCGTGCGCAGGCGGTTCGGAAAGAAAGATGTGAAATCCCAGGGCTTAACCTTGGAACTGCATTTTTAACTACCGGGCTAGAGTGTGTCAGAGGGAGGTG
>sq598;size=128;
GCAAGTGTTATCCGGAATCACTGGGCGTAAAGCGTCTGTAGGTGGTTTGTTAAGTCAACTGTTAAATCTTGAGGCTCAACTTCAAATCAGCAGTCGAAACTATCAGACTAGAGTATAGTAGGGGTAAAGG
>sq599;size=127;
GCAAGCGTTATCCGGATTTATTGGGTTTAAAGGGTCCGTAGGCGGATCCGTAAGTCAGTGGTGAAATCTCATAGCTTAACTATGAGACTGCCATTGATACTGCGGGTCTTGAGTAAGGTAGAAGTAGCTG
>sq600;size=127;
TCTAGTTGATATACTACGGCGTAAAGGGTGGTTATGGAACAATGTAAAATAGAGCCAAACGGCCCTTTAACTGTTATACGCTTTTAGATGCTAGAGGCCCAAACACGAAAGTAGCTTTAAATTAATTACC
>sq601;size=127;
CTAGTTGATATACTACGGCGTAAAGGGTGGTTAGGGAACAATGTAAAATAGAGCCAAACGGCCCTTTAACTGTTATACGCTTTTAGATGCTAGAGGCCCAAACACGAAAGTAGCTTTAAATTAATTACCT
>sq602;size=127;
TCTAGTTGATATACTACGGCGTAAAGGGTGGTTAAGGAACAATGTAAAATAGAGCCAAACGGCCCTTTAACTGTTATACGCTTTTAGATGCTAGAGGCCCAAACACGTAAGTAGCTTTAAATTAATTACC
>sq603;size=126;
CTAGTTGATATACTACGGCGTAAAGGGTGGTTAAGGAACAATGTAAAATAGAGCCAAACGGCCCCTTAACTGTTATACGCTTTTAGATGCTAGAGGCCCAAACACGAAAGTAGCTTTAAATTAATTACCT
>sq604;size=126;
TCTAGTTGATATACTACGGCGTAAAGGGTGGTTAAGGAACAATGTAAAATAGAGCCAAACGACCCTTTAACTGTTATACGCTTTTAGATGCTAGAGGCCCAAACACGAAAGTAGCTTTAAATTAATTACC
>sq605;size=126;
GCGAGTGTTATCCGGAATTATTGGGCGTAAAGCGTCTGTAGGTTGACTTCAAAGTCTTTTGTAAAATCTTTAAGCTCAACTTAAAAACCGCAAAAGATACTAGTTTTCTTGAGTATGGTAGAGGTAAAGG
>sq606;size=125;
CTAGTTGATATACTACGGCGTAAAGGGTGGTTAAGGAACAATGTAAAATAGAGCCAAACGGCCCTTTAACTGCTATACGCTTTTAGATGCTAGAGGCCCAAACACGAAAGTAGCTTTAAATTAATTACCT
>sq607;size=124;
CTAGTTGATATACTACGGCGTAAAGGGTGGTTAAGGAACAATGTAAAATAGAGCCAAACGGCCCTCTAACTGTTATACGCTTTTAGATGCTAGAGGCCCAAACACGAAAGTAGCTTTAAATTAATTACCT
>sq608;size=124;
GCTAGCGTTGCTCGGAATTACTGGGCGTAAAGGGAGCGTAGGCGGACTGTTTAGTCAGAGGTGAAAGCCCAGGGCTCAACTTTGGAATTGCCTTTGATACTGGCAGTCTTGAGTACGGAAGAGGTATGTG
>sq609;size=122;
GCAAGCGTTATCCGGATTTATTGGGTTTAAAGGGTCCGTAGGCGGATCCGTAAGTCAGTGGTGAAATCTCATAGCTTAACTATGAAACTGCCATTGATACTGCGGGTCTTGGGTAAGGTAGAAGTAGCTG
>sq610;size=122;
GCAAGCGTTATCCGGATTTATTGGGTTTAAAGGGTCCGTAGGCGGATCCGTAAGTCAGTGGTGAGATCTCATAGCTTAACTATGAAACTGCCATTGATACTGCGGGTCTTGAGTAAGGTAGAAGTAGCTG
>sq611;size=122;
GCAAGCGTTATCCGGAATCATTGGGTTTAAAGGGTCCGTAGGCGGTTTAATAAGTCAGTGGTGAAAGCCCATCGCTCAACGATGGAACGGCCATTGATACTGTTAAACTTGAATTATTAGGAAGTAACTA
>sq612;size=122;
ACTTCTGCGTCATGGAAGCGATAAAACTCTGCAGGTTGGATACGCCAATCATTTTTATCGAAGCGCGCATAAATTTGAGCAGATTTGTCGTCACAGGTTGCGCCGCCAAAACGTCGGCTACAGTAACTTT
>sq613;size=121;
CTAGTTGATATACTACGGCGTAAAGGGTGGCTAAGGAACAATGTAAAATAGAGCCAAACGGCCCTTTAACTGTTATACGCTTTTAGATGCTAGAGGCCCAAACACGAAAGTAGCTTTAAATTAATTACCT
>sq614;size=121;
CTAGTTGATATACTACGGCGTAAAGGGTGGTTAAGGAACAATGTAAAATAGAGCCAAACGGCCCTTTAACCGTTATACGCTTTTAGATGCTAGAGGCCCAAACACGAAAGTAGCTTTAAATTAATTACCT
>sq615;size=121;
CGCGGTAGTGCCAGCAGCCGCGGTAGTGCCAGCAGCCGCGGTAGTGCCAGCAGCCGCGGTAGTGCCAGCAGCCGCGGTAGTGCCAGCAGCCGCGGTAGTGCCAGCAGCCGCGGTAGTGCCAGCAGCCGCG
>sq616;size=121;
CATCATTCCCCAGTCTCTGAGATAAAGTAGTGGTACACACTGTTTTCTGAAGCCCATATTAGATACCCTAGTAGTCCGGCTGACTGACTCCTCGTTCGACTATCTCGTATGCCGTCTTCTGCTTGAAAAA
>sq617;size=120;
CTAGTTGATATACTACGGCGTAAAGGGTGGTTAAGGAACAATGTAAAATAGAGCCAGACGGCCCTTTAACTGTTATACGCTTTTAGATGCTAGAGGCCCAAACACGAAAGTAGCTTTAAATTAATTACCT
>sq618;size=120;
GCGAGCGTTGTCCGGAATTATTGGGCGTAAAGAGCTTGTAGGCGGTTGGTCGCGTCTGCTGTGAAAGGCTGGGGCTTAACCCTGGTTTTGCAGTGGGTACGGGCTAACTAGAGTGCAGTAGGGGAGACTG
>sq619;size=119;
ATGATTGGCGTATCCAACCTGCAGAGTTTTATCGCTTCCATGACGCAGAAGTTAACACTTTCGGATATTTCTGATGAGTCGAAAAATTATCTTGATAAAGCAGGAATTACTACTGCTTGTTTACGAATTA
>sq620;size=118;
GCAAGTGTTATTCGGAATGACTGGGCGTAAAGGGCACGTAGGCAGTGAATCAGGTTGAAAGTCAAAGGCGCCAGCTCAACTGGCGGAATGCTTTCAAAACCAATTCACTCGAGTGGGATAGAGGGGAGTG
>sq621;size=117;
TCTAGTTGATATACTACGGCGTAAAGGGTGGTTAAGGAACAATGTAAAATAGAGCCAAACGGCCCTTTAACTGTTATACGCTTTTAGATGCTAAAGGCCCAAACACGAAAGTAGCTTTAAATTAATTACC
>sq622;size=117;
CTAGTTGATATACTACGGCGTAAAGGGTGGTTAAGGAACAACGTAAAATAGAGCCAAACGGCCCTTTAACTGTTATACGCTTTTAGATGCTAGAGGCCCAAACACGAAAGTAGCTTTAAATTAATTACCT
>sq623;size=116;
CTAGTTGATATACTACGGCGTAAAGGGTGGTTAAGGAACAATGTAAAATAGAGCCAAACGGCCCTTTAACTGTTATACGCTTTTAGATGCTAGAGGCCCGAACACGAAAGTAGCTTTAAATTAATTACCT
>sq624;size=116;
GCAAGCGTTGTCCGGAATTACTGGGCGTAAAGAGCTCGTAGGTGGTTTGTCGCGTCGTCTGTGAAATCCCGGGGCTTAACTCCGGGTCTGCAGGCGATACGGGCATAACTAGAGTGCTGTAGGGGAGACT
>sq625;size=115;
TCTAGTTGATATACTACGGCGTAAAGGGTGGTTAAGGAACAATGTAAAATAGAGCCAAACGGCCCTTTAACTGTTATACGCTTTTAGATGCTAGAGGCCCAACCACGCAAGTAGCTTTAAATTAATTACC
>sq626;size=115;
CTAGTTGATATACTACGGCGTAGAGGGTGGTTAAGGAACAATGTAAAATAGAGCCAAACGGCCCTTTAACTGTTATACGCTTTTAGATGCTAGAGGCCCAAACACGAAAGTAGCTTTAAATTAATTACCT
>sq627;size=114;
GCAAGCGTTGTTCGGAATCATTGGGCGTAAAGGGTGTGTAGGCGGACTAACAAGTCAGGTGTGAAATCTTCGGGCTCAACTCGAAACCTGCATTTGAAACTGTTAGTCTGGAATCTGGGAGAGGCAAGTG
>sq628;size=113;
TCTAGTTGATATACTACGGCGTAAAGGGTGGTTAAGGAACAATGTAAAATAGAGCCAAACGGCCCTTTAACTGTTATACGTTTTTAGATGCTAGAGGCCCAAACACGAAAGTAGCTTTAAATTAATTACC
>sq629;size=113;
GCGAGCGTTGTCCGGAATTACTGGGCGTAAAGAGCTCGTAGGTGGTTTGTCGCGTCGTTTGTGTAAGTCCACGGCTTAACTGTGGGATGGCAGGCGATACGGGCATAACTTGAGTGCTGTAGGGGAGACT
>sq630;size=113;
GCGAGCGTTGTCCGGAATTATTGGGCGTAAAGAGCTTGTAGGCGGTTGGTCGCGTCTGCTGTGAAAGGCCGGGGCTTAACTCCGGTTTTGCAGTGGGTACGGGCTAACTAGAGTGCAGTAGGGGAGACTG
>sq631;size=113;
GCAAGCGTTACTCGGAATTACTGGGCGTAAAGCGTGCGTAGGTGGTTCGTTAAGTCCGATGTGAAAGCCCTGGGCTCAACCTGGGAATGGCATTGGATACTGGCGGGCTAGAGTGCGGTAGAGGATAGTG
>sq632;size=112;
GCAAGCGTTGTCCGGATTTATTGGGCGTAAAGGGCTCGTAGGCGGTTTGTTGCGTCTGGTGTGAAAGCTTACTGCTTAACGGTAGGTTGCGCTGGATACGGGCAGGCTTGAGTGCAGTAGGGGAGACTGG
>sq633;size=110;
TCTAGTTGATATACTACGGCGTAAAGGGTGGTTAAGGAACAATGTAAAATAGAGCCAAACGGCCCTTTAACTGTTATACGCTTTTAGATGCTAGTGGCCCAAACACGAAAGTAGCTTTAAATTAATTACC
>sq634;size=110;
GCGAGCGTTAATCGGAATTACTGGGCGTAAAGCGAGCGCAGGCGGTTTTGTAAGTCAGATGTGAAAGCCCCGGGCTCAACCTGGGAACTGCGTTTGAAACTGCAAGGCTAGAGTATGGGAGAGGGGGGTA
>sq635;size=110;
TCTAGTTGATATACTACGGCGTAAAGGGTGATTAAGGAACAATGTAAAATAGAGCCAAACGGCCCTTTAACTGTTATACGCTTTTAGATGCTAGAGGCCCAAACACGAAAGTAGCTTTAAATTAATTACC
>sq636;size=110;
TCTAGTTGATATACTACGGCGTAAAGGGTGGTTAAGGAACAATGTAAAATAGAGCCAAACGGCCCTTTAACTGTTATACGCTTTTAGATGCTAGAGGCCCAAATACGAAAGTAGCTTTAAATTAATTACC
>sq637;size=109;
TACTGTAGCCGACGTTTTGGCGGCGCAACCTGTGACGACAAATCTGCTCAAATTTATGCGCGCTTCGATAAAAATGATTGGCGTATCCAACCTGCAGAGTTTTATCGCTTCCATGACGCAGAAGTTAACA
>sq638;size=108;
GCAAGCGTTATCCGGATTTATTGGGTTTAGAGGGTCCGTAGGCGGATCCGTAAGTCAGTGGTGAAATCTCATAGCTTAACTATGAAACTGCCATTGATACTGCGGGTCTTGAGTAAGGTAGAAGTAGCTG
>sq639;size=108;
CTAGTTGATATACTACGGCGTAAAGGGTGGTTAAGGAACAATGTAAAATAGAGCCAAACGGCCCTTTAACTGTTATACGCTTCTAGATGCTAGAGGCCCAAACACGAAAGTAGCTTTAAATTAATTACCT
>sq640;size=108;
TCTAGTTGATATACTACGGCGTAAAGGGTGGTTAAGGAACAATGTAAAATAGAGCCAAACGGCCCTTTAACTGTTATACGCTTTTAGATGCTAGAAGCCCAAACACGAAAGTAGCTTTAAATTAATTACC
>sq641;size=107;
GCAAGCGTTATCCGGATTTATTGGGTTTAAAGGGTCCGTAGGCGGATCCGTAAGTCAGTGGTGAAATCCCATAGCTTAACTATGAAACTGCCATTGATACTGCGGGTCTTGAGTAAGGTAGAAGTAGCTG
>sq642;size=107;
GCAAGCGTTATCCGGATTTATTGGGTTTAAAGGGTCCGTAGGCGGATCCGTAAGTCAGTGGTGAAATCTCATAGCTTAACTATGAAGCTGCCATTGATACTGCGGGTCTTGAGTAAGGTAGAAGTAGCTG
>sq643;size=107;
GCGAGCGTTAATCGGATTTACTGGGCGTAAAGCGTGCGTAGGCGGCTTTTTAAGTCGGATGTGAAATCCCCGAGCTTAACTTGGGAATTGCATTCGATACTGGGAAGCTAGAGTATGGGAGAGGATGGTA
>sq644;size=106;
GCAAGCGTTATCCGGATTTATTGGGTTTAAGGGGTCCGTAGGCGGATCCGTAAGTCAGTGGTGAAATCTCATAGCTTAACTATGAAACTGCCATTGATACTGCGGGTCTTGAGTAAGGTAGAAGTAGCTG
>sq645;size=106;
GCTAGCGTTGTTCGGAATTACTGGGCGTAAAGCGCACGTAGGCGGATATGTAAGTCAGAGGTGAAATCCCGGGGCTCAACCTCGGAACTGCCTTTGATACTGCAAGTCTTGAGTCCGGAAGAGGTGAGTG
>sq646;size=105;
GCAAGCGTTGTCCGGATTTATTGGGCGTAAAGAGTTCGTAGGTGGTTTGTTAAGTTTGGTGTTAAAGATTGGGGCTCAACCCTGAAACTGCACTGAATACTGGCAGACTCGAGTGTGGTAGAGGCTAGTG
>sq647;size=105;
ACGAGCGTTATCCGGATTTATTGGGCGTAAAGCGCGTCTAGGTGGTTATATAAGTCTGATGTGAAAATGCAGGGCTCAACTCTGTATTGCGTTGGAAACTGTATAACTAGAGTACTGGAGAGGTAAGCGG
>sq648;size=104;
GCAAGCGTTATCCGGATTTATTGGGTTTAAAGGGTCCGTAGGCGGATCCGTAAGTCAGTGGTGGAATCTCATAGCTTAACTATGAAACTGCCATTGATACTGCGGGTCTTGAGTAAGGTAGAAGTAGCTG
>sq649;size=104;
GCGAGCGTTAATCGGAATTACTGGGCGTAAAGGGTGCGTAGGTGGTTTGATAAGTTATCTGTGAAATTCCTGGGCTTAACCTGGGACGGTCAGATGATACTGTTAGACTCGAGTATGGGAGAGGGTAGTG
>sq650;size=104;
GCAAGCGTTGTCCGGATTTACTGGGCGTAAAGGGAGCGTAGGTGGATGTTTAAGTGGGATGTGAAATACCTGGGCTTAACTTGGGTGCTGCATTCCAAACTGGATATCTAGAGTGCAGGAGAGGAAAGTG
>sq651;size=104;
GCGAGCGTTGTCCGGAATTATTGGGCGTAAAGGGTACGCAGGCGGTTTAATAAGTCGAATGTTAAAGATCGGGGCTCAACCCCGTAAAGCATTGGAAACTGATAAACTTGAGTAGTGGAGAGGAAAGTGG
>sq652;size=104;
GCAAGCGTTAATCGGAATTACTGGGCGTAAAGCGCGCGTAGGTGGTTTGTTAAGTTGGATGTGAAATCCCCGGGCTCAACCTGGGAACTGCATTCAAAACTGACTGACTAGAGTATGGTAGAGGGTGGTG
>sq653;size=103;
CTAGTTGATATACTACGGCGTAAAGGGTGGTTAAGGAACAATGTAAAATAGAGCCAAACGGCCCTTTAACTGTTATGCGCTTTTAGATGCTAGAGGCCCAAACACGAAAGTAGCTTTAAATTAATTACCT
>sq654;size=103;
TCTAGTTGATATACTACGGCGTAAAGGGTGGTTAAGGAACAATGTAAAATAGAGCCAAACGGCCCTTTAACTGTTATACGCTTTTAGATGCTAGAGGCCCAAACACGATAGTAGCTTTAAATTAATTACC
>sq655;size=102;
GCAAGCGTTATCCGGAATTATTGGGCGTAAAGCGCGCGCAGGCGGTCCTTTAAGTCTGATGTGAAAGCCCACGGCTCAACCGTGGAGGGTCATTGGAAACTGGGGGACTTGAGTGCAGAAGAGGAGAGCG
>sq656;size=102;
GCAAGCGTTATCCGGATTTATTGGGTTTAAAGGGTCCGTAGGCGGATCCGTAAGTCAGTGGCGAAATCTCATAGCTTAACTATGAAACTGCCATTGATACTGCGGGTCTTGAGTAAGGTAGAAGTAGCTG
>sq657;size=102;
GCAAGCGTTACTCGGAATTACTGGGCGTAAAGCGTGCGTAGGCGGTTCGTTAAGTCCGATGTGAAAGCCCTGGGCTCAACCTGGGAACTGCATTGGAAACTGGCGGGCTGGAGTGCGGTAGAGGGTGGCG
>sq658;size=101;
TCTAGTTGATATACTACGGCGTAAAGGGTGGTTAAGGTACAATGTAAAATAGAGCCAAACGGCCCTTTAACTGTTATACGCTTTTAGATGCTAGAGGCCCAAACACGAAAGTAGCTTTAAATTAATTACC
>sq659;size=101;
GCGAGCGTTAATCGGAATTACTGGGCGTAAAGCGTGCGCAGGCGGTTTCGTAAGTCTGATGTGAAATCCCCGGGCTCAACCTGGGAACTGCGTTGGAAACTGCGAGGCTAGAGTGTAGAAGAGGGGGGTA
>sq660;size=98;
TCTAGTTGATATACTACGGCGTAAAGGGTGGTTAAGAAACAATGTAAAATAGAGCCAAACGGCCCTTTAACTGTTATACGCTTTTAGATGCTAGAGGCCCAAACACGAAAGTAGCTTTAAATTAATTACC
>sq661;size=98;
TCTAGTTGATATACTACGGCGTAAAGGGTGGTTAAGGAACAATGTAAAATAGAGCCAAACGGACCTTTAACTGTTATACGCTTTTAGATGCTAGAGGCCCAAACACGAAAGTAGCTTTAAATTAATTACC
>sq662;size=98;
GCAAGCGTTATCCGGATTTATTGGGTTTAAAGGGTCCGTAGGCGGATCCGTAAGTCAGTGGTGAAGTCTCATAGCTTAACTATGAAACTGCCATTGATACTGCGGGTCTTGAGTAAGGTAGAAGTAGCTG
>sq663;size=98;
GCGAGCGTTGTCCGGAATTATTGGGCGTAAAGGGCTTGTAGGCGGCCGGCCGCGTCCGTCGTGAAATCCTCCGGCTCAACCGGGGGCTTGCGGTGGGTACGGGTCGGCTGGAGTGCGGCAGGGGAGGCTG
>sq664;size=97;
GCAAGCATTAATCGGAATTATTGGGCGTAAAGGGCGCGTAGGCGGATAGTCAAGTCGTGTGTGAAATTTCGGGGCTCAACCTCGAAGCGGCACAGGAAACTCACTATCTTGAGGGTAGACGGAGAGAACG
>sq665;size=97;
TCTAGTTGATATACTACGGCGTAAAGGGTGGTTAAGGAACAATGTAAAATAGAGCCAAACGGCCCTTTATCTGTTATACGCTTTTAGATGCTAGAGGCCCAAACACGAAAGTAGCTTTAAATTAATTACC
>sq666;size=96;
GCGAGCGTTGTCCGGAATTATTGGGCGTAAAGGGCTCGTAGGCGGTTTGTCGCGTCGGGAGTGAAAACCAGGTGCTTAACACCTGGCTTGCTTTCGATACGGGCAGACTAGAGGTATTCAGGGGAGAACG
>sq667;size=96;
GCTAGCGTTGTTCGGAATTACTGGGCGTAAAGCGCACGTAGGCGGACATTTAAGTCAGGGGTGAAATCCCAGAGCTCAACTCTGGAACTGCCTTTGATACTGGGTGTCTTGAGTATGGAAGAGGTAAGTG
>sq668;size=95;
TCTAGTTGATATACTACGGCGTAAAGGGTGGTTAAGGAACAATGTAAAATAGAGCCAAACGGCCCTTTAACTGTTATACGCTTTTAGAAGCTAGAGGCCCAAACACGAAAGTAGCTTTAAATTAATTACC
>sq669;size=95;
GCGAGCGTTAATCGGAATTACTGGGCGTAAAGCGTGCGCAGGCGGTTGTGCAAGACAGATGTGAAATCCCCGGGCTTAACCTGGGAACTGCATTTGTGACTGCACGGCTGGAGTGCGGCAGAGGGGAGTG
>sq670;size=95;
GCGAGCGTTGTCCGGAATTACTGGGCGTAAAGAGCTCGTAGGCGGTTTGTCGCGTCGTCTGTGAAATCCTCCAGCTTAACTGGGGGCGTGCAGGCGATACGGGCAGACTTGAGTACTACAGGGGAGACTG
>sq671;size=94;
GCAAGCGTTATCCGGATTTATTGGGTTTAAAGGGTCCGTAGGCGGATCCGTAAGTCGGTGGTGAAATCTCATAGCTTAACTATGAAACTGCCATTGATACTGCGGGTCTTGAGTAAGGTAGAAGTAGCTG
>sq672;size=94;
GCAAGCGTTGTCCGGATTTATTGGGCGTAAAGCGAGCGCAGGCGGATTGATAAGTCTGATGTGAAAGCCTTCGGCTCAACCGAAGAACTGCATCAGAAACTGTCAATCTTGAGTGCAGAAGAGGAGAGTG
>sq673;size=94;
TCTAGTTGATATACTACGGCGTAAAGGGTGGTTAAGGAACAATGTAAAATAGAGCCAAACGGCCCTTTAACTGTTATACGCTTTTAGATGCTAGAGGCCCATACACGAAAGTAGCTTTAAATTAATTACC
>sq674;size=93;
GCAAGCGTTATCCGGATTTATTGGGTTTAAAGGGTCCGTAGGCGGATCCGTAAGTCAGTGGTGAAATCTCATAGCTTAACTATGAAACTGCCATTGATACTGCGGGCCTTGAGTAAGGTAGAAGTAGCTG
>sq675;size=93;
GCAAGCGTTGTCCGGAATTATTGGGCGTAAAGAGCTCGTAGGCGGTTTGTCGCGTCTGCTGTGAAATTCCGAGGCTCAACCTCGGGCGTGCAGTGGGTACGGGCAGACTTGAGTGCGGTAGGGGAGATTG
>sq676;size=93;
GCAAGCGTTAATCGGAATTACTGGGCGTAAAGCGTGCGCAGGCGGTCTTGCAAGACAGATGTGAAATCCCCGGGCTTAACCTGGGAACTGCATTTGTGACTGCAAGGCTGGAGTACGGCAGAGGGGGATG
>sq677;size=93;
GTGACGACAAATCTGCTCAAATTTATGCGCGCTTCGATAAAAATGATTGGCGTATCCAACCTGCAGAGTTTTATCGCTTCCATGACGCAGAAGTTAACACTTTCGGATATTTCTGATGAGTCGAAAAATT
>sq678;size=92;
CCAAGCGTTGTCCGGATTTACTGGGTTTAAAGGGTGCGTAGGCGGAATATTAAGTCAGTGGTGAAAGCTGGTAGCTCAACTATCAAATTGCCATTGAAACTGATATTCTCGAGTACGGTTGAGGTAGCTG
>sq679;size=92;
GCAAGCGTTATCCGGATTTATTGGGTTTAAAGGGTCCGTAGGCGGATCCGTAGGTCAGTGGTGAAATCTCATAGCTTAACTATGAAACTGCCATTGATACTGCGGGTCTTGAGTAAGGTAGAAGTAGCTG
>sq680;size=92;
TCTAGTTGATATACTACGGCGTAAAGGGTGGTTAAGGAACTATGTAAAATAGAGCCAAACGGCCCTTTAACTGTTATACGCTTTTAGATGCTAGAGGCCCAAACACGAAAGTAGCTTTAAATTAATTACC
>sq681;size=92;
GCAAGCGTTGTTCGGAATTACTGGGCGTAAAGGGCGCGTAGGCGGCCTTCTAAGTCAGACGTGAAATCCCCGGGCTCAACCCGGGAACTGCGTCTGATACTGGAAGGCTTGAATCCGGGAGAGGGATGTG
>sq682;size=91;
GCGAGCGTTAATCGGAATTACTGGGCGTAAAGGGTGCGTAGGTGGTTAAATAAGTTAGATGTAAAAACCCTGGGCTTAACCTAGGACTGAGATTTAATACTGTTTAACTAGAGTATGGGAGAGGGTAGTG
>sq683;size=91;
GCAAGCGTTGTCCGGAATTACTGGGCGTAAAGAGCTCGTAGGTGGTTTGTCGCGTCGTCTGTGAAAGCCCGGGGCTTAACTCCGGGTCTGCAGGCGATACGGGCATAACTAGAGTGCTGTAGGGGAGACT
>sq684;size=90;
TCTAGTTGATATACTACGGCGTAAAGGGTGGTTAAGGAACAATGTATAATAGAGCCAAACGGCCCTTTAACTGTTATACGCTTTTAGATGCTAGAGGCCCAAACACGAAAGTAGCTTTAAATTAATTACC
>sq685;size=90;
ACACGGCACATAAAAGCCATTGTCTTTGTTCTTTATGGACTATCCGTGTCTTCAGCCCCACGTTCATACATTACGCACAAAAGAAGGAGGGCTGTCCTGCGCTGCCTTATAAATCTCAATAACCAACGAC
>sq686;size=89;
CTAGTTGATATACTACGGCGTAAAGGGTGGTTAAGGAACAATGTAAAATAGAGCCAAACGGCCCTTTAACTGTTATACGCTTTTGGATGCTAGAGGCCCAAACACGAAAGTAGCTTTAAATTAATTACCT
>sq687;size=89;
GCAAGCGTTATCCGGAATTATTGGGCGTAAAGCGCGCGTAGGCGGTTTCTTAAGTCTGATGTGAAAGCCCACGGCTCAACCGTGGAGGGTCATTGGAAACTGGGAAACTTGAGTGCAGAAGAGGAAAGTG
>sq688;size=89;
ACTAGTGTTATTCATCTTAATTAGGTTTAAAGGGTACCTAAACGGTCAGTATAGCTTGTAAAAATGTTAGTATACGACTAGAGTTTTATATGTAAGAAGGCAGTACTTGAGGAGGAGAGATAAAATTTCG
>sq689;size=88;
GCAAGCGTTATCCGGATTTATTGGGTTTAAAGGGTCCGTAGGCGGATCCGTAAGTCAGTGGTGAAATCTCATAGCTTAACTATGAAACTGCCATTGGTACTGCGGGTCTTGAGTAAGGTAGAAGTAGCTG
>sq690;size=88;
CCGAGCGTTATCCGGATTTATTGGGTTTAAAGGGAGCGTAGGCGGATGCTTAAGTCAGCTGTGAAAGTTTGCGGCTCAACCGTAAAATTGCAGTTGATACTGGGTGTCTTGAGTGCATCAGAGGTAGGCG
>sq691;size=87;
GCAAGCGTTATCCGGATTTATTGGGTTTAAAGGGTCCGTAGGCGGATCCGTAAGTCAGTGGTGAAATCTCATAGCTTAACTATGAAACTGCCATTGATACTGCGGGTCCTGAGTAAGGTAGAAGTAGCTG
>sq692;size=87;
TCTAGTTGATATACTACGGCGTAAAGGGTGGTTAAGGAACAATGTAAAATAGAGCCAAACGGCCCTTTAATTGTTATACGCTTTTAGATGCTAGAGGCCCAAACACGAAAGTAGCTTTAAATTAATTACC
>sq693;size=87;
GCAAGCGTTATCCGGATTTATTGGGTTTAAAGGGTCCGTAGGCGGATCCGTAAGTCAGTGGTGAAATCTCATAGCTTAGCTATGAAACTGCCATTGATACTGCGGGTCTTGAGTAAGGTAGAAGTAGCTG
>sq694;size=87;
GCAAGCGTTATCCGGATTTATTGGGTTTAAAGGGTCCGTAGGCGGATCCGTAAGTCAGTGGTGAAATCTCATAGCTTAACTATGAAACCGCCATTGATACTGCGGGTCTTGAGTAAGGTAGAAGTAGCTG
>sq695;size=87;
TAATTTTTCGACTCATCAGAAATATCCGAAAGTGTTAACTTCTGCGTCATGGAAGCGATAAAACTCTGCAGGTTGGATACGCCAATCATTTTTATCGAAGCGCGCATAAATTTGAGCAGATTTGTCGTCA
>sq696;size=87;
GCTAGCGTTGCTCGGAATCACTGGGCGTAAAGGGCGCGTAGGCGGCTGACTTAGTCGAGGGTGAAAGCCCGTGGCTCAACCACGGAATGGCCTTCGATACTGGTTGGCTTGAGACCGGAAGAGGACAGCG
>sq697;size=87;
GCGAGCGTTAATCGGATTTACTGGGCGTAAAGCGCGCGTAGGTGGTTAATTAAGTCAAATGTGAAATCCCCGAGCTTAACTTGGGAATTGCATTCGATACTGGTTAGCTAGAGTATGGGAGAGGATGGTA
>sq698;size=86;
GCTAGCGTTGTTCGGAATTACTGGGCGTAAAGCGCACGTAGGCGGACCAGAAAGTTGGGGGTGAAATCCCGGGGCTCAACCCCGGAACTGCCTTCAAAACTATTGGTCTGGAGTTCGAGAGAGGTGAGTG
>sq699;size=86;
GCAAGCGTTGTCCGGAATTACTGGGCGTAAAGAGTTCGTAGGCGGTTTGTCGCGTCGTTTGTGAAAACCAGCAGCTCAACTGCTGGCTTGCAGGCGATACGGGCAGACTTGAGTACTGCAGGGGAGACTG
>sq700;size=86;
TCTAGTTGATATACTACGGCGTAAAGGGTGGTTAAGGAACAATGTAAAATAGAGCCAAACGGCCCTTAAACTGTTATACGCTTTTAGATGCTAGAGGCCCAAACACGAAAGTAGCTTTAAATTAATTACC
>sq701;size=86;
CTAGTTGATATACTACGGCGTAAAGGGTGGTTAAGGAACAATGTGAAATAGAGCCAAACGGCCCTTTAACTGTTATACGCTTTTAGATGCTAGAGGCCCAAACACGAAAGTAGCTTTAAATTAATTACCT
>sq702;size=85;
GATAGCGTATGCTAAAGTTGCTGCAGTTAAAAAGCTCGTAGTTGGATCTCGGGGATCTTGCCACGCGGTCCCTGCTGAGCCACGGGCACCGGTGGTCTCGGATCCCCTGGCCTCCCGGCGCCCCCCGGAT
>sq703;size=85;
TCTAGTTGATATACTACGGCGTAAAGGGTGGTTAAGGAACAATGTAAAATAGAGCCAAACGGCCCTTTAACTATTATACGCTTTTAGATGCTAGAGGCCCAAACACGAAAGTAGCTTTAAATTAATTACC
>sq704;size=84;
GCGAGCGTTAATCGGATTTACTGGGCGTAAAGCGTGCGTAGGCGGCTAATTGAGTCGGATGTGAAATCCCCGAGCTTAACTTGGGAATTGCATTCGATACTGGTTAGCTAGAGTGTGGGAGAGGATGGTA
>sq705;size=84;
GCAAACGTTGCTCGGAATTACTGGGCGTAAAGCGCGTGTAGGCGGTTTTATAAGTCCAACGTGAAAGCCTGGGGCTCAACCCCAGAAGTGCGTAGGATACTGTGAAGCTGGAGTCCTGAAGAGGAGAGCG
>sq706;size=84;
GCAAGCGTTAATCGGAATAACTGGGCGTAAAGCGCACGCAGGCGGTTAGATAAGTCAGATGTGAAATCCCCGGGCTCAACCTGGGAACTGCATTTGAAACTGTCTGACTAGAGTCTTGTAGAGGGGGGTA
>sq707;size=84;
CTGCACACACCCACAGTTTGTGGAAGACAAGGGAGGAATGAAGGGGTTTTCGTCACGCCGATGATTAGATACCCCTGTAGTCCGGCTGACTGACTCTAACCTCCGCTATCTCGTATGCCGTCTTCTGCTT
>sq708;size=84;
GCAAGCGTTATCCGGAATTATTGGGCGTAAAGAGCTCGTAGGCGGTTTGTCGCGTCTGCCGTGAAAGTCCGGGGCTCAACTCCGGATCTGCGGTGGGTACGGGCAGACTAGAGTGATGTAGGGGAGACTG
>sq709;size=83;
TCTAGTTGATATACTACGGCGTAAAGGGTGGTTAAGGAACAATGTAAAATAGAGCCAAACGGCCCTTTAACTGTTATACGCTTTTAGATGCTAGAGGCCCAAACACGAAAATAGCTTTAAATTAATTACC
>sq710;size=83;
GCAAGCGTTATCCGGATTTATTGGGTTTAAAGGGTCCGTAGGCGGATCCGTAAGTCAGTGGTGAAATCTCATAGCTTAACTATGAAACTGCCGTTGATACTGCGGGTCTTGAGTAAGGTAGAAGTAGCTG
>sq711;size=82;
CTAGTTGATATACTACGGCGTAAAGGGTGGTTAAGGAACAATGTAAAATAGAGCCAAACGGCCCTTTAACTGTTATACGCTTTTAGATGCCAGAGGCCCAAACACGAAAGTAGCTTTAAATTAATTACCT
>sq712;size=82;
GCGAGCGTTGTCCGGAATTATTGGGCGTAAAGGGCTCGTAGGCGGCTTGTCGCGTCTGCTGTGAAAATGCGGGGCTTAACTCCGTACGTGCAGTGGGTACGGGCAGGCTAGAGTGCGGTAGGGGTGACTG
>sq713;size=82;
GCTAGCGTTGTTCGGAATTACTGGGCGTAAAGCGCACGTAGGCGGACATTTAAGTCAGGGGTGAAATCCCAGGGCTCAACCCTGGAACTGCCTTTGATACTGGGTGTCTTGAGTACGAGAGAGGTGAGTG
>sq714;size=81;
CCAAGCGTTATCCGGATTTATTGGGTTTAAAGGGTGCGTAGGCGGCCTATTAAGTCAGGGGTGAAAGACGGTAGCTCAACTATCGCAGTGCCCTTGATACTGATGGGCTTGAATGAACTAGAGGTAGGCG
>sq715;size=80;
CTAGTTGATATACTACGGCGTAAAGGGTGGTTAAGGAACAATGTAAAATAGAGCCAAACGGCCCTTTAACTGTTATACGCTTTTAGACGCTAGAGGCCCAAACACGAAAGTAGCTTTAAATTAATTACCT
>sq716;size=80;
CTAGTTGATATACTACGGCGTAAAGGGTGGTTAAGGAACAATGTAAAATAGAGCCAAACGGCCCTTCAACTGTTATACGCTTTTAGATGCTAGAGGCCCAAACACGAAAGTAGCTTTAAATTAATTACCT
>sq717;size=80;
GCGAGCGTTGTCCGGATTTACTGGGCGTAAAGAGCTCGTAGGCGGTTTGTCACGTCGTCTGTGAAAACCCGAGGCTTAACCTCGGGCCTGCAGGCGATACGGGCAGACTTGAGTACTGTAGGGGAGACTG
>sq718;size=79;
GCAAGCGTTATCCGGAATGATTGGGCGTAAAGCGTCCGTAGGTGGCAGTTCAAGTCTGCTGTCAAAGACCGGGGCTCAACCTCGGAAAGGCAGTGGAAACTGAACAGCTAGAGTATGGTAGGGGCAAAGG
>sq719;size=79;
CCAGGCGTTATCCGGATTTATTGGGTTTAAAGGGAGCGTAGGCGGATTGTTAAGTCAGCGGTTAAAGGGTGTGGCTCAACCATACATTGCCGTTGAAACTGGCGATCTTGAGTGCAGACAGGGATGCCGG
>sq720;size=79;
CTAGTTGATATACTACGGCGTAAAGGGTGGTTAAGGAACAATGTAAAATGGAGCCAAACGGCCCTTTAACTGTTATACGCTTTTAGATGCTAGAGGCCCAAACACGAAAGTAGCTTTAAATTAATTACCT
>sq721;size=79;
CCAAGCGTTATCCGGAATCATTGGGTTTAAAGGGTCCGTAGGCGGGTCTGTAAGTCAGTGGTGAAATCTCCCGGCTCAACCGGGAAATTGCCATTGATACTGCAGGTCTTGAATTATTGGGAAGTAACTA
>sq722;size=79;
CTAGTTGATATACTACGGCGTAAAGGGCGGTTAAGGAACAATGTAAAATAGAGCCAAACGGCCCTTTAACTGTTATACGCTTTTAGATGCTAGAGGCCCAAACACGAAAGTAGCTTTAAATTAATTACCT
>sq723;size=79;
GCTAGCGTTGTTCGGAATTACTGGGCGTAAAGCGCACGTAGGCGGACGCTTAAGTCAGGGGTGAAATCCCGGGGCTCAACCCCGGAACTGCCTTTGATACTGGGTGTCTTGAGTATGGAAGAGGTAAGTG
>sq724;size=78;
CCGAGCGTTGTCCGGAATCATTGGGCGTAAAGGGTACGTAGGCGGCTAGAAAAGTTAGAAGTCAAAGGCTATAGCTCAACTATAGTAAGCTTCTAAAACTATTTAGCTTGAGAAATGGAAGGGAAAGTGG
>sq725;size=77;
GCAAGCGTTAATCGGAATTACTGGGCGTAAAGCGTGCGCAGGCGGTAATGTAAGACAGTTGTGAAATCCCCGGGCTCAACCTGGGAACTGCATCTGTGACTGCATTGCTGGAGTACGGCAGAGGGGGATG
>sq726;size=77;
TCTAGTTGATATACTACGGCGTAAAGGTTGGTTAAGGAACAATGTAAAATAGAGCCAAACGGCCCTTTAACTGTTATACGCTTTTAGATGCTAGAGGCCCAAACACGAAAGTAGCTTTAAATTAATTACC
>sq727;size=77;
GCAAGCGTTGTCCGGATTTACTGGGCGTAAAGGGAGCGTAGGCGGATTTTTAAGTGGGATGTGAAATACCCGGGCTCAACTTGGGTGCTGCATTCCAAACTGGAAGTCTAGAGTGCAGGAGAGGAAAGTG
>sq728;size=76;
GCAAGCGTTATCCGGATTTATTGGGTTTAAAGGGCCCGTAGGCGGATCCGTAAGTCAGTGGTGAAATCTCATAGCTTAACTATGAAACTGCCATTGATACTGCGGGTCTTGAGTAAGGTAGAAGTAGCTG
>sq729;size=76;
GCAAGCGTTGTTCGGAATCACTGGGCATAAAGGGTGCGTAGGCGGCATGATACGTCTTGGGTGAAATCCTGCGGCCCAACCGCGGGTCTGCCTGAGATACGGTCAAGCTGGAGTGCGTGAGGGGTGACTG
>sq730;size=76;
GCAAGCGTTATTCGGAATTATTGGGCGTAAAGGGTGCGTAGGCGGTGTTTTAAGTGAGATGTGCAATCCCCGGGCTTAACCTGGGAACTGCATCTCAGACTGGAACGCTAGAGTGCTGGAGAGGGTGGTA
>sq731;size=75;
TCTAGTTGATATACTACGGCGTAAAGGGTGGTTAAGGAACAATGTAAAATCGAGCCAAACGGCCCTTTAACTGTTATACGCTTTTAGATGCTAGAGGCCCAAACACGAAAGTAGCTTTAAATTAATTACC
>sq732;size=75;
GCAAGCGTTAATCGGAATTACTGGGCGTAAAGCGTGCGCAGGCGGTTGTGCAAGACCGATGTGAAATCCCCGGGCTTAACCTGGGAATGGCATTGGTGACTGCACGGCTAGAGTGTGTCAGAGGGGGGTA
>sq733;size=75;
GCAAGCGTTATCCGGATTCATTGGGTTTAAAGGGAGCGTAGGCGGACTGATAAGTCAGTGGTGAAATCTTTGGGCTTAACCCAGAAACTGCCATTGATACTGTTAGTCTAGAGTACAGTTGCCGTTGGCG
>sq734;size=75;
GCGAGCGTTGCTCGGAATGACTGGGCGTAAAGGGCGCGTAGGCGGACCTCGCAGTCGGGCGTGAAATCCCCGGGCTCAACCCGGGACGTGCGCCCGAGACGCGGGGTCTGGAGTGGGGGAGAGGGTCGCG
>sq735;size=74;
GCAAGCGTTATCCGGATTTATTGGGTTTAAAGGGTCCGTAGGCGGATCCGTAAGCCAGTGGTGAAATCTCATAGCTTAACTATGAAACTGCCATTGATACTGCGGGTCTTGAGTAAGGTAGAAGTAGCTG
>sq736;size=74;
TCTAGTTGATATACTACGGCGTAAAAGGTGGTTAAGGAACAATGTAAAATAGAGCCAAACGGCCCTTTAACTGTTATACGCTTTTAGATGCTAGAGGCCCAAACACGAAAGTAGCTTTAAATTAATTACC
>sq737;size=74;
GCAAGCGTTGTCCGGAATTACTGGGCGTAAAGAGCTCGTAGGCGGGAGCGTAAGTCTGAAAGGAAATCTCAAGGCTCAACTTTGGGGCTTTTTCGGATACTGCGTTTCTTGAGGTTATCAGAGGAAAGTA
>sq738;size=73;
ACTAGCGTTGTTCGGAATTACTGGGCGTAAAGCGCACGTAGGCGGACCGGAAAGTTGGGGGTGAAATCCCGGGGCTCAACCCCGGAACTGCCTTCAAAACTATTGGTCTGGAGTTCGAGAGAGGTGAGTG
>sq739;size=73;
CTAGTTGATATACTACGGCGTCAAGGGTGGTTAAGGAACAATGTAAAATAGAGCCAAACGGCCCTTTAACTGTTATACGCTTTTAGATGCTAGAGGCCCAAACACGAAAGTAGCTTTAAATTAATTACCT
>sq740;size=73;
GCAAGCGTTGTCCGGATTTACTGGGCGTAAAGAGCTCGTAGGTGGTGTGTCGCGTCGTCTGTGAAATTCCGGGGCTTAACTCCGGGCGTGCAGGCGATACGGGCACGACTAGAGTGCTGTAGGGGTAACT
>sq741;size=73;
CCGGGCGTTATCCGGATTTATTGGGTTTAAAGGGAGCGTAGGCCGTGGATTAAGCGTGTTGTGAAATGCAGGTGCTCAACGTCTGCACTGCAGCGCGAACTGGTCCACTTGAGTGTGCGCAACGCAGGCG
>sq742;size=73;
GCAAGCGTTAATCGGAATTACTGGGCGTAAAGCGTGCGCAGGCGGTTTTGTAAGTCTGACGTGAAATCCCCGGGCTTAACCTGGGAATTGCGTTGGAGACTGCAAGGCTAGAATCTGGCAGAGGGGGGTA
>sq743;size=73;
GCGAGCGTTAATCGGAATAACTGGGCGTAAAGGGCACGCAGGCGGACTTTTAAGTGAGGTGTGAAAGCCCCGGGCTTAACCTGGGAATTGCATTTCAGACTGGGAGTCTAGAGTACTTTAGGGAGGGGTA
>sq744;size=72;
GCGAGCGTTATCCGGAATGACTGGGCGTAAAGGGTCCGTAGGCAGCATTTTTTGTTAGAGGTTAAATAAAAAAGCTTAACTTTTTTCCGCTTCTAAAACGTAAATGCTTTGAGTTTGATAGGAGATAGCA
>sq745;size=72;
GCGAGCGTTAATCGGAATTACTGGGCGTAAAGCGCGCGTAGGTGGTTAATTAAGTCAGATGTGAAATCCCAGGGCTCAACCTTGGAACTGCATTTGAAACTGGTTAACTAGAGTTTTGTAGAGGGTGGTA
>sq746;size=71;
CTAGTTGATATACTACGGCGTAAAGGGTGGTTAAGGAACAATGTAAAATAGAGCCAAACGGCCCTTTAACTGTTGTACGCTTTTAGATGCTAGAGGCCCAAACACGAAAGTAGCTTTAAATTAATTACCT
>sq747;size=71;
GACGTTTTGGCGGCGCAACCTGTGACGACAAATCTGCTCAAATTTATGCGCGCTTCGATAAAAATGATTGGCGTATCCAACCTGCAGAGTTTTATCGCTTCCATGACGCAGAAGTTAACACTTTCGGATA
>sq748;size=71;
GCAAGCGTTAATCGGAATTACTGGGCGTAAAGCGCGCGTAGGTGGTTCGTTAAGTTGGATGTGAAATCCCCGGGCTCAACCTGGGAACTGCATCCAAAACTGGCGAGCTAGAGTAGGGCAGAGGGTGGTG
>sq749;size=71;
GCGAGCGTTGTCCGGAATTACTGGGCGTAAAGAGCTCGTAGGTGGTTTGTTGCGTCGTCTGTGAAATTCCGGGGCTTAACTTCGGGGTGGCAGGCGATACGGGCATAACTAGAGTGCTGTAGGGGAGACT
>sq750;size=69;
GCAAGCGTTATCCGGATTTATTGGGTTTAAAGGGTCCGTAGGCGGATCCGTAAGTCAGTGGTGAAATCTCATAGCTTAACTATGAAACTGCCATTGATACTGCGGGTCTCGAGTAAGGTAGAAGTAGCTG
>sq751;size=69;
GCAAGCGTTATCCGGATTTATTGGGTTTAAAGGGTCCGTAGGCGGATCCGTAAGTCAGTGGTGAAATCTCATAGCTTAACTACGAAACTGCCATTGATACTGCGGGTCTTGAGTAAGGTAGAAGTAGCTG
>sq752;size=69;
GCGAGCGTTACCCGGATTTACTGGGCGTAAAGGGCGTGTAGGCGGCCTGGGGCGTCCCATGTGAAAGGCCACGGCTCAACCGTGGAGGAGCGTGGGATACGCTCAGGCTAGAGGGTGGGAGAGGGTGGTG
>sq753;size=69;
GCGAGCGTTATCCGGATTTATTGGGTTTAAAGGGTGCGTAGGCGGCCTGTTAAGTCAGCGGTGAAATCTAGGAGCTTAACTCCTAAATTGCCATTGATACTGGCGGGCTTGAGTGTAGATGAGGTAGGCG
>sq754;size=68;
TCTAGTTGATATACTACGGCGTAAAGGGTGGTTAAGGAACAATGTAAAATAGAGCCAAACGGCCCTTTAACTGTTATACGCTTTTAGATGCTAGCGGCCCAAACACGAAAGTAGCTTTAAATTAATTACC
>sq755;size=68;
GCGAGCGTTAATCGGAATTACTGGGCGTAAAGCGTGCGCAGGCGGTGATGTAAGACAGTTGTGAAATCCCCGGGCTCAACCTGGGAATTGCATCTGTGACTGCATCGCTAGAGTACGGTAGAGGGGGATG
>sq756;size=68;
CCAAGCGTTAATCGGAATTACTGGGCGTAAAGGGTGCGCAGGTGGTTGATTAAGTGTGATGTGAAAGCCCCGGGCTCAACCTGGGAATTGCATTGCAAACTGGTCAACTAGAGTATGGCAGAGGGGGGTG
>sq757;size=68;
GCAAGCGTTGTCCGGAATTATTGGGCGTAAAGCGCGCGCAGGCGGTTCCTTAAGTCTGATGTGAAAGCCCACGGCTCAACCGTGGAGGGTCATTGGAAACTGGGGAACTTGAGTGCAGAAGAGGAAAGCG
>sq758;size=67;
TCTAGTTGATATACTACGGCGTAAAGGGTGGTTAAGGAACAATGTAAAATAGAGCCAAACGGCCCTTTAACTGTTATACGCTTTTAGATGCTAGAGGCCCAAACACGAAAGTATCTTTAAATTAATTACC
>sq759;size=67;
TCTAGTTGATATACTACGGCGTAAAGGGTGGTTAAGGAACAATGTAAAATAGAGCCAAACGGCCCTTTAACTGTTATACGCTTTTAGATGCTTGAGGCCCAAACACGAAAGTAGCTTTAAATTAATTACC
>sq760;size=67;
GCAAGCGTTATCCGGATTTACTGGGTTTAAAGGGTGCGTAGGTGGGTCTGTAAGTCAGTGGTGAAATCTCCGAGCTTAACTCGGAAACTGCCATTGATACTATAGGTCTTGAATTATCTGGAGGTAAGCG
>sq761;size=67;
GCAAGCGTTAATCGGATTTACTGGGCGTAAAGCGCGCGTAGGCGGCTAATTAAGTCAAATGTGAAATCCCCGAGCTTAACTTGGGAATTGCATTCGATACTGGTTAGCTAGAGTGTGGGAGAGGATGGTA
>sq762;size=66;
GCAAGCGTTGTCCGGAATTATTGGGCGTAAAGCGCGCGCAGGCGGCTTCCCAAGTCCCTCTTAAAAGTGCGGGGCTTAACCCCGTGATGGGAAGGAAACTGGGAAGCTGGAGTATCGGAGAGGAAAGTGG
>sq763;size=66;
CTAGTTGATATACTACGGCGCAAAGGGTGGTTAAGGAACAATGTAAAATAGAGCCAAACGGCCCTTTAACTGTTATACGCTTTTAGATGCTAGAGGCCCAAACACGAAAGTAGCTTTAAATTAATTACCT
>sq764;size=66;
CTAGTTGATATACTACGGCGTGAAGGGTGGTTAAGGAACAATGTAAAATAGAGCCAAACGGCCCTTTAACTGTTATACGCTTTTAGATGCTAGAGGCCCAAACACGAAAGTAGCTTTAAATTAATTACCT
>sq765;size=66;
GCAAGCGTTATCCGGATTTATTGGGTTTAAAGGGTCCGTGGGCGGATCCGTAAGTCAGTGGTGAAATCTCATAGCTTAACTATGAAACTGCCATTGATACTGCGGGTCTTGAGTAAGGTAGAAGTAGCTG
>sq766;size=65;
GCAAGCGTTATCCGGATTCATTGGGCGTAAAGCGCTCGTAGGCGGTCTGTTAGGTCGGGAGTTAAATCCGGAGGCTCAACCTCCGCCCGCTCCCGATACCGGCAGACTTGAGTTTGGTAGGGGAAGGTGG
>sq767;size=65;
GCAAGCGTTATCCGGATTCACTGGGTTTAAAGGGTGCGTAGGTGGGTTGGTAAGTCAGTGGTGAAATCTCCGAGCTTAACTTGGAAACTGCCATTGATACTATCAGTCTTGAATATTGTGGAGGTTAGCG
>sq768;size=65;
GCAAGCGTTGTCCGGAATTATTGGGCGTAAAGAGCTCGTAGGCGGTTTGTCGCGTCTGCTGTGAAAACCCGAGGCTCAACCTCGGGCCTGCAGTGGGTACGGGCAGACTAGAGTGCAGTAGGGGAGATTG
>sq769;size=65;
GCAAGCGTTAATCGGAATTACTGGGCGTAAAGCGTGCGCAGGCGGTTTTGTAAGTCTGACGTGAAATCCCCGGGCTCAACCTGGGAATTGCGTTGGAGACTGCAAGGCTGGAGTCTGGCAGAGGGGGGTA
>sq770;size=65;
GCGAGCGTTAATCGGAATTACTGGGCGTAAAGCGAGCGCAGGCGGTTCTGCAAGTCAGATGTGAAATCCCCGGGCTCAACCTGGGAACTGCGTTTGAAACTACAGAGCTAGAGTATGGGAGAGGGAGGTA
>sq771;size=64;
TCTAGTTGATATACTACGGCGTAAAGGGTGGTTAAGGAACAATGTAAAATAGAGCCAAACGGCCCTTTAACTGTTATACGCTTATAGATGCTAGAGGCCCAAACACGAAAGTAGCTTTAAATTAATTACC
>sq772;size=64;
TCTAGTTGATATACTACGGCGTAAAGGGTGGATAAGGAACAATGTAAAATAGAGCCAAACGGCCCTTTAACTGTTATACGCTTTTAGATGCTAGAGGCCCAAACACGAAAGTAGCTTTAAATTAATTACC
>sq773;size=64;
GCGAGCGTTAATCGGAATTACTGGGCGTAAAGCGTGCGCAGGCGGTTCCATAAGACAGATGTGAAATCCCCGGGCTTAACCTGGGAACTGCGTTTGTGACTGTGGGACTCGAGTGTGGCAGAGGGGGGTG
>sq774;size=63;
CTAGTTGATATACTACGGCGTAAAGGGTGGTTAAGGAACAATGTAAAATAGAGCCAAACGGCCCTTTAACTGTTATACGCTTTTAGATGCTAGAGGCCCAAACACGAAAGCAGCTTTAAATTAATTACCT
>sq775;size=63;
GCAAGCGTTATCCGGATTTATTGGGTTTAAAGGGTCCGTAGGCGGATCCGTAAGTCAGTGGTGAAACCTCATAGCTTAACTATGAAACTGCCATTGATACTGCGGGTCTTGAGTAAGGTAGAAGTAGCTG
>sq776;size=63;
CCGCCCACACTGAGAGAGAGAGAGAGAGAGAGAGAGAGAGAGAGAGAGGGAGATTTCACAACACTCTCATGATTTCTGAATACGCATACAGAAAGGCCGGCTCAGGCTGTGATGTTCACTGTTGATCCTC
>sq777;size=63;
GCTAGCGTTGTTCGGAATTACTGGGCGTAAAGCGCACGTAGGCGGACTGAAAAGTCAGAGGTGAAATCCCAGGGCTCAACCTTGGAACTGCCTTTGAAACTCTCAGTCTTGAGGTCGAGAGAGGTGAGTG
>sq778;size=62;
AAAGTTACTGTAGCCGACGTTTTGGCGGCGCAACCTGTGACGACAAATCTGCTCAAATTTATGCGCGCTTCGATAAAAATGATTGGCGTATCCAACCTGCAGAGTTTTATCGCTTCCATGACGCAGAAGT
>sq779;size=62;
GCAAGCGTTGTCCGGAATTATTGGGCGTAAAGCGCGCGCAGGTGGTTCTTTAAGTCTGATGTGAAAGCCCACGGCTCAACCGTGGAGGGTCATTGGAAACTGGGGAACTTGAGTGCAGAAGAGGAAAGTG
>sq780;size=62;
GCAAGCGTTATCCGGATTTATTGGGTTTAAAGGGTCCGTAGGCGGATCCGTAAGTCAGTGGTGAAATCTCATAGCCTAACTATGAAACTGCCATTGATACTGCGGGTCTTGAGTAAGGTAGAAGTAGCTG
>sq781;size=62;
GCTAGCGTTGTTCGGAATTACTGGGCGTAAAGCGTACGTAGGCGGTTATTCAAGTCAGGGGTGAAAGCCTGGAGCTCAACTCCAGAACTGCCCTTGAAACTAGATAACTAGAATCTTGGAGAGGTGAGTG
>sq782;size=62;
GCTAGCGTTGTTCGGAATTACTGGGCGTAAAGGGCGCGTAGGCGGCCCTGTCAGTCAAGCGTGAAAGCCCCGGGCTCAACCTGGGAATTGCGCCTGATACTGCAGGGCTTGAGGGTCGGAGAGGATGGTG
>sq783;size=62;
GCAAGCGTTGTCCGGAATTATTGGGCGTAAAGCGCGCGCAGGTGGTTCCTTAAGTCTGATGTGAAAGCCCACGGCTCAACCGTGGAGGGTCATTGGAAACTGGGGAACTTGAGTGCAGAAGAGGAAAGTG
>sq784;size=62;
GCGAGCGTTAATCGGAATTACTGGGCGTAAAGCGTGCGCAGGCGGTTATATAAGACAGATGTGAAATCCCCGGGCTCAACCTGGGAACTGCGTTTGTGACTGTATGACTAGAGTACGGCAGAGGGAGGTG
>sq785;size=62;
GCAAGCGTTATCCGGAATTACTGGGTTTAAAGGGTACGTAGGTGGTTAGTTAAGTCATAAGTGAAAGACCGTTGCTTAACGACGGTATTGCTAATGAAACTGGCTGACTTGAAACAGGTTAGGGTTTGCG
>sq786;size=61;
GCGAGCGTTATCCGGATTTATTGGGTTTAAAGGGTGCGCAGGCGGAAGATCAAGTCAGCGGTAAAATTGAGAGGCTCAACCTCTTCGAGCCGTTGAAACTGGTTTTCTTGAGTGAGCGAGAAGTATGCGG
>sq787;size=61;
GCTAGCGTTGTCCGGAATCATTGGGCGTAAAGAGCGTGTAGGCGGCCCGGTAAGTCCGCTGTGAAAGTCGGGGGCTCAACCCTCGAATGCCGGTGGATACTGTCGGGCTAGAGTGCGGAAGAGGCGAGTG
>sq788;size=61;
GCAAGCGTTACTCGGAATTACTGGGCGTAAAGCGTGCGTAGGTGGTTTGTTAAGTCTGATGTGAAAGCCCTGGGCTCAACCTGGGAATGGCATTGGAAACTGGCTTACTAGAGTGCGGTAGAGGGTAGTG
>sq789;size=61;
TCTAGTTGATATACTACGGCGTAATGGGTGGTTAAGGAACAATGTAAAATAGAGCCAAACGGCCCTTTAACTGTTATACGCTTTTAGATGCTAGAGGCCCAAACACGAAAGTAGCTTTAAATTAATTACC
>sq790;size=61;
GCAAGCGTTATCCGGATTTATTGGGTTTAAAGGGTCCGTAGGCGGATCCGTAAGTCAGTGGTGAAATCTCGTAGCTTAACTATGAAACTGCCATTGATACTGCGGGTCTTGAGTAAGGTAGAAGTAGCTG
>sq791;size=61;
CCGGGCGTTATCCGGATTTATTGGGTTTAAAGGGAGTGTAGGCGGTCTGTTAAGCGTGTTGTGAAATTTAGGTGCTCAACATTTAACTTGCAGCGCGAACTGTCAGACTTGAGTACACGCAGCGCAGGCG
>sq792;size=61;
TCTAGTTGATATACTACGGCGTAAAGGGTGGTTAAGGATCAATGTAAAATAGAGCCAAACGGCCCTTTAACTGTTATACGCTTTTAGATGCTAGAGGCCCAAACACGAAAGTAGCTTTAAATTAATTACC
>sq793;size=61;
CTAGTTGATATACTACGGCGTAAAGGGTGGTTAAGGAACAATGCAAAATAGAGCCAAACGGCCCTTTAACTGTTATACGCTTTTAGATGCTAGAGGCCCAAACACGAAAGTAGCTTTAAATTAATTACCT
>sq794;size=61;
CCGAGCGTTGTCCGGATTTATTGGGCGTAAAGCGAGCGCAGGCGGCTCTGTAAGTCTGAAGTTAAAGGCATTGGCTCAACCAATGTTCGCTTTGGAAACTGCAGGGCTTGAGTGCAGAAGGGGAGAGTGG
>sq795;size=60;
GCAAGCGTTAATCGGAATTACTGGGCGTAAAGCGTGCGTAGATGGTTCACTCAGTCGGATGTGAAAGCCCCGGGCTCAACCTGGGAACTGCATCCGATACTGGTGGACTAGAGTGCGGTAGAGGATGGCG
>sq796;size=60;
GCGAAGCGTTATTCATAATGATTGGGCGTAAAGGGTGCGTAGGCGGTTCTGTTAGTTTTTTGTAAAAGGCTAGGCTAGTAGTTTAGCAAGCAAAAAAGTCAACTGTAAAGCTTTCTAAAAGGCTCTCAAT
>sq797;size=60;
TCTAGTTGATATACTACGGCGTAAAGGGTGGTTTAGGAACAATGTAAAATAGAGCCAAACGGCCCTTTAACTGTTATACGCTTTTAGATGCTAGAGGCCCAAACACGAAAGTAGCTTTAAATTAATTACC
>sq798;size=60;
GCTAGCGTTGTTCGGAATTACTGGGCGTAAAGCGCACGTAGGCGGCTACTCAAGTCAGAGGTGAAAGCCCAGGGCTCAACCCTGGAACTGCCTTTGAAACTAGGTAGCTAGAATCTTGGAGAGGTCAGTG
>sq799;size=60;
CCAAGCGTTGTTCGGATTCACTGGGCGTAAAGGGTGCGTAGGCGGTCGGGTAAGTCTGACGTGAAATCTTCAAGCTCAACTTGGAAACTGCGTCGGATACTATTCGGCTAGAGGAATGGAGGGGAGACTG
>sq800;size=60;
ACTAGTGTTAGTCATCTTTATTAGGTTTAAAGGGTACCTAGACGGTAAATTAAACTCTAAATGAGTACTTTTTTACTAGAGTTTTATAAGAGAAGGAAGAATTTCTGGAGTAGCGATAAAATACTCTTAT
>sq801;size=59;
TCATGGAAGCGATAAAACTCTGCAGGTTGGATACGCCAATCATTTTTATCGAAGCGCGCATAAATTTGAGCAGATTTGTCGTCACAGGTTGCGCCGCCAAAACGTCGGCTACAGTAACTTTTCCCAGCCT
>sq802;size=59;
GCAAGCGTTACTCGGAATCACTGGGCGTAAAGAGCGTGTAGGCGGATAGGTAAGTCAGAAGTGAAATCCAATAGCTCAACTATTGAACTGCTTTTGAAACTGCTTATCTAGAATATGGGAGAGGTAGATG
>sq803;size=59;
CTAGTTGATATACTACGGCGTAAAGGGTGGTTAAGGAACAATGTAAAATAGAGCCAAACAGCCCTTTAACTGTTATACGCTTTTAGATGCTAGAGGCCCAAACACGAAAGTAGCTTTAAATTAATTACCT
>sq804;size=59;
GCTAGCGTTATTCGGAATTACTGGGCGTAAAGCGCACGTAGGCGGATTAGAAAGTCAGAGGTGAAATCCCAGGGCTCAACCTTGGAACTGCCTTTGAAACTCCTAGTCTTGAGGTCGAGAGAGGTGAGTG
>sq805;size=59;
GCTAGCGTTGTTCGGAATTACTGGGCGTAAAGCGCACGTAGGCGGACCAGAAAGTTGGGGGTGAAATCCCGGGGCTCAACCTCGGAACTGCCTTCAAAACTATTGGTCTGGAGTTCGAGAGAGGTGAGTG
>sq806;size=59;
CCAAGCGTTATCCGGAATCATTGGGTTTAAAGGGTCCGTAGGCGGTTAGATAAGTCAGTGGTGAAAGCCCATCGCTCAACGGTGGAACGGCCATTGATACTGTCTGACTTGAATTATTAGGAAGTAACTA
>sq807;size=58;
GCAAGCGTTATCTGGAATGATTGGGCGTAAGGCGTCTGTAGGTGGCTTTTCAAGTCCGCCGTCCAATCCCAGGGCTCAACCCTGGACAGGCGGTGGAAACTACCAAGCTGGAGTACGGTAGGGGCAGAGG
>sq808;size=58;
TCTAGTTGATATACTACGGCGTAAAGGGTGGTTAAGGAACAATGTAAAATAGAGCCAAACGGCCTTTTAACTGTTATACGCTTTTAGATGCTAGAGGCCCAAACACGAAAGTAGCTTTAAATTAATTACC
>sq809;size=58;
TCTAGTTGATATACTACGGCGTAAAGGGTGGTTAAGGAACAATGTAAAATAGAGCCAAACGGCCCTTTAACTGTTATACGCTTTTAGATGCTAGAGGCCAAAACACGAAAGTAGCTTTAAATTAATTACC
>sq810;size=58;
GCAAGCGTTAATCGGAATTACTGGGCGTAAAGCGTGCGTAGACGGCACATTAAGTCAGCTGTGAAACCCCCGGGCTCAACCTGGGACCTGCAGCTGATACTGGTGAGCTTGGAGTTTGAGAGAGGGTGGT
>sq811;size=58;
GCTAGCGTTGTTCGGAATTACTGGGCGTAAAGCGAGTGTAGGCGGTTGTCCTAGTCAGGTGTGAAAGCCTTGAGCTCAACTCAAGAAATGCACTTGATACTGGGCGACTAGAGGACCGGAGAGGATAGTG
>sq812;size=57;
TCTAGTTGATATACTACGGCGTAAAGGGTGGTTAAGGAACAATGTAAAATAGAGCCAAACGGCCCTTTAACTGTTTTACGCTTTTAGATGCTAGAGGCCCAAACACGAAAGTAGCTTTAAATTAATTACC
>sq813;size=57;
CTAGTTGATATACTACGGCGTAAAGGGTGGTTAAGGAACAATGTAAAATAGAGCCAAACGGCCCTTTAACTGTCATACGCTTTTAGATGCTAGAGGCCCAAACACGAAAGTAGCTTTAAATTAATTACCT
>sq814;size=57;
GCGAGCGTTAATCGGAATTACTGGGCGTAAAGCGTGCGCAGGCGGTTTTGTAAGACAGCTGTGAAATCCCCGGGCTTAACCTGGGAACTGCGGTTGTGACTGCAAGACTTGAGTGCGGCAGAGGGGGGTG
>sq815;size=57;
GCTAGCGTTGTTCGGAATTACTGGGCGTAAAGCGTACGTAGGCGGACCGTTAAGTCAGAGGTGAAATCCCGGAGCTCAACTTCGGAATTGCCTTTGATACTGGCGGTCTTGAGTCCGGGAGAGGTGAGTG
>sq816;size=57;
CTAGTTGATATACTACGGCGTAAAGGGTGGTTAAGGAACAATGTAAAATAAAGCCAAACGGCCCTTTAACTGTTATACGCTTTTAGATGCTAGAGGCCCAAACACGAAAGTAGCTTTAAATTAATTACCT
>sq817;size=57;
GATAATTTTTCGACTCATCAGAAATATCCGAAAGTGTTAACTTCTGCGTCATGGAAGCGATAAAACTCTGCAGGTTGGATACGCCAATCATTTTTATCGAAGCGCGCATAAATTTGAGCAGATTTGTCGT
>sq818;size=56;
GCAAGCGTTATTCGGAATTATTGGGCGTAAAGGGTGCGTAGACGGTTTGTTAAGTCGATTGTTTAATTCTCCGGCCTAACCGGAGGCTCACAGTTGAAACTGATAAACTAGAGGGTGGAAGAGAGAAGTG
>sq819;size=56;
GCGAGCGTTGTCCGGAGTTACTGGGCGTAAAGGGCTTGTAGGCGGCCGGTCGCGTCCGCCGTGAAATCCCCTGGCTCAACCGGGGGCGTGCGGTGGGTACGGGCCGGCTTGAGTGCGGTAGGGGAGGCTG
>sq820;size=56;
GCAAGCGTTATCCGGATTTATTGGGTTTAAAGGGTCCGTAGGCGGATCCGTAAGTCAGTGGTGAAATCTCATAGCTTAACTATGAAACTGCCATCGATACTGCGGGTCTTGAGTAAGGTAGAAGTAGCTG
>sq821;size=56;
GCGAGTGTTATCCGGAATTATTGGGCGTAAGGCGTCTGTAGGTTGAATTCAAAGTCTTTTGTAAAATCTTTAAGCTCAACTTAAAAACCGCAAAAGATACTAGTTTTCTTGAGTATGGTAGAGGTAAAGG
>sq822;size=56;
GCAAGCGTTATCCGGATTTATTGGGTTTAAAGGGTCCGTAGGCGGATCCGTAAGTCAGTGGTGAAATCTCATAGCTTAACTATGAAACTGCCACTGATACTGCGGGTCTTGAGTAAGGTAGAAGTAGCTG
>sq823;size=56;
GCTAGCGTTGTTCGGAATTACTGGGCGTAAAGCGCACGTAGGCGGCTTTACAAGTCAGGGGTGAAAGCCCGCGGCTCAACCGCGGAATTGCCCTTGAGACTGTATCGCTTGAACACGGGAGAGGTGAGTG
>sq824;size=56;
GCAAGCGTTGTCCGGAATTATTGGGCGTAAAGCGCGCGCAGGCGGATCAGTTAGTCTGTCTTAAAAGTTCGGGGCTTAACCCCGTGATGGGATGGAAACTGCTGATCTAGAGTATCGGAGAGGAAAGTGG
>sq825;size=56;
TAATTCGTAAACAAGCAGTAGTAATTCCTGCTTTATCAAGATAATTTTTCGACTCATCAGAAATATCCGAAAGTGTTAACTTCTGCGTCATGGAAGCGATAAAACTCTGCAGGTTGGATACGCCAATCAT
>sq826;size=56;
TTTTCGACTCATCAGAAATATCCGAAAGTGTTAACTTCTGCGTCATGGAAGCGATAAAACTCTGCAGGTTGGATACGCCAATCATTTTTATCGAAGCGCGCATAAATTTGAGCAGATTTGTCGTCACAGG
>sq827;size=55;
GCAAACGTTATTCGGAATCACTGGGCTTACAGGGTGCGTAGGCGGCTTGCTAAGTAGGGTGTGAAAGCCCCCGGCTTAACCGGGGAATGGCGCCCTAAACTGGCGAGCTGGAGTGAGATAGGGGTGTGCG
>sq828;size=55;
GCAAGCGTTACTCGGAATCACTGGGCGTAAAGGACGCGTAGGCGGATTATCAAGTCTCTTGTGAAATCTAACGGCTTAACCGTTAAACTGCTTGGGAAACTGATAATCTAGAGTAAGGGAGAGGCAGATG
>sq829;size=55;
CTAGTTGATATACTACGGCGTAAAGGGTGGTCAAGGAACAATGTAAAATAGAGCCAAACGGCCCTTTAACTGTTATACGCTTTTAGATGCTAGAGGCCCAAACACGAAAGTAGCTTTAAATTAATTACCT
>sq830;size=55;
CTAGTTGATATACTACGGCGTAAAGGGTGGTTAAGGAACAATGTAAAATAGAGCCAAACGGCCCTTTAACTGTTATACGCTTTTAGATGCTAGAGGCCCTAACACGAAAGTAGCTTTAAATTAATTACCT
>sq831;size=55;
AATAAATCGCGGGAGCGGTCGGTAACGGGTTTAATTTGGGACGGGAGCGGGCTGTCTAGCAATATCACGGATATTGCTATGCGAATTAGATACCCCGGTAGTCCGGCTGACTGACTTTACTGTGCGATAT
>sq832;size=55;
GCAAGCGTTGTCCGGAATTATTGGGCGTAAAGAGCTCGTAGGCGGTTTGTCGCGTCTGCTGTGAAATCCCGAGGCTCAACCTCGGGCTTGCAGTGGGTACGGGCAGACTAGAGTGCGGTAGGGGAGATTG
>sq833;size=55;
GCAAACGTTGTTCGGAATTACTGGGCGTAAAGCGAGTGTAGGCGGTGAAGTAAGTCGGACGTGAAAGCCCGGGGCTCAACCTCGGAAGTGCGCTCGATACTGCTTCGCTTGAGTGTCGGAGAGGTTGGTG
>sq834;size=54;
CTAGTTGATATACTACGGCGTAAAGGGTGGTTAAGGAACAATGTAAAATAGAGCCAAACGGCCCTTTAACTGTTATACGCTTTTAGATGCTAGAGGCCCAAAAACGAAAGTAGCTTTAAATTAATTACCT
>sq835;size=54;
GCAAGCGTTGTCCGGATTTATTGGGTTTAAAGGGTGCGTAGGCGGCCTTTTAAGTCAGTGGTGAAATACGGCAGCTCAACTGTCGAGGTGCCATTGATACTGGGATGCTTGAGTACTGATGAGGTAGGCG
>sq836;size=54;
GCTAGCGTTGCTCGGAATTACTGGGCGTAAAGGGCGCGTAGGCGGACATTTAAGTCAGGGGTGAAATCCCAGAGCTCAACTCTGGAACTGCCTTTGATACTGGGTGTCTTGAGTGTGAGAGAGGTATGTG
>sq837;size=53;
GCTAGCGTTGCTCGGAATTACTGGGCGTAAAGGGAGCGTAGGCGGATAGTTCAGTCAGAGGTGAAAGCCCAGGGCTCAACCTTGGAACTGCCTTTGATACTGGCTATCTTGAGTTTGGGAGAGGTGTGTG
>sq838;size=53;
TCTAGTTGATATACTACGGCGTAAAGGGTGGTTAAGGAACAATGTAAAATTGAGCCAAACGGCCCTTTAACTGTTATACGCTTTTAGATGCTAGAGGCCCAAACACGAAAGTAGCTTTAAATTAATTACC
>sq839;size=53;
GCAAACGTTGTTCGGAATTACTGGGCGTAAAGCGAGTGTAGGCGGTGAGATAAGTCGGACGTGAAAGCCCGGGGCTCAACCTCGGAAGTGCGCTCGATACTGTCTCGCTTGAGTGTCGGAGAGGTTGGTG
>sq840;size=53;
TCTAGTTGATATACTACGGCGTAAAGGGTGGTTAAGGAACAATGTAAAATAGTGCCAAACGGCCCTTTAACTGTTATACGCTTTTAGATGCTAGAGGCCCAAACACGAAAGTAGCTTTAAATTAATTACC
>sq841;size=53;
CTAGTTGATATACTACGGCGTAAAGGGTGGTTAAGGAACAATGTAAAATAGAGCCAAACGGCCCTTTAACTGTTATACGCTTTCAGATGCTAGAGGCCCAAACACGAAAGTAGCTTTAAATTAATTACCT
>sq842;size=53;
GCAAGCGTTAATCGGAATTACTGGGCGTAAAGCGCGCGTAGGCGGTTGTGTAAGTTGGATGTGAAATCCCCGGGCTTAACCTGGGCACTGCATTCAAAACTGCACGGCTAGAGTATTGGAGAGGAAGGTA
>sq843;size=53;
GAAAAGTTACTGTAGCCGACGTTTTGGCGGCGCAACCTGTGACGACAAATCTGCTCAAATTTATGCGCGCTTCGATAAAAATGATTGGCGTATCCAACCTGCAGAGTTTTATCGCTTCCATGACGCAGAA
>sq844;size=52;
CGCAACCTGTGACGACAAATCTGCTCAAATTTATGCGCGCTTCGATAAAAATGATTGGCGTATCCAACCTGCAGAGTTTTATCGCTTCCATGACGCAGAAGTTAACACTTTCGGATATTTCTGATGAGTC
>sq845;size=52;
GCAAGCGTTATCCGGATTCACTGGGTTTAAAGGGTGCGTAGGCGGGTAGATAAGTCAGTGGTGAAATCTCGGAGCTTAACTCCGAAACTGCCATTGATACTATTTATCTTGAATATTGTGGAGGTTTGCG
>sq846;size=52;
GCAAGCGTTGTCCGGATTTATTGGGCGTAAAGGGAGCGCAGGCGGTGACTTAAGTCTGATGTGAAAGCCCACGGCTTAACCGTGGAGGGTCATTGGAAACTGGGTCACTTGAGTGCAGAAGAGGAAAGCG
>sq847;size=52;
GCAAGCGTTATCCGGAATTATTGGGCATAAAGGGCATCTAGGCGGCCAGATAAGTCTGGGGTGAAAACTTGCGGCTCAACCGCAAGCCTGCCCTGGAAACTATATGGCTAGAGTACTGGAGAGGTGGACG
>sq848;size=51;
GCGAGCGTTATCCGGATTTATTGGGTTTAAAGGGTGCGCAGGCGGGCTGTTAAGCCGGCGGTAAAAATTCAGGGCTCAACCCTGTCGAGCCGTCGGAACTGGCAGTCTTGAGTGGGCGAGAAGTATGCGG
>sq849;size=51;
GCGAGCGTTAATCGGATTTACTGGGCGTAAAGCGTGCGCAGGCGGCCCGTTAAGACAGGTGTGAAATCCCTGGGCTCAACCTAGGAATTGCGCTTGTGACTGGCGGGCTCGAGTACGGTAGAGGGGGGTG
>sq850;size=51;
GCTAGCGTTGCTCGGAATCACTGGGCGTAAAGGGTGCGTAGGCGGGGCTTTAAGTCAGAGGTGAAATCCTGGAGCTCAACTCCAGAACTGCCTTTGATACTGAGGATCTTGAGTTCGGGAGAGGTGAGTG
>sq851;size=51;
GCAAGCGTTGTCCGGAATTATTGGGCGTAAAGCGCGCGCAGGCGGTTATGTAAGTCTGATGTTAAAGCCCGGGGCTCAACCCCGGTTCGCATTGGAAACTGCGTAACTTGAGTGCAGAAGAGGAAAGCGG
>sq852;size=51;
GCGAGCGTTAATCGGAATTACTGGGCGTAAAGCGTGCGTAGACGGCTATCTAAGTCGGGTGTGAAAGCCCCGGGCTCAACCTGGGAATTGCATTCGAGACTGAATAGCTAGGGTGCGGTAGAGGGAAGCG
>sq853;size=51;
CCAAGCGTTATCCGGATTTATTGGGTTTAAAGGGTGCGTAGGCGGACCCTTAAGTCAGTGGTGAAAGTTTGCGGCTCAACCGTAAAATTGCCATTGAAACTGAGGGTCTTGAGTGTAAATGAGGTAGGCG
>sq854;size=50;
GCTAGCGTTGTTCGGAATTACTGGGCGTAAAGCGCACGTAGGCGGACATTTAAGTCAGGGGTGAAATCCCGGGGCTCAACCTCGGAACTGCCTTTGATACTGGGTGTCTTGAGTGTGGAAGAGGTCAGTG
>sq855;size=50;
GCAAGCGTTATCCGGATTTATTGGGTTTGAAGGGTCCGTAGGCGGATCCGTAAGTCAGTGGTGAAATCTCATAGCTTAACTATGAAACTGCCATTGATACTGCGGGTCTTGAGTAAGGTAGAAGTAGCTG
>sq856;size=50;
TCTAGTTGATATACTACGGCGTAAAGGGTGGTTAAGGAACAATGTTAAATAGAGCCAAACGGCCCTTTAACTGTTATACGCTTTTAGATGCTAGAGGCCCAAACACGAAAGTAGCTTTAAATTAATTACC
>sq857;size=50;
TCTAGTTGATATACTACGGCGTAAAGGGTGGTTAAGGAACAATGTAAAATAGAGCCAAACGGCCCTATAACTGTTATACGCTTTTAGATGCTAGAGGCCCAAACACGAAAGTAGCTTTAAATTAATTACC
>sq858;size=50;
CTAGTTGATATACTACGGCGTAAAGGGTGGTTAAGGAACAATGTAAAATAGAGCCAAACGGCCCTTTGACTGTTATACGCTTTTAGATGCTAGAGGCCCAAACACGAAAGTAGCTTTAAATTAATTACCT
>sq859;size=50;
GCGAACGTTGTTCGGAATCACTGGGCTTAAAGGGCGCGTAGGCGGGCTGCCGCGTCCGGGGTGAAATGCCACGGCTCAACCGTGGAACGGCCTCGGATACGGGCGGTCTCGAGGGGGGTAGGGGCATCTG
>sq860;size=49;
TTTCGACTCATCAGAAATATCCGAAAGTGTTAACTTCTGCGTCATGGAAGCGATAAAACTCTGCAGGTTGGATACGCCAATCATTTTTATCGAAGCGCGCATAAATTTGAGCAGATTTGTCGTCACAGGT
>sq861;size=49;
ACGAGTGATATCCTATCTCTACTGGGCGTTAAAGGGTCCAACGGCAGTCGTCATTGCACATAGGCTGAAAGAAAAGTACAGTTTAAGACAGCTGACGACTTTGAGGATGAAAGAAGATTACGGTACTCTC
>sq862;size=49;
GCTAGCGTTGTTCGGAATCACTGGGCGTAAAGCGTACGTAGGCGGGCAATTAAGTCAGGGGTGAAAGCCTTGAGCTCAACTCAAGAACTGCCTTTGATACTGGTTGCCTGGAGTCCGGGAGAGGTGAGTG
>sq863;size=49;
GCTAGCGTTGTCCGGAATCACTGGGCGTAAAGGGTTCGCAGGCGGAAATGCAAGTCAGATGTAAAAGGCAGTAGCTTAACTACTGTAAGCATTTGAAACTGCATATCTTGAGAAGAGTAGAGGTAAGTGG
>sq864;size=49;
CCGCCCACACTGAGAGAGAGAGAGAGAGAGAGAGAGAGAGAGAGAGAGAGAGAGAGAGAGAGAGAGATTTCACAACACTCTCATGATTTCTGAATACGCATACAGAAAGGCCGGCTCAGGCTGTGATGTT
>sq865;size=49;
GCTAGCGTTGTTCGGAATTACTGGGCGTAAAGCGTACGTAGGCGGCGATTCAAGTCAGAGGTGAAAGCCCGGGGCTCAACCCCGGAACTGCCTTTGAAACTAGATCGCTAGAATCTTGGAGAGGTCAGTG
>sq866;size=49;
ACAAGCATTATCCGCAATTATTGGGTGTAGGGGATGCGTAGATGGTTTATAAAGTTTATATCAACTAAAAAAAATATTTAAATTTTATAAAAACTATAAACTAGAGTTTTTTAGAAGTAATTATAATTTA
>sq867;size=49;
GCGAGCGTTGTCCGGAATTATTGGGCGTAAAGAGCTTGTAGGCGGTTTGTCGCGTCTGCTGTGAAAATCCAGGGCTTAACCCTGGACGTGCAGTGGGTACGGGCAGACTAGAGTATGGTAGGGGAGACTG
>sq868;size=49;
AATAAATCGCGGGAGCGGTCGGTAACGGGTTTAATTTGGGACGGGAGCGGGCTGTCTAGCAATATCACGGATATTGCTATGCGAATTAGATACCCGTGTAGTCCGGCTGACTGACTAGGCTACACGACAT
>sq869;size=49;
GCGAGCGTTGTCCGGAATTATTGGGCGTAAAGGGCTTGTAGGCGGCTGGTCGCGTCTGTCGTGAAATCCTCTGGCTCAGCTGGGGGCGTGCGGTGGGTACGGGCTGGCTTGAGTGCGGTAGGGGAGGCTG
>sq870;size=48;
GCAAGCGTTATCCGGAATCATTGGGTTTAAAGGGTCCGTAGGCGGCCAAATAAGTCAGTGGTGAAAGCCCATCGCTCAACGATGGAACGGCCATTGATACTGTTTGGCTTGAATTATTAGGAAGTAACTA
>sq871;size=48;
AATAGCGTATATTAAAGTTGTTGCAGTTAAAAAGCTCGTAGTTGGTGTGATGTGGTTGGTGGCTTGGAGGTTAGTATATGATAATGTAATGTTATTGTATATTCTCTAAGTAATCCCACAAATGAGAAGG
>sq872;size=48;
GCGAGTGTTATCCGGAATTATTGGGCGTAAAGCGTCTGTAGGTTGAATTCAAAGTCTTTTGTAAAATCTTTAAGCTCAACTTAAAAACCGCAACAGATACTAGTTTTCTTGAGTATGGTAGAGGTAAAGG
>sq873;size=48;
GCGAGTGTTATCCGGAATTATTGGGCGTAAAGCGTCTGTAGGTTGAATTCAAAGTCTTTTGTAAAATCTTTAAGCTCAACTTAAAAACCGCAAAGGATACTAGTTTTCTTGAGTATGGTAGAGGTAAAGG
>sq874;size=48;
GCGAGCGTTGTCCGGATTTATTGGGCGTAAAGGGAGTGTAGGCGGTCTTTTAAGTCTGATGTGAAAGCCCACGGCTCAACCGTGGAGGGTCATTGGAAACTGGGAGACTTGAGTGCAGAAGAGGAGAGCG
>sq875;size=48;
GCGAGCGTTATCCGGAATGATTGGGCGTAAAGGGTCCGCAGGTGGCCCGGTCAGTCCGCTGTCAAAGCCTGGGGCTCAACCCTGGAGAGGCGGCGGAGACCACCGGGCTTGAGTCCGGTAGGGGCAGAGG
>sq876;size=48;
GCGAGCGTTAATCGGAATTACTGGGCGTAAAGCGTGCGCAGGCGGTTTTGTAAGACAGGCGTGAAATCCCCGAGCTCAACTTGGGAATGGCGCTTGTGACTGCAAGGCTAGAGTATGTCAGAGGGGGGTA
>sq877;size=48;
GCAAGCGTTATCCGGAATGATTGGGCGTAAAGCGTCTGTAGGTGGCTTTTTAAGTCCGCCGTCAAATCCCAGGGCTCAACCCTGGACAGGCGGTGGAAACTATCAAGCTGGAGTACGGTAGGGGCAGAGG
>sq878;size=48;
GCGAGCGTTAATCGGAATTACTGGGCGTAAAGCGAGCGCAGGCGGTTTTGTAAGTCAGATGTGAAAGCCCCGGGCTCAACCTGGGAACTGCGTTTGAAACTACAAGGCTAGAGTATAGGAGAGGGGGGTA
>sq879;size=47;
TCTAGTTGATATACTACGGCGTAAAGTGTGGTTAAGGAACAATGTAAAATAGAGCCAAACGGCCCTTTAACTGTTATACGCTTTTAGATGCTAGAGGCCCAAACACGAAAGTAGCTTTAAATTAATTACC
>sq880;size=47;
GCTAGCGTTATCCGGATTTACTGGGCGTAAAGGGTGCGTAGGTGGTCCTTCAAGTCGGTGGTTAAAGGCTACGGCTCAACCGTAGTAAGCCGCCGAAACTGGAGGACTTGAGTGCAGGAGAGGAAAGTGG
>sq881;size=47;
CTAGTTGATATACTACGGCGTAAAGGGTGGTTAAGGAACAATGTAAAATAGAGCCAAACGGCCCTTTAACTGTTATACACTTTTAGATGCTAGAGGCCCAAACACGAAAGTAGCTTTAAATTAATTACCT
>sq882;size=47;
TAATTCCTGCTTTATCAAGATAATTTTTCGACTCATCAGAAATATCCGAAAGTGTTAACTTCTGCGTCATGGAAGCGATAAAACTCTGCAGGTTGGATACGCCAATCATTTTTATCGAAGCGCGCATAAA
>sq883;size=47;
TAACATGTATTGAGTAAATGCTTAATATAGTGACTGTGGTTTAAGCAGAATGTTGCATTATTAGATACCCCAGTAGTCCGGCTGACTGACTAGGCTACACGACATCTCGTATGCCGTCTTCTGCTTGAAA
>sq884;size=47;
GCAAGCGTTGTCCGGAATTATTGGGCGTAAAGCGCGCGCAGGCGGCTTCTTAAGTCTGATGTGAAATCTTGCGGCTCAACCGCAAGCGGTCATTGGAAACTGGGAGGCTTGAGTGCAGAAGAGGAGAGTG
>sq885;size=46;
AGCAGTAGTAATTCCTGCTTTATCAAGATAATTTTTCGACTCATCAGAAATATCCGAAAGTGTTAACTTCTGCGTCATGGAAGCGATAAAACTCTGCAGGTTGGATACGCCAATCATTTTTATCGAAGCG
>sq886;size=46;
GCGAGCGTTAATCGGAATTACTGGGCGTAAAGCGCATGCAGGTGGTTTGTTAAGTCAGATGTGAAAGCCCGGGGCTCAACCTCGGAATAGCATTTGAAACTGGCAGACTAGAGTACTGTAGAGGGGGGTA
>sq887;size=46;
GCTAGCGTTGTTCGGAATTACTGGGCGTAAAGCGCACGTAGGCGGATATTTAAGTCAGGGGTGAAATCCCGCAGCTCAACTGCGGAACTGCCTTTGATACTGGGTATCTTGAGTATGGAAGAGGTAAGTG
>sq888;size=46;
GCAAGCGTTACTCGGAATTACTGGGCGTAAAGCGTGCGTAGGTGGTTGTTTAAGTCTGTTGTGAAAGCCCTGGGCTCAACCTGGGAATTGCAGTGGATACTGGGCGACTAGAGTGTGGTAGAGGGTAGTG
>sq889;size=46;
ACAAGCGTTATCCGGATTTATTGGGCGTAAAGCGCGTCTAGGTGGTTATGTAAGTCTGATGTGAAAATGCAGGGCTCAACTCTGTATTGCGTTGGAAACTGCACAACTAGAGTACTGGAGAGGTAAGCGG
>sq890;size=46;
ACAAGCGTTGTCCGGAATTATTGGGCGTAAAGAGCTCGTAGGCGGTTCGTCGCGTCTGCTGTGGAAACGCAAGGCTCAACCTTGCGCGTGCAGTGGGTACGGGCGGACTAGAGTGCAGTAGGGGAGTCTG
>sq891;size=46;
CCCATAAAATGTGCTTTTTTGTATGTCAGCCATTTTGAATGCAGTGTAAGAAGTGGTTCCTAGCATGCCAGCCAATCAAATGACCTATCATTAGATACCCTAGTAGTCCGGCTGACTGACTTTACTGTGC
>sq892;size=46;
TGTACCTGAGTAATACTGGACGCCCAGCAGGGAGCAGATGGAGGATTTACACATAGCTTCAGTCTCATTAGAAACCCTAGTAGTCCGGCTGACTGACTCTAACCTCCGCTATCTCGTATGCCGTCTTCTG
>sq893;size=46;
GCAAGCGTTAATCGGAATTACTGGGCGTAAAGCGCGCGTAGGTGGTTATGTAAGTTGAATGTGAAATCCCCGGGCTCAACCTGGGAACTGCATCCAAAACTGCATGGCTAGAGTACGGTAGAGGGTGGTG
>sq894;size=46;
GCAAGCGTTATCCGGATTCACTGGGTTTAAAGGGAGCGTAGGTGGGCAGGTAAGTCAGTGGTGAAATCTCCGGGCTTAACCCGGAAACTGCCATTGATACTATTTGTCTTGAATTATCTGGAGGTAAGCG
>sq895;size=45;
TCTAGTTGATATACTACGGCGTAAAGGGTGGTTAAGGAACAATGTAAAATAGAGCCATACGGCCCTTTAACTGTTATACGCTTTTAGATGCTAGAGGCCCAAACACGAAAGTAGCTTTAAATTAATTACC
>sq896;size=45;
TCTAGTTGATATACTACGGCGTAAAGGGTGGTTAAGGAACAATGTAAAATAGAGCCAAACGGCCCTTTAACTGTTAAACGCTTTTAGATGCTAGAGGCCCAAACACGAAAGTAGCTTTAAATTAATTACC
>sq897;size=45;
GCGAGCGTTATCCGGATTTATTGGGTTTAAAGGGTGCGCAGGCGGTCTGTTAAGTCAGCGGTCAAAGCCCGGGGCTCAACCCCGGCCCGCCGTTGAAACTGGCAGTCTCGAGTTGGAGAGAAGTATGCGG
>sq898;size=45;
GCAAGCGTTAATCGGAATTACTGGGCGTAAAGCGAGCGTAGGTGGCTTGATAAGTCAGATGTGAAATCCCCGGGCTTAACCTGGGAACGGCATCTGATACTGTTAGGCTAGAGTAGGTGAGAGGAAGGTA
>sq899;size=45;
GCGAGCGTTGTCCGGAATTATTGGGCGTAAAGAGCTTGTAGGCGGTTTGTCGCGTCTGCCGTGAAAATCCGGGGCTCAACCCCGGACTTGCGGTGGGTACGGGCAGACTAGAGTGTGGTAGGGGAGACTG
>sq900;size=45;
CCAAGCGTTGTTCGGAATCATTGGGCGTAAAGCGAGCGCAGGCGGATCAGCAAGTCAGATGTGAAATCTCGAAGCTCAACTTCGAAACTGCGTCTGAAACTGCTAGTCTAGAATGTCGGAGGGGATAGGG
>sq901;size=45;
TTCGATAAAAATGATTGGCGTATCCAACCTGCAGAGTTTTATCGCTTCCATGACGCAGAAGTTAACACTTTCGGATATTTCTGATGAGTCGAAAAATTATCTTGATAAAGCAGGAATTACTACTGCTTGT
>sq902;size=44;
GCAAGCGTTGTCCGGATTTACTGGGCGTAAAGGATGCGTAGGCGGACATTTAAGTCAGATGTGAAATACCCGAGCTTAACTTGGGTGCTGCATTTGAAACTGGGTGTCTAGAGTGCAGGAGAGGTAAGTG
>sq903;size=44;
GCAAGCGTTGTCCGGAATTACTGGGCGTAAAGAGCTCGTAGGCGGTTTGTCGCGTCGTCTGTGAAAACCAGCAGCTCAACTGTTGGCTTGCAGGCGATACGGGCAGACTTGAGTATTTCAGGGGAGACTG
>sq904;size=44;
TCTAGTTGATATACTACGGCGTAAAGGGTGGTTAAGGAACAATGTAAAATAGAGCCAAACGGCCCTTTAACTGTTATACGCTTTTTGATGCTAGAGGCCCAAACACGAAAGTAGCTTTAAATTAATTACC
>sq905;size=44;
GCGAGTGTTATCCGGAATTATTGGGCGTAAAGCGTCTGTAGGTTGAATTCAAAGTCTTTTGTAAAATCCTTAAGCTCAACTTAAAAACCGCAAAAGATACTAGTTTTCTTGAGTATGGTAGAGGTAAAGG
>sq906;size=44;
ACTAGTGTTATTCATCTTAATTAGGTTTAAAGGGTACCTAGACGGTCAATATAGCTTCTATAATGTTAGTACTTGACTAGAGTTTGATATAAGAGGGCAGTACTTGAGGAGGAGAGATGAAATTCTATTA
>sq907;size=44;
TCTAGTTGATATACTACGGCGTAAAGGGTGGTTAAGGAACAATGTAAAATAGAGCCAAACGGCCCTTTAACTGATATACGCTTTTAGATGCTAGAGGCCCAAACACGAAAGTAGCTTTAAATTAATTACC
>sq908;size=44;
GCTAGCGTTGTTCGGAATTACTGGGCGTAAAGCGCACGTAGGCGGCTACTCAAGTCAGAGGTGAAAGCCCGGGGCTCAACCCCGGAACTGCCTTTGAAACTAGGTGGCTAGAATCTTGGAGAGGCGAGTG
>sq909;size=44;
GCGAGCGTTAATCGGATTTACTGGGCGTAAAGCGCGCGTAGGTGGTTGATTAAGTCAAATGTGAAATCCCCGAGCTTAACTTGGGAATTGCATTCGATACTGGTTAGCTAGAGTATGGGAGAGGATGGTA
>sq910;size=44;
TAAAAATGATTGGCGTATCCAACCTGCAGAGTTTTATCGCTTCCATGACGCAGAAGTTAACACTTTCGGATATTTCTGATGAGTCGAAAAATTATCTTGATAAAGCAGGAATTACTACTGCTTGTTTACG
>sq911;size=44;
GCTAGCGTTGTTCGGAATTACTGGGCGTAAAGCGCACGTAGGCGGATCAGTCAGTTAGGGGTGAAATCCCAGGGCTCAACCCTGGAACTGCCTTTAATACTGCTGGTCTGGAGGTCGAGAGAGGTGAGTG
>sq912;size=44;
GCAAGCGTTACCCGGAATCACTGGGCGTAAAGGGCGTGTAGGCGGACACTTAAGTCTGGTTTTAAAGACTGCGGCTCAACCGCAGGGATGGACTGGATACTGGGTGTCTTGACCTCTGGAGAGAGAACTG
>sq913;size=43;
GCAAGCGTTGTCCGGAATTATTGGGCGTAAAGCGCGCGCAGGCGGCCTCTTAAGTCTGATGTGAAAGCCCCCGGCTCAACCGGGGAGGGTCATTGGAAACTGGGAGGCTTGAGTATAGGAGAGAAGAGTG
>sq914;size=43;
CCAAGCGTTGTTCGGATTTACTGGGCGTAAAGGGCGCGTAGGCGGCGTGGTAAGTCACTTGTGAAATCTCCGAGCTTAACTCGGAACGGTCAAGTGATACTGCTGTGCTAGAGTACAGAAAGGGCAATCG
>sq915;size=43;
TCTAGTTGATATACTACGGCGTAAAGGGTGGTTAAGGAACAATGTAAAATAGAGCCAAACGGCCCTTTAACTGTTATACGCTTTTAGATGCTATAGGCCCAAACACGAAAGTAGCTTTAAATTAATTACC
>sq916;size=43;
ACGAGTGATATCCTATCTCTACTGGGCGTTAAAGGGTTCTAAGGCAGTCGTCAATGCACATAGGCTGAAAGAAAAGTACAGTTTAAGACAGCTGACGACTTTGAGGATGAAAGAAGATTACGGTACTCTC
>sq917;size=43;
CCAAGCGTTATCCGGAATCATTGGGTTTAAAGGGTCCGTAGGCGGCCCTGTAAGTCAGTGGTGAAATCTCCCGGCTCAACCGGGAAATTGCCATTGATACTGCAGGGCTTGAATTACTGGGAAGTAACTA
>sq918;size=43;
CCAGGCGTTATCCGGATTTATTGGGTTTAAAGGGAGCGTAGGCCGGAGATTAAGTGTGTTGTGAAATGTAGACGCTCAACGTCTGACTTGCAGCGCATACTGGTTTCCTTGAGTACGCACAACGTTGGCG
>sq919;size=43;
GCAAGCGTTAATCGGAATTACTGGGCGTAAAGCGTGCGCAGGCGGTTCGGAAAGAAAGGTGTGAAATCCCAGGGCTTAACCTTGGAACTGCACTTTTAACTACCGGGCTAGAGTACGTCAGAGGGGGGTA
>sq920;size=43;
CCTGTGACGACAAATCTGCTCAAATTTATGCGCGCTTCGATAAAAATGATTGGCGTATCCAACCTGCAGAGTTTTATCGCTTCCATGACGCAGAAGTTAACACTTTCGGATATTTCTGATGAGTCGAAAA
>sq921;size=43;
GCGAGCGTTAATCGGAATTACTGGGCGTAAAGCGTGCGCAGGCGGTTTTGTAAGACAGGCGTGAAATCCCCGGGCTCAACCTGGGAATTGCGCTTGTGACTGCAAGGCTGGAGTGCGGCAGAGGGGGATG
>sq922;size=42;
TCTAGTTGATATACTACGGCGTTAAGGGTGGTTAAGGAACAATGTAAAATAGAGCCAAACGGCCCTTTAACTGTTATACGCTTTTAGATGCTAGAGGCCCAAACACGAAAGTAGCTTTAAATTAATTACC
>sq923;size=42;
GCGAGCGTTGTCCGGATTTATTGGGCGTAAAGAGTTCGTAGGCGGTTCGTTAAGTCTGATGTTAAAGATCGGGGCTCAACCTCGAGAGTGCATTGGATACTGGCGGACTTGAGTGCAGTAGAGGCGAGTG
>sq924;size=42;
GCAAGCGTTGTCCGGAATCATTGGGCGTAAAGAGCGTGTAGGCGGCCCGGTAAGTCCGCTGTGAAAGTCCAGGGCTCAACCCTGGGATGCCGGTGGATACTGTCGGGCTCGAGTCCGGAAGAGGAGTGTG
>sq925;size=41;
GCGAGCGTTATCCGGATTTATTGGGTTTAAAGGGTGCGTAGGCGGACTGTCAAGTCAGCGGTAAAATACGGGGGCTCAACCTCCGCCCGCCGTTGAAACTGACGGTCTTGAGTGGGCGAGAAGTATGCGG
>sq926;size=41;
GCAAGCGTTGTCCGGAATTATTGGGCGTAAAGAGCTCGTAGGCGGTTTGTCGCGTCTGCTGTGAAAGCCCGGGGCTTAACTCCGGGTCTGCAGTGGGTACGGGCAGACTAGAGTGCAGTAGGGGAGACTG
>sq927;size=41;
TCTAGTTGATATACTACGGCGTAAAGGGTGGTTAAGGAACAATGTAAAATAGAGCCAAACGGCCCTTTTACTGTTATACGCTTTTAGATGCTAGAGGCCCAAACACGAAAGTAGCTTTAAATTAATTACC
>sq928;size=41;
GCAAGCGTTATCCGGATTCACTGGGTTTAAAGGGAGCGTAGGTGGGTCTGTAAGTCAGTGGTGAAATCTCCGAGCTTAACTCGGAAACTGCCATTGATACTATAGATCTTGAATTATCTGGAGGTAAGCG
>sq929;size=41;
TCTAGTTGATATACTACGGCGTAAAGGGTGGTTAAGGAACAATGTAAAATAGAGCCAATCGGCCCTTTAACTGTTATACGCTTTTAGATGCTAGAGGCCCAAACACGAAAGTAGCTTTAAATTAATTACC
>sq930;size=41;
CTGCTTTATCAAGATAATTTTTCGACTCATCAGAAATATCCGAAAGTGTTAACTTCTGCGTCATGGAAGCGATAAAACTCTGCAGGTTGGATACGCCAATCATTTTTATCGAAGCGCGCATAAATTTGAG
>sq931;size=41;
GCGAGCGTTAATCGGAATTACTGGGCGTAAAGCGTACGTAGGCGGTGACATAAGTTTAATATTAAAGACCGAAGCTCAACTTCGGGAATGTATTGAATACTGTGTCGCTAGAGGTTAATAGAGGAAATCG
>sq932;size=40;
TCTAGTTGATATACTACGGCGTAAAGGGTGGTTAAGGAACAATGTAAAATAGAGCCAAACGGCCCTTTAACTGTTATACGCTTTTAGATGCTAGAGGCCCAAACACGAATGTAGCTTTAAATTAATTACC
>sq933;size=40;
ACTAGTGTTAGTCATCTTTATTAGGTTTAAAGGGTACCTAGACGGTAAATTAAACTTTAAAAGAGTATTTTTTTACTAGAGTTTTATAAAAGAAGGAAGAATTTCTGGAGTAGTGTTATAATACTTTAAT
>sq934;size=40;
CCTAGCGTTGTTCGGAATCATTGGGCGTAAAGAGCTCGTAGGTGGCTTAGTAAGTCAGGTGTGAAAGCCCAGGGCTCAACCCTGGAAGTGCACTTGAAACTGCATAGCTTGAGTACGGTAGAGGTGAGTG
>sq935;size=40;
CTAGTTGATATACTACGGCGTAAAGGGTGGTTAAGGAACAATGTAAAATAGAGCCAAACGGCCCTTTAACTGTTACACGCTTTTAGATGCTAGAGGCCCAAACACGAAAGTAGCTTTAAATTAATTACCT
>sq936;size=40;
GCAAGCGTTACCCGGAATCACTGGGCGTAAAGGGCGTGTAGGCGGGATGTTAAGTCTGACTTTAAAGACTGTGGCTCAACCACAGGAGTGGGCTGGATACTGGCATTCTAGACAACTGGAGAGGCGATTG
>sq937;size=40;
GCAAGCGTTGTCCGGAATTATTGGGCGTAAAGCGCGCGCAGGCGGCTATGTAAGTCTGGTGTTAAAGCCCGGGGCTCAACCCCGGTTCGCATCGGAAACTGTGTAGCTTGAGTGCAGAAGAGGAAAGCGG
>sq938;size=39;
GCGAGTGTTATCCGGAATTATTGGGCGTAAAGCGTCTGTAGGTTGGATTCAAAGTCTTTTGTAAAATCTTTAAGCTCAACTTAAAAACCGCAAAAGATACTAGTTTTCTTGAGTATGGTAGAGGTAAAGG
>sq939;size=39;
CCGGGCGTTATCCGGAATTATTGGGTTTAAAGGGAGCGCAGGCGGGAGTATAAGTCAGCTGTTAAATATCAGAGCCCAACTCTGTTATGCAGTTGAAACTATATTTCTTGAGTACGCACAGGGATGGCGG
>sq940;size=39;
GCTAGCGTTGCTCGGAATCACTGGGCGTAAAGCGCACGTAGGCGGCTTTTTAAGTCAGGGGTGAAATCCTGGAGCTCAACTCCAGAACTGCCTTTGATACTGAGAAGCTTGAGTTCGGGAGAGGTGAGTG
>sq941;size=39;
CTAGTTGATATACTACGGCGTAAAGGGTGGTTAAGGCACAATGTAAAATAGAGCCAAACGGCCCTTTAACTGTTATACGCTTTTAGATGCTAGAGGCCCAAACACGAAAGTAGCTTTAAATTAATTACCT
>sq942;size=39;
TCTAGTTGATATACTACGGCGTAAAGGGTGGTTAAGGAACAATGTAAAATAGAGCCAAACGTCCCTTTAACTGTTATACGCTTTTAGATGCTAGAGGCCCAAACACGAAAGTAGCTTTAAATTAATTACC
>sq943;size=39;
GCAAGCGTTGTCCGGATTTATTGGGCGTAAAGCGAGCGCAGGCGGTTCCTTAAGTCTGATGTGAAAGCCCACGGCTCAACCGTGGAAGGTCATTGGAAACTGGGGAACTTGAGTGCAGAAGAGGAGAGTG
>sq944;size=39;
ACGAGCGTTATCCGGATTTATTGGGTTTAAAGGGTGCGTAGGTGGCAGATTAAGTCAGTGGTGAAAAGCTGTGGCTCAACCATAGTCTTGCCGTTGAAACTGGTTTGCTTGAGTACAGTTGATGTAGGCG
>sq945;size=39;
TGATTGGCGTATCCAACCTGCAGAGTTTTATCGCTTCCATGACGCAGAAGTTAACACTTTCGGATATTTCTGATGAGTCGAAAAATTATCTTGATAAAGCAGGAATTACTACTGCTTGTTTACGAATTAA
>sq946;size=38;
GCAAGCGTTATCCGGATTTACTGGGTGTAAAGGGAGCGTAGACGGCAGCACAAGTCTGAAGTGAAATGCCGGGGCTTAACCCCGGAACTGCTTTGGAAACTGTGCAGCTAGAGTGCAGGAGAGGTAAGTG
>sq947;size=38;
GCAAGCGTTGTCCGGAATTACTGGGTGTAAAGGGTGCGCAGGCGGGATGGCAAGTTGGATGTGAAAACTCCGGGCTCAACCCGGAGCCTGCATTCAAAACTGCTGTTCTTGAGTGAAGTAGAGGCAGGCG
>sq948;size=38;
GCGAGTGTTATCCGGAATTATTGGGCGTAAAGCGTCTGTAGGTTGAGTTCAAAGTCTTTTGTAAAATCTTTAAGCTCAACTTAAAAACCGCAAAAGATACTAGTTTTCTTGAGTATGGTAGAGGTAAAGG
>sq949;size=38;
GCAATGCACACCGGCAGAAACGCTGGCACAGTGGCCGACCGACGGGTGCTGCGTGTCACAGGGTAAGAGCCAACAGCTGTATAGACTGGGAGATCAACCAACCAGATGGCCCATAGTGTGACAGTGAATG
>sq950;size=38;
GCAAGCGTTATTCGGATTTATTGGGCGTAAAGGGTGCGCAGACGGTATGTTAAGTCACCTGTTAAATTCTCTGGCCTAACCAGAGGCATGCGGGTGAAACTGGCAAACTAGAGGGTGGAAGAGAGAAGTG
>sq951;size=38;
AAATATCCGAAAGTGTTAACTTCTGCGTCATGGAAGCGATAAAACTCTGCAGGTTGGATACGCCAATCATTTTTATCGAAGCGCGCATAAATTTGAGCAGATTTGTCGTCACAGGTTGCGCCGCCAAAAC
>sq952;size=38;
CCGCCCACACTGAGAGAGAGAGAGAGAGAGAGAGAGAGAGAGAGAGAGAGAGAGAGAGAGAGAGAGGGAGATTTCACAACACTCTCATGATTTCTGAATACGCATACAGAAAGACCGGCTCAGGCTGTGA
>sq953;size=38;
GCAAGCGTTGTCCGGAATTACTGGGCGTAAAGGGCGCGTAGGCGGTCCAATAAGTAGGGGGTGAAATCTCACGGCTCAACCGGGAGGCTGCCTTCTAGACTGTTGGACTTGAGCACGGTAGAGGCAGATG
>sq954;size=38;
CCAAGCGTTATCCGGATTTATTGGGTTTAAAGGGTGCGTAGGCGGACCCGTTAGTCAGTGGTGAAAGTTTGCAGCTCAACTGTAAAATTGCCATTGAAACTGCGGGTCTTGAGTGTAAATGAGGTAGGCG
>sq955;size=38;
TGGTGGCCGATTTAGATAGCTCGATCCACGGCTGAAATGTGTGTGTGTTCTTCCTTCTAGGACAGTAGAGTGAGAGCGCCCAAGCGCAGCAGCGATGGAAGCCGGTTATCTTCCAACCCCAAACGGAAGA
>sq956;size=38;
GCGAGCGTTAATCGGAATTACTGGGCGTAAAGCGCACGCAGGCGGTTTGTTAAGCTAGATGTGAAAGCCCCGGGCTCAACCTGGGATGGTCATTTAGAACTGGCAGACTAGAGTCTTGGAGAGGGGAGTG
>sq957;size=38;
GCAAGCGTTGTCCGGATTTATTGGGCGTAAAGCGCGTGTAGGCGGCCAGGTAGGTCGGTTGTGAAAACTGGAGGCTCAACCTCCAGACGTCGACCGAAACCATCTGGCTAGAGTCCGGAAGAGGAGAGTG
>sq958;size=38;
ATTCCTGCTTTATCAAGATAATTTTTCGACTCATCAGAAATATCCGAAAGTGTTAACTTCTGCGTCATGGAAGCGATAAAACTCTGCAGGTTGGATACGCCAATCATTTTTATCGAAGCGCGCATAAATT
>sq959;size=38;
GACTCATCAGAAATATCCGAAAGTGTTAACTTCTGCGTCATGGAAGCGATAAAACTCTGCAGGTTGGATACGCCAATCATTTTTATCGAAGCGCGCATAAATTTGAGCAGATTTGTCGTCACAGGTTGCG
>sq960;size=37;
GCGAGTGTTATCCGGAATTATTGGGCGTAAAGCGTCTGTAGGTTGAATTCAAAGTCTTTTGTAAAATCTTTAAGCTCAACTTAAAAACCGCAAAAGGTACTAGTTTTCTTGAGTATGGTAGAGGTAAAGG
>sq961;size=37;
TCTAGTTGATATACTACGGCGTAAAGGGTGGTTAAGGAACAATGTAAAATAGAGCCAAACGGCCCTTTAACTGTTATACGCTTTTATATGCTAGAGGCCCAAACACGAAAGTAGCTTTAAATTAATTACC
>sq962;size=37;
TCTAGTTGATATACTACGGCGTAAAGGGTGGTTAAGGAACAATGTAAAATAGAGCCAAACGGCCCTTTAACTGTTATACGCTTTTAGATGCTAGAGGCACAAACACGAAAGTAGCTTTAAATTAATTACC
>sq963;size=37;
TCTAGTTGATATACTACGGCGTAAAGGGTGGTTAAGGAACAATGTAACATAGAGCCAAACGGCCCTTTAACTGTTATACGCTTTTAGATGCTAGAGGCCCAAACACGAAAGTAGCTTTAAATTAATTACC
>sq964;size=37;
GCAAGCGTTGTCCGGAATTATTGGGCGTAAAGAGCTCGTAGGCGGTTTGTCGCGTCTGCTGTGAAAGCCCGGGGCTTAACCCCGTGGTGTGCAGTGGGTACGGGCAGACTAGAGTGCAGTAGGGGAGACT
>sq965;size=37;
CATCAGAAATATCCGAAAGTGTTAACTTCTGCGTCATGGAAGCGATAAAACTCTGCAGGTTGGATACGCCAATCATTTTTATCGAAGCGCGCATAAATTTGAGCAGATTTGTCGTCACAGGTTGCGCCGC
>sq966;size=37;
GCAAGCGTTGTCCGGAATCACTGGGCGTAAAGCGCGCGCAGGCGGCGATCTACGTCTGGGGTGAAAGCCCGGAGCTCAACTCCGGGACTGCCTTGGATACGGGATCGCTTGAGGATTGGAGAGGCAAGGG
>sq967;size=37;
GCAAGCGTTATCCGGATTCACTGGGTTTAAAGGGTATGTAGGCGGGTATTTAAGTCAGTGGTGAAATCTCCGAGCTCAACTCGGAAACTGCCATTGATACTATTTATCTTGAATATTGTTGAGGTAGGCG
>sq968;size=37;
GCAAGCGTTACTCGGAATTACTGGGCGTAAAGCGTGCGTAGGTGGTTCGTTAAGTCTGCCGTGAAAGCCCCGGGCTCAACCTGGGAATGGCGGTGGATACTGGCGGGCTAGAGTGCGGTAGAGGGGGGTG
>sq969;size=37;
CATCATTCCCCAGTCTCTGAGATAAAGCAGTGGTACACACTGTTTTCTGAAGCCCATATTAGATACCCGGGTAGTCCGGCTGACTGACTTACACGATCTACATCTCGTATGCCGTCTTCTGCTTGAAAAA
>sq970;size=37;
GCAAGCGTTACTCGGAATTACTGGGCGTAAAGCGTGCGTAGGTGGTCGTTTAAGTCCGTTGTGAAAGCCCTGGGCTCAACCTGGGAACTGCAGTGGATACTGGGCGACTAGAATGTGGTAGAGGGTAGCG
>sq971;size=36;
CCAAGCGTTATCCGGAATTACTGGGCGTAAAGCGTCTGTAGGTGGTTCGGAAAGTCTCAAGTGAAAGGTCAGGGCTCAACCCTGTACTTGCTTGGGAAACTATCGAACTTGAGTGCGGGAGAGGCAAGCA
>sq972;size=36;
GCAAGCGTTACTCGGAATCACTGGGCGTAAAGAGTGCGCAGGCGGGCTTGTAAGTCAGATGTGAAATCCTGTAGCTTAACTACAGAACTGCATTTGAAACTATGAGTCTAGAGTGTGGGAGAGGTAGGTG
>sq973;size=36;
TCTAGTTGATATACTACGGCGTAAAGGGTGGTTAAGGAACATTGTAAAATAGAGCCAAACGGCCCTTTAACTGTTATACGCTTTTAGATGCTAGAGGCCCAAACACGAAAGTAGCTTTAAATTAATTACC
>sq974;size=36;
GCGAGTGTTATCCGGAATTATTGGGCGTAAAGCGTCTGTAGGTTGAATTCAAAGTCTTTTGTAAAATCTTTAAGCCCAACTTAAAAACCGCAAAAGATACTAGTTTTCTTGAGTATGGTAGAGGTAAAGG
>sq975;size=36;
ACTAGCGTTGTTCGGAATTACTGGGCGTAAAGCGCACGTAGGCGGATTTATAAGTCAGGGGTGAAATCCCGGGGCTCAACCTCGGAACTGCCTTTGATACTGTAGATCTCGAGTCCGATAGAGGTGGGTG
>sq976;size=36;
GCAAGCGTTGTCCGGAATTATTGGGCGTAAAGCGCGCGCAGGCGGCTTTGTAAGTCTTGTGTTTAAACGCGGGGCTCAACCCCGTGTCGCATGGGAAACTGCAAGGCTTGAGTGCAGAAGAGGAAAGTGG
>sq977;size=36;
CTAGTTGATATACTACGGCGTAAAGGGGGGTTAAGGAACAATGTAAAATAGAGCCAAACGGCCCTTTAACTGTTATACGCTTTTAGATGCTAGAGGCCCAAACACGAAAGTAGCTTTAAATTAATTACCT
>sq978;size=36;
AATAAATCGCGGGAGCGGTCGGTAAAGGGTTTAATTTGGGACGGGAGCGGGCTGTCTAGCAATAACACGGATATTGCTATGCGAATTAGATACCCGAGTAGTCCGGCTGACTGACTTTACTGTGCGATAT
>sq979;size=36;
GCAAGCGTTAATCGGAATTACTGGGCGTAAAGCGCACGCAGGCGGTCAATTAAGTCAGATGTGAAAGCCCCGAGCTTAACTTGGGAATTGCATCTGAAACTGGTTGGCTAGAGTCTTGTAGAGGGGGGTA
>sq980;size=36;
GCAAGCGTTGTCCGGATTCATTGGGCGTAAAGAGCGTGTAGGCGGCCAGGTAGGTCGGTTGTGAAAACTGGAGGCTCAACCTTCAGAGGTCGACCGAAACCATCTGGCTAGAGTCCGGGAGAGGAGAGTG
>sq981;size=36;
CCAGGCGTTATCCGGATTTATTGGGTTTAAAGGGTGCGTAGGCCGTTTGATAAGCGTGCTGTGAAATATAGTGGCTCAACCTCTATCGTGCAGCGCGAACTGTCGAACTTGAGTGCGTAGTAGGTAGGCG
>sq982;size=36;
AATTCCTGCTTTATCAAGATAATTTTTCGACTCATCAGAAATATCCGAAAGTGTTAACTTCTGCGTCATGGAAGCGATAAAACTCTGCAGGTTGGATACGCCAATCATTTTTATCGAAGCGCGCATAAAT
>sq983;size=36;
GCAAGCGTTACTCGGAATTACTGGGCGTAAAGCGTGCGTAGGTGGTGGTTTAAGTCTGTTGTGAAAGCCCTGGGCTCAACCTGGGAATTGCAGTGGATACTGGGTCACTAGAGTGTGGTAGAGGGTAGCG
>sq984;size=35;
ACTAGTGTTAGTCATCTTTATTAGGTTTAAAGGGTACCTAGACGGTAAATTAAACTCTAAATGAGTATTTTTTTACTAGAGTTTTATAAAAGAAGGAAGAATTTCTGGAGTAGTGATAGAATACTTTAAT
>sq985;size=35;
GCGAGCGTTGTCCGGAATTACTGGGCGTAAAGAGCTCGTAGGTGGTTTGTCGCGTCGTCTGTGAAATTCCGGGGCTTAACTCCGGGCGTGCAGGCGATACGGGCTGACTTGAGTGCTGTAGGGGAGACTG
>sq986;size=35;
GCAAGCGTTGTCCGGATTTATTGGGTTTAAAGGGTGCGTAGGCGGTCTTTTAAGTCAGCGGTGAAAGACTTCAGCTTAACTGAAGTACTGCCGTTGATACTGGGAGACTTGAGTATTGACGAAGAGGGCA
>sq987;size=35;
AGATTGAGGCTGGGAAAAGTTACTGTAGCCGACGTTTTGGCGGCGCAACCTGTGACGACAAATCTGCTCAAATTTATGCGCGCTTCGATAAAAATGATTGGCGTATCCAACCTGCAGAGTTTTATCGCTT
>sq988;size=35;
GCGAGTGTTATCCGGAATTATTGGGCGTAAAGCGTCTGTAGGTTGAATTCAAAGTCTTTTGTAAGATCTTTAAGCTCAACTTAAAAACCGCAAAAGATACTAGTTTTCTTGAGTATGGTAGAGGTAAAGG
>sq989;size=35;
GCGAGCGTTAATCGGAATTACTGGGCGTAAAGCGTGCGCAGGCGGTTCGTTAAGTCTGATGTGAAAGCCCCGGGCTCAACCTGGGAATGGCATTGGAAACTGGCGGGCTTGAGTGTGGCAGAGGGGGGTG
>sq990;size=35;
AATGAATTGGTAATAAAACTGTTGGGTGACTAATAAAAACAGGCTGGTGCTGATTGGAACTCTGTTTAATGAATTCATGATCGTCCAATTAGAAACCCGGGTAGTCCGGCTGACTGACTTCCGACACAAT
>sq991;size=35;
CTAGTTGATATACTACGGCGTAAAGGGTGGTTGAGGAACAATGTAAAATAGAGCCAAACGGCCCTTTAACTGTTATACGCTTTTAGATGCTAGAGGCCCAAACACGAAAGTAGCTTTAAATTAATTACCT
>sq992;size=35;
GCGAGCGTTATCCGGAATTATTGGGCGTAAAGAGCTCGTAGGCGGTTTGTCACGTCTGTCGTGAAAGTCCGGGGCTTAACCCCGGATCTGCGGTGGGTACGGGCAGACTAGAGTGCAGTAGGGGAGACTG
>sq993;size=35;
GCAAGCGTTACTCGGAATTACTGGGCGTAAAGCGTGCGTAGGTGGTGGTTTAAGTCTGCTGTGAAAGCCCTGGGCTCAACCTGGGAATTGCAGTGGATACTGGATCACTAGAGTGTGGTAGAGGGATGCG
>sq994;size=35;
GCAAGCGTTATCCGGAATCACTGGGTTTAAAGGGTGCGTAGGCGGAATATTAAGTCAGTGGTGAAATCTTGTCGCTTAACGATAAAATTGCCATTGATACTGGTATTCTTGAATTGGGTTGAGGTTAGCG
>sq995;size=35;
CAATTTTTAAAACCGCACCCGCCCGCCATCTGCTGACTGAGCTCTTTATTTGAATGGCTTATTCCTTTTTATTATTAAATGAATGTTTCTTTATTGATTATTAGATACCCCAGTAGTCCGGCTGACTGAC
>sq996;size=35;
GCGAGCGTTATCCGGATTTATTGGGTTTAAAGGGTGCGTAGGTTGTTTTGTAAGTCAGTGGTGAAACCCCGTGGCTCAACCCCGGGCATGCCATTGAAACTGCAGGACTTGAGAATGGACGAGGCAGGCG
>sq997;size=35;
GCTAGCGTTGTTCGGATTTACTGGGCGTAAAGCGCACGTAGGCGGGCTAATAAGTCAGGGGTGAAATCCCGGGGCTCAACCCCGGAACTGCCTTTGATACTGTTAGTCTTGAGTATGGTAGAGGTGAGTG
>sq998;size=35;
GCAAGCGTTAATCGGAATTACTGGGCGTAAAGCGTGCGCAGGCGGTTATGTAAGACAGTTGTGAAATCCCCGGGCTCAACCTGGGAATTGCATCTGTGACTGCATAGCTAGAGTACGGTAGAGGGGGATG
>sq999;size=34;
GCAAAGCGTTATTCATAATGATTGGGCGTAAAGGGTGCGTAGACAGTCGATATTGTTTCAATTAAAAGACTGGATTCGTTTCCAGGAGGATTGAAAGTCATTTCGGCTATTTTGATCTCTGAGAAGATGG
>sq1000;size=34;
GCAAGCGTTGTTCGGAATTACTGGGCGTAAAGGGTGCGTAGGCGGTTGGGCAAGTTTGGTGTGAAATCTCCCGGCTTAACTGGGAGGGTGCGCCGAAAACTGCCCGGCTAGAGTATGGGAGAGGGAAGCG
>sq1001;size=34;
GCAAGCGTTATCCGGATTTATTGGGTTTAAAGGGTGCGTAGGCGGTATTACAAGTCAGGGGTGAAATCTTGGTGCTTAACATTAAAATTGCCTTTGAAACTGTGGTACTTGAGTGTAAAAGAGGTAGGCG
>sq1002;size=34;
GCGAGTGTTATCCGGAATTATTGGGCGTAAAGCGTCTGTAGGCTGAATTCAAAGTCTTTTGTAAAATCTTTAAGCTCAACTTAAAAACCGCAAAAGATACTAGTTTTCTTGAGTATGGTAGAGGTAAAGG
>sq1003;size=34;
GCAAACGTTGTTCGGAATTACTGGGCGTAAAGCGCATGTAGGCGGTCTAGCAGGTCGGATGTGAAAGCCCTCGGCTCAACCGAGGAAGTGCATTCGAAACCGCAAGACTCGAGTCCCGGAGAGGGTAGTG
>sq1004;size=34;
CTAGTTGATATACTACGGCGTAAAGGGAGGTTAAGGAACAATGTAAAATAGAGCCAAACGGCCCTTTAACTGTTATACGCTTTTAGATGCTAGAGGCCCAAACACGAAAGTAGCTTTAAATTAATTACCT
>sq1005;size=34;
TCTAGTTGATATACTACGGCGTAAAGGGTGGTTAAGGAACAATGTAAAATAGAGCCAAAAGGCCCTTTAACTGTTATACGCTTTTAGATGCTAGAGGCCCAAACACGAAAGTAGCTTTAAATTAATTACC
>sq1006;size=34;
TCAAGCGTTGTTCGGAATCACTGGGCGTAAAGGGTGCGTAGGTGGCGCAGTAAGTCAGATGTGAAAGCCCGGGGCTCAACCTCGGAATTGCATCCGATACTGCTGTGCTGGAGTACTGAAGAGGTGACTA
>sq1007;size=34;
GCAAGCGTTAATCGGAATTACTGGGCGTAAAGCGCACGCAGGCGGTTTGTTAAGTTAGATGTGAAATCCCCGGGCTCAACCTGGGAATTGCATTTGAAACTGGCCAGCTTGAGTCTTGTAGAGGGGGGTA
>sq1008;size=34;
GCGAGCGTTGTCCGGAATTATTGGGCGTAAAGGGTACGTAGGCGGTTTTGCAAGTCAACTGTTAAAGAATAAGGCTCAACCTTATAAAGCAGTTGAAACTACAAGACTTGAGTAGTGGAGAGGAAAGTGG
>sq1009;size=34;
CCAGGCGTTATCCGGATTTATTGGGTTTAAAGGGAGCGTAGGCTGGATATTAAGTGTGTTGTGAAATGTAGACGCTCAACGTCTGACTTGCAGCGCATACTGGTTTCCTTGAGTACGCACAACGTTGGCG
>sq1010;size=34;
GCGAGCGTTGTCCGGAATTATTGGGCGTAAAGAGCTCGTAGGCGGTTTGTCGCGTCGGCCGTGAAAACTTGGGGCTTAACTCCAAGCTTGCGGTCGATACGGGCAGACTTGAGTTCGGCAGGGGAGACTG
>sq1011;size=34;
GCTAGCGTTGTTCGGAATTACTGGGCGTAAAGCGCACGTAGGCGGCTTTTTAAGTCAGGGGTGAAATCCCGGGGCTCAACCCCGGAACTGCCCTTGAAACTGGGAAGCTAGAATCTTGGAGAGGCGAGTG
>sq1012;size=34;
GCAAGCGTTATCCGGATTTACTGGGTGTAAAGGGAGCGCAGACGGATTTGTAAGCCAGAAGTGAAAGCCCGGGGCTCAACCCCGCGGACTGCTTTTGGAACTGTGAGTCTAGAGTGCAGGAGAGGCAAGT
>sq1013;size=34;
GCAAGCGTTAATCGGAATTACTGGGCGTAAAGCGTGCGCAGGCGGTTTTGTAAGTCTGTCGTGAAATCCCCGGGCTTAACCTGGGAATTGCGATGGAGACTGCAAGGCTAGAATCTGGCAGAGGGGGGTA
>sq1014;size=34;
GCAAGCGTTATCCGGAATTATTGGGCATAAAGGGCGTCTAGGCGGTTTAGAAAGTCTGATGTGAAAATGCGGGGCTCAACCCCGTATTGCGTTGGAAACTACTAGACTAGAGTATTGGAGAGGTAAGCGG
>sq1015;size=34;
GCAAGCGTTAATCGGAATTACTGGGCGTAAAGCGCACGCAGGCGGTTTGTTAAGTCAGATGTGAAATCCCCGCGCTTAACGTGGGAACTGCATTTGAAACTGGCAAGCTAGAGTCTTGTAGAGGGGGGTA
>sq1016;size=34;
GCTAGCGTTGCTCGGAATCACTGGGCGTAAAGGGTGCGTAGGCGGGTCTTTAAGTCAGAGGTGAAAGCCTGGAGCTCAACTCCAGAACTGCCTTTGATACTGAGGATCTTGAGTATGGGAGAGGTGAGTG
>sq1017;size=33;
GCAAGCGTTGTCCGGATTTATTGGGCGTAAAGAGCGTGTAGGCGGCCGCACAGGTCCGTTGTGAAAACTGGAGGCTTAACCTTCAGACGTCGATGGAAACCGTGCGGCTAGAGTCCGGAAGAGGAGAATG
>sq1018;size=33;
GCAAGCGTTGTTCGGAATTACTGGGCGTAAAGAGTACGTAGGCGGTTTGATAAGTCTGTTATTAAAGACCGAAGCTCAACTTCGGGAATGTAATGGAAACTGTCAGACTAGAGGTCAGAAGGGGAAATCG
>sq1019;size=33;
GTTACTGTAGCCGACGTTTTGGCGGCGCAACCTGTGACGACAAATCTGCTCAAATTTATGCGCGCTTCGATAAAAATGATTGGCGTATCCAACCTGCAGAGTTTTATCGCTTCCATGACGCAGAAGTTAA
>sq1020;size=33;
GAGCTGCTGCGAGGAGGACAAAACCATCTCGACCGGAAAAACACACAAAAACTAAACTAATGCTGACCACCCACACGTCCCACGAACATTCCCCCAATGTTGACAAAAATCTTCTTCGGTTCGTGCCTAA
>sq1021;size=33;
GCGAGTGTTATCCGGAATTATTGGGCGTAAAGCGTCTGTAGGTTGAATTCAAAGTCCTTTGTAAAATCTTTAAGCTCAACTTAAAAACCGCAAAAGATACTAGTTTTCTTGAGTATGGTAGAGGTAAAGG
>sq1022;size=33;
GCGAGTGTTATCCGGAATTATTGGGCGTAAAGCGTCTGTAGGTTGAATTCAAAGTCTTTTGTAAAATCTTTAAGCTCAACTTAAAAACCGCGAAAGATACTAGTTTTCTTGAGTATGGTAGAGGTAAAGG
>sq1023;size=33;
GCAAGCGTTATCCGGATTCATTGGGTTTAAAGGGTGCGTAGGCGGACTTGTAAGTCAGTGGTGAAATCTCTTCGCTTAACGAAGAAACTGCCATTGATACTGCAGGTCTAGAGTATAGATGACGTTGGCG
>sq1024;size=33;
CTAGTTGATATACTACGGCGTAAAGGGTGGTTAAGGAACAATGTAAAATAGAGCCAAACGGCCCTTTAACTGTTATACGCTTTTAGATGCTAGAGGCCTAAACACGAAAGTAGCTTTAAATTAATTACCT
>sq1025;size=33;
GCTAGCGTTGCTCGGAATCACTGGGCGTAAAGCGCACGTAGGCGGATTGCTAAGTCAGGGGTGAAATCCTGGAGCTCAACTCCAGAACTGCCTTTGATACTGGCGACCTTGAGTCCGGGAGAGGTGAGTG
>sq1026;size=33;
GCAAGCGTTGTCCGGAATTATTGGGCGTAAAGAGCTCGTAGGCGGTTTGTCGCGTCTGCTGTGAAAACCTAAGGCTCAACCTTGGGCTTGCAGTGGGTACGGGCAGACTAGAGTGCGGTAGGGGTGACTG
>sq1027;size=33;
GCTAGCGTTGTTCGGAATTACTGGGCGTAAAGCGCACGTAGGCGGATATTTAAGTCAGGGGTGAAATCCCAGAGCTCAACTCTGGAACTGCCTTTGATACTGGGTATCTTGAGTATGGAAGAGGTGAGTG
>sq1028;size=33;
CGTCATGGAAGCGATAAAACTCTGCAGGTTGGATACGCCAATCATTTTTATCGAAGCGCGCATAAATTTGAGCAGATTTGTCGTCACAGGTTGCGCCGCCAAAACGTCGGCTACAGTAACTTTTCCCAGC
>sq1029;size=32;
AATGATTGGCGTATCCAACCTGCAGAGTTTTATCGCTTCCATGACGCAGAAGTTAACACTTTCGGATATTTCTGATGAGTCGAAAAATTATCTTGATAAAGCAGGAATTACTACTGCTTGTTTACGAATT
>sq1030;size=32;
TCTAGTTGATATACTACGGCGTATAGGGTGGTTAAGGAACAATGTAAAATAGAGCCAAACGGCCCTTTAACTGTTATACGCTTTTAGATGCTAGAGGCCCAAACACGAAAGTAGCTTTAAATTAATTACC
>sq1031;size=32;
CCAAGCGTTGTTCGGAATTACTGGGCGTAAAGGGAGCGCAGGCGGACAGGTCAGTTTAAAGTGGAATCCCAGGGCTCAACCCTGGACGTGCTTTGGATACTGCCTGTCTTGAGTTCGTGAGAGGAAAGTG
>sq1032;size=32;
GCGAGTGTTATCCGGAATTATTGGGCGTAGAGCGTCTGTAGGTTGAATTCAAAGTCTTTTGTAAAATCTTTAAGCTCAACTTAAAAACCGCAAAAGATACTAGTTTTCTTGAGTATGGTAGAGGTAAAGG
>sq1033;size=32;
GCGAGTGTTATCCGGAATTATTGGGCGTAAAGCGTCTGTAGGTTGAATTCAAAGTCTTTTGTAGAATCTTTAAGCTCAACTTAAAAACCGCAAAAGATACTAGTTTTCTTGAGTATGGTAGAGGTAAAGG
>sq1034;size=32;
GCTAGCGTTGTTCGGAATTACTGGGCGTAAAGCGCACGTAGGCGGACGAGAAAGTCAGAGGTGAAATCCCAGGGCTCAACCTTGGAACTGCCTTTGAAACTTCTTGTCTTGAGGTCGAGAGAGGTGAGTG
>sq1035;size=32;
TCTAGTTGATATACTACGGCGTAAAGGGTGGTTAAGGAACAATGTAAAATAGAGCCAAACGGCCCTTTAACTGTTATACGCTTTTAGATGCTAGAGGCCCAAACTCGAAAGTAGCTTTAAATTAATTACC
>sq1036;size=32;
TCTAGTTGATATACTACGGCGTAAAGGGTGGTTAAGGAACAATGTAAAATAGAGCCAAACGGCCCTTTAACTGTTATACGCTTTTAGATGCTAGAGTCCCAAACACGAAAGTAGCTTTAAATTAATTACC
>sq1037;size=32;
ACGAGTGATATCCTATCTCTACTGGGCGTTAAAGGGTCCAAAGGCAGTCGTCATTGCACATAGGCTGAAAGAAACGTACAGTTTAAGACAGCTGACGACTTTGAGGATGAAAGAAGATTACGGTACTCTC
>sq1038;size=32;
GCGAGCGTTGTCCGGAATTATTGGGCGTAAAGGGCTCGTAGGCGGTTTGTTGCGTCGGGAGTGAAAACTCAGGGCTTAACCCTGAGCCTGCTTCCGATACGGGCAGACTAGAGGTATGCAGGGGAGAACG
>sq1039;size=32;
TCTAGTTGATATACTACGGCGTAAAGGGTGGTTAAGGAACAATGTAAAATAGAGCCAAACGGCCCTTTAACTGTTATACGCTTTTAGATGCTAGAGGCCCCAACACGAAAGTAGCTTTAAATTAATTACC
>sq1040;size=32;
GCGAACGTTGTTCGGAATCACTGGGCTTAAAGGGCGCGTAGGCGGGCTGTCAAGTCCGGGGTGAAATCCTCCCGCTCAACGGGAGAACGGCCTCGGATACTGACGATCTCGAGGGGGATAGGGGCACGCG
>sq1041;size=32;
CCGGGCGTTATCCGGATTTATTGGGTTTAAAGGGAGCGTAGGCCGTGGATTAAGCGTGTTGTGAAATGTAGACGCTCAACGTCTGACTTGCAGCGCGAACTGGTCCACTTGAGTGTGCACAACGCAGGCG
>sq1042;size=32;
CCTAGCGTTGTTCGGAATTATTGGGCGTAAAGCGGGTGTAGGTGGCTTTGTAAGTCAGGTGTGAAAGCCCAGGGCTCAACCCTGGAAGTGCATTTGATACTGCGAAGCTTGAGTGCTAGAGAGGTAAGTA
>sq1043;size=32;
GCTAGCGTTGTCCGGAATCATTGGGCGTAAAGCGCGTGTAGGCGGCCCGGTAAGTCCGCTGTGAAAGTCGGGGGCTCAACCCTCGGATGCCGGTGGATACTGTCGGGCTAGAGTGCGGAAGAGGCGAGTG
>sq1044;size=32;
GCTAGCGTTGTTCGGAATTACTGGGCGTAAAGCGCACGTAGGCGGACTATTAAGTCAGGGGTGAAATCCCGGGGCTCAACCCCGGAACTGCCTTTGATACTGGTAGTCTCGAGTCCGGAAGAGGTGAGTG
>sq1045;size=31;
GCAAGCGTTGTCCGGATTCACTGGGTGTAAAGGGCGCGTAGGCGGGATAGCAAGTCAGTGGTGAAATCTTGCAGCTCAACTGCAAAACTGCCATTGATACTGCTGTTCTTGAATGTGGAAGAGAGAGGCG
>sq1046;size=31;
GCGAGCGTTAATCGGAATTACTGGGCGTAAAGCGTGCGCAGGCGGTTGTGTAAGACAGGGGTGAAATCCCCGGGCTTAACCTGGGAACTGCGCTTGTGACTGCACGGCTAGAGTATGGCAGAGGGGGGTG
>sq1047;size=31;
TCTAGTTGATATACTACGGCGTAAAGGGTGGTTAAGGAACAATGTAAAATAGAGCCAAACGGCCCTTTAACTGTTATACGCATTTAGATGCTAGAGGCCCAAACACGAAAGTAGCTTTAAATTAATTACC
>sq1048;size=31;
TCTAGTTGATATACTACGGCGTAAAGGGTGGTAAAGGAACAATGTAAAATAGAGCCAAACGGCCCTTTAACTGTTATACGCTTTTAGATGCTAGAGGCCCAAACACGAAAGTAGCTTTAAATTAATTACC
>sq1049;size=31;
GCAAGCGTTATCCGGAATTATTGGGCGTAAAGCGTCCGCAGGCGGTTTTTTAAGTCTGTTGTCAAAGCCCACAGCTCAACTGTGGATCGGCAATGGAAACTGGGGAACTTGAGTGTGGTAGGGGTAGAGG
>sq1050;size=31;
GCAAGCGTTATCCGGATTTACTGGGTGTAAAGGGAGCGCAGGCGGTGCGGCAAGTCTGATGTGAAAGCCCGGGGCTCAACCCCGGTACTGCATTGGAAACTGTCGTACTAGAGTGTCGGAGGGGTAAGCG
>sq1051;size=31;
GCGAGCGTTATCCGGATTTATTGGGTTTAAAGGGTGCGTAGGCGGTCCGTTAAGTCAGCGGTAAAATTGCGGGGCTCAACCCCGTCGAGCCGTTGAAACTGGCAGACTTGAGTTGGCGAGAAGTACGCGG
>sq1052;size=31;
GCGAACGTTATTCGGAATCACTGGGCTTAAAGGGCGCGTAGGCGGGCTGCCGCGTCCGGGGTGAAATCCCACGGCTCAACCGTGGAACGGCCCCGGGTACGGGCGGCCTCGAGGGGGGTAGGGGCGTGCG
>sq1053;size=31;
GCAAGCGTTAATCGGAATTACTGGGCGTAAAGCGTGCGTAGGTGGTTTGTTAAGTCAGATGTGAAAGCCCTGGGCTCAACCTGGGAACTGCATTTGATACTGGCAGGCTAGAGTGCGGTAGAGGGTGGTG
>sq1054;size=31;
CCGAGCGTTGTCCGGATTTATTGGGCGTAAAGCGAGCGCAGGCGGTTAGATAAGTCTGAAGTTAAAGGCAGTGGCTCAACCATTGTAGGCTTTGGAAACTGTTTAACTTGAGTGCAGAAGGGGAGAGTGG
>sq1055;size=31;
GCAAGCGTTATCCGGATTCATTGGGTTTAAAGGGAGCGTAGGTGGACTGATAAGTCAGTGGTGAAATCTCCGAGCTTAACTCGGAAATTGCCATTGATACTGTTGGTCTTGAGTATAGTTGCCGTTGGCG
>sq1056;size=31;
GCTAGCGTTGCTCGGAATTACTGGGCGTAAAGGGCGCGTAGGCGGATATTTAAGTCAGGGGTGAAAGCCCGGGGCTCAACCTCGGAATTGCCTTTGATACTGGATATCTTGAGTTCGGGAGAGGTGAGTG
>sq1057;size=30;
TTAACTTCTGCGTCATGGAAGCGATAAAACTCTGCAGGTTGGATACGCCAATCATTTTTATCGAAGCGCGCATAAATTTGAGCAGATTTGTCGTCACAGGTTGCGCCGCCAAAACGTCGGCTACAGTAAC
>sq1058;size=30;
CCGCCCACACTGAGAGAGAGAGAGAGAGAGAGAGAGAGAGAGAGAGAGAGAGAGAGAGAGAGAGAGAGAGATTTCACAACACTCTCATGATTTCTGAATACGCATACAGAAAGGCCGGCTCAGGCTGTGA
>sq1059;size=30;
GCGAGCGTTGTCCGGATTTATTGGGTTTAAAGGGTGCGTAGGCGGCCCCGTAAGTCAGTGGTGAAATACGGCAGCTCAACTGTCGAGGTGCCATTGATACTGCGGGGCTTGAGTACAGTCGAGGTAGGCG
>sq1060;size=30;
CCAAGCGTTGTCCGGATTTACTGGGTTTAAAGGGTGCGTAGGCGGACTTTTAAGTCAGTGGTGAAAGCTGGTAGCTTAACTATCAAATTGCCATTGAAACTGAAAGTCTCGAGTATAGTTGAGGTAGCTG
>sq1061;size=30;
GCAAGCGTTACTCGGAATTACTGGGCGTAAAGCGTGCGTAGGTGGTTATTTAAGTCCGTTGTGAAAGCCCTGGGCTCAACCTGGGAACTGCAGTGGATACTGGATGACTAGAATGTGGTAGAGGGTAGCG
>sq1062;size=30;
GCTAGCGTTGTTCGGAATTACTGGGCGTAAAGCGCGCGTAGGCGGTTTTTTAAGTCAGAGGTGAAAGCCCAGTGCTCAACACTGGAACTGCCTTTGAAACTGGAAAACTTGAATCTTGGAGAGGTCAGTG
>sq1063;size=30;
ATGTGAAATCCCCGGGCTTAACCTGGGAACTGCATTTGTGACTGCATTGCTGGAGTGCGGCAGAGGGGGATGGAATTCCGCGTGTAGCAGTGAAATGCGTAGATATGCGGAGGAACACCGATGGCGAAGG
>sq1064;size=30;
GCAAGCGTTATCCGGATTCACTGGGTTTAAAGGGTGCGTAGGCGGGCTGTTAAGTCAGTGGTGAAATCTTTGGGCTTAACCCGAAAACTGCCATTGATACTATCAGTCTTGAATATTGTGGAGGTCTGCG
>sq1065;size=30;
GCAAGCGTTACCCGGAATCACTGGGCGTAAAGGGCGTGTAGGCGGAATGTTAAGTCTGGTTTTAAAGACTGGGGCTCAACCCCAGGAGTGGACTGGATACTGGCAATCTTGACCTCTGGAGAGGTAACTG
>sq1066;size=30;
GCTAGCGTTGCTCGGAATCACTGGGCGTAAAGGGCGCGTAGGCGGCCATTCAAGTCGGGGGTGAGAGCCTGTGGCTCAACCACAGAATTGCCTTCGATACTGTTTGGCTTGAGTTTGGTAGAGGTTGGTG
>sq1067;size=30;
GCAAGCGTTGTCCGGAATTATTGGGCGTAAAGAGCTCGTAGGCGGTCTGTCGCGTCTGCTGTGAAAACTCAAGGCTCAACCTTGGGCTTGCAGTGGGTACGGGCTGACTGGAGTGCGGTAGGGGTGACTG
>sq1068;size=30;
GCAAGCGTTGTCCGGAATCATTGGGCGTAAAGCGCGTGTAGGCGGCCCGATAAGTCCGCTGTGAAAGTCCAGGGCTCAACCCTGGAAAGCCGGTGGATACTGTCGGGCTAGAGTCCGGAAGAGGCGAGTG
>sq1069;size=30;
GCAAGCGTTATCCGGAATCACTGGGTTTAAAGGGTGCGTAGGCGGTTCGATAAGTCAGTTGTGAAATTCCCTCGCTTAACGAGTGGGACTGCGATTGATACTGTTGAACTTGAATCAGGTTGAGGTAGGC
>sq1070;size=30;
GCAAGCGTTGTTCGGAATTACTGGGCGTAAAGCGCGCGTAGGCGGCTTTTCAAGTCGAGTGTGAAAGCTCCAGGCTTAACCTGGGAATTGCGCTCGATACTGTTGAGCTAGAGTGTGGAAGGGGCTACTG
>sq1071;size=30;
CGATTTAATTCGTAAACAAGCAGTAGTAATTCCTGCTTTATCAAGATAATTTTTCGACTCATCAGAAATATCCGAAAGTGTTAACTTCTGCGTCATGGAAGCGATAAAACTCTGCAGGTTGGATACGCCA
>sq1072;size=30;
CCTAGCGTTGTTCGGAATTATTGGGCGTAAAGCGGGTGTAGGTGGCTCTGTAAGTCAGAAGTGAAAGCCCCGAGCTTAACTCGGGAAGTGCTTTTGATACTGCAGAGCTTGAGTGTGGGAGAGGATCGTG
>sq1073;size=29;
GCGAGCGTTGTCCGGAATTATTGGGCGTAAAGAGCTTGTAGGCGGTTTGTCGCGTCTGCTGTGAAAGGCCGGAGCTTAACTCCGTGTATTGCAGTGGGTACGGGCAGACTAGAGTGCAGTAGGGGAGACT
>sq1074;size=29;
GCGAGCGTTGTTCGGAATTATTGGGCGTAAAGGGTATGTAGGCGGTTAGGTAAGCCTGGTGTGAAATCTACGAGCTCAACTCGTAAACTGCATTGGGTACTGCTTGACTTGAATCACGGAGGGGAAACCG
>sq1075;size=29;
GCAAGCGTTATCCGGATTCACTGGGTTTAAAGGGTGTGTAGGCGGGCATTTAAGTCAGTGGTGAAATCTCCGGGCTCAACTCGGAAACTGCCATTGATACTATTTGTCTTGAATATCGTTGAGGTTGGCG
>sq1076;size=29;
TCTAGTTGATATACTACGGCGTAAAGGGTGGTTAAGGAACAATGAAAAATAGAGCCAAACGGCCCTTTAACTGTTATACGCTTTTAGATGCTAGAGGCCCAAACACGAAAGTAGCTTTAAATTAATTACC
>sq1077;size=29;
ACAAGCGTTGTCCGGATTTATTGGGCGTAAAGGGAGCGCAGGCGGTCTGTTTAGTCTAATGTGAAAGCCCACGGCTTAACCGTGGAACGGCATTGGAAACTGACAGACTTGAATGTAGAAGAGGAAAATG
>sq1078;size=29;
CCGAGCGTTGTCCGGAATCATTGGGCGTAAAGGGTACGTAGGCGGTTAGAAAAGTTAGAAGTGAAAGGCTATAGCTCAACTATAGTAAGCTTTTAAAACTGTTTAACTTGAGAGATGGAAGGGAAAGTGG
>sq1079;size=29;
GCGAGTGTTATCCGGAATTATTGGGCGTAAAGCGTCTGTAGGTTGAATTCAAAGTCTTTTGTAAAATCTTTAGGCTCAACTTAAAAACCGCAAAAGATACTAGTTTTCTTGAGTATGGTAGAGGTAAAGG
>sq1080;size=29;
GCGAGTGTTATCCGGAATTATTGGGCGTAAAGCGTCTGTAGGTTGAATTCAAAGTCTTTTGTAAAGTCTTTAAGCTCAACTTAAAAACCGCAAAAGATACTAGTTTTCTTGAGTATGGTAGAGGTAAAGG
>sq1081;size=29;
ACGAGCGTTGTCCGGAATTATTGGGCGTAAAGAGCTCGTAGGTGGTTGGTCACGTCTGCTGTGGAAACGCAACGCTTAACGTTGCGCGTGCAGTGGGTACGGGCTGACTAGAGTGCAGTAGGGGAGTCTG
>sq1082;size=29;
CCAGGCGTTATCCGGATTTATTGGGTTTAAAGGGAGCGTAGGCTGGAGATTAAGTGTGTTGTGAAATGTAGACGCTCAACGTCTGAATTGCAGCGCATACTGGTTTCCTTGAGTACGCACAACGTTGGCG
>sq1083;size=29;
CCAAGCGTTATCCGGAATCATTGGGTTTAAAGGGTCCGTAGGCGGTCTTATAAGTCAGTGGTGAAAGCCCATCGCTCAACGATGGAACTGCCATTGATACTGTAAGACTTGAATTTTTGTGAAGTAACTA
>sq1084;size=29;
GCGAGCGTTGTCCGGAATTATTGGGCGTAAAGAGCTTGTAGGCGGTTTGTTGCGTCTGCTGTGAAAGACCGGGGCTTAACCCCGGTATTGCAGTGGGTACGGGCAGACTAGAGTGCAGTAGGGGAGACTG
>sq1085;size=29;
GCAAGCGTTAATCGGAATTACTGGGCGTAAAGGGCGCGTAGGCGGTTACTTAAGTTAGATGTGAAAGCCCCGGGCTTAACCTGGGAATTGCATTTAATACTGGGTAACTAGAGTGTGGTAGAGAGTAGCG
>sq1086;size=29;
GCAAGCGTTACTCGGAATTACTGGGCGTAAAGCGTGCGTAGGCGGTTGGTTAAGTCTGCTGTGAAAGCCCTGGGCTCAACCTGGGAACTGCAGTGGATACTGGCCAGCTAGAGTGTGTCAGAGGATGGTG
>sq1087;size=29;
GGCTGGGAAAAGTTACTGTAGCCGACGTTTTGGCGGCGCAACCTGTGACGACAAATCTGCTCAAATTTATGCGCGCTTCGATAAAAATGATTGGCGTATCCAACCTGCAGAGTTTTATCGCTTCCATGAC
>sq1088;size=29;
GCTAGCGTTGTTCGGATTTACTGGGCGTAAAGCGCACGTAGGCGGATTTTTAAGTCAGGGGTGAAATCCCGGGGCTCAACCCCGGAACTGCCTTTGATACTGGAAGTCTTGAGTGTGGAAGAGGTGAGTG
>sq1089;size=29;
GCTAGCGTTGTTCGGATTTACTGGGCGTAAAGCGCACGTAGGCGGACTTTTAAGTCAGGGGTGAAATCCCGGGGCTCAACCCCGGAACTGCCTTTGATACTGGAAGTCTTGAGTGTGGAAGAGGTGAGTG
>sq1090;size=29;
CCGACGTTTTGGCGGCGCAACCTGTGACGACAAATCTGCTCAAATTTATGCGCGCTTCGATAAAAATGATTGGCGTATCCAACCTGCAGAGTTTTATCGCTTCCATGACGCAGAAGTTAACACTTTCGGA
>sq1091;size=29;
CCAAGCGTTATCCGGAATCATTGGGTTTAAAGGGTGCGTAGGCGGCCTATTAAGTCAGGGGTGAAAGACGGTGGCTCAACCATCGCAGTGCCCTTGATACTGATGGGCTTGATTACACTTGAGGTAGGCG
>sq1092;size=28;
GTTAACTTCTGCGTCATGGAAGCGATAAAACTCTGCAGGTTGGATACGCCAATCATTTTTATCGAAGCGCGCATAAATTTGAGCAGATTTGTCGTCACAGGTTGCGCCGCCAAAACGTCGGCTACAGTAA
>sq1093;size=28;
GCGAGCGTTAATCGGAATTACTGGGCGTAAAGCGTGCGCAGGCGGTTTTGTAAGTCAGATGTGAAATCCCCGGGCTCAACCTGGGAACTGCATTTGAGACTGCAAGGCTAGAGTGTGGCAGAGGGGGGTG
>sq1094;size=28;
GCAAACGTTGTTCGGAATTACTGGGCGTAAAGCGTGTGTAGGCGGTGAGGTAAGTCGGATGTGAAAGCCCAGGGCTCAACCCTGGAAGTGCACTCGATACTGCTTCGCTTGAGTACTGGAGAGGTTGGTG
>sq1095;size=28;
GCGAGCGTTGTCCGGAATTATTGGGCGTAAAGAGCTCGTAGGCGGTGTGTCGCGTCGGCCGTGAAAACCTGCAGCTTAACTGTGGGCTTGCGGTCGATACGGGCATCACTGGAGTTCGGCAGGGGAGACT
>sq1096;size=28;
GCGAGTGTTATCCGGAATTATTGGGCGTAAAGCGTCTGTAGGTTGAATTCAAAGCCTTTTGTAAAATCTTTAAGCTCAACTTAAAAACCGCAAAAGATACTAGTTTTCTTGAGTATGGTAGAGGTAAAGG
>sq1097;size=28;
GCGAGTGTTATCCGGAATTATTGGGCGTAAAGCGTCTGTAGGTTGAATTCAAAGTCTTTTGTAAAATCTTTAAGCTCAACTTAAGAACCGCAAAAGATACTAGTTTTCTTGAGTATGGTAGAGGTAAAGG
>sq1098;size=28;
GCTAGCGTTGTTCGGATTTACTGGGCGTAAAGCGCACGTAGGCGGTTTGTTAAGTCAGAGGTGAAATCCCGGAGCTCAACTCCGGAACTGCCTTTGATACTGGCAAGCTAGAGTCCGGAAGAGGTAAGTG
>sq1099;size=28;
CCGAGCGTTATCCGGATTTATTGGGTTTAAAGGGTGCGTAGGTGGTTTAATAAGTCAGCGGTGAAAGTTTGCAGCTTAACTGTAAAAATGCCGTTGAAACTGTTAGACTTGAGTGTAAATGAGGTAGGCG
>sq1100;size=28;
CCTAGCGTTGTTCGGAATTATTGGGCGTAAAGCGGGTGTAGGTGGGCTTATAAGTCAGGTGTGAAATCCCAGGGCTCAACCCTGGAAGTGCATTTGATACTGTAAGCCTTGAATGTGGTAGAGGTTACTA
>sq1101;size=27;
GCAAGCGTTGTCCGGATTTATTGGGCGTAAAGCGAGCGCAGGCGGTCTTTTAAGTCTGATGTGAAAGCCCTCGGCTCAACCGAGGAAGGTCATTGGAAACTGGAGGACTTGAGTGCAGAAGAGGAGAGTG
>sq1102;size=27;
CCAAGCGTTAATCGGAATTACTGGGCGTAAAGCGTGCGCAGGCGGTTGTGCAAGACCGATGTGAAATCCCCGGGCTTAACTTGGGAATTGCATTGGTGACTGCACGGCTAGAGTGTGTCAGAGGGGGGTA
>sq1103;size=27;
GCTCAAATTTATGCGCGCTTCGATAAAAATGATTGGCGTATCCAACCTGCAGAGTTTTATCGCTTCCATGACGCAGAAGTTAACACTTTCGGATATTTCTGATGAGTCGAAAAATTATCTTGATAAAGCA
>sq1104;size=27;
AGTATAGACGGAGAGCTCGCTGGAGAAGACGGTGAAGAATCCTGCCACATGGCAGCCTGCTCCTGTTTGCCAGTCAATGCCATAGTTATAGTAGCGCGACTGTGTGTGAATGTCTACTGCAGCGATGAGC
>sq1105;size=27;
CTAGTTGATATACTATGGCGTAAAGGGTGGTTAAGGAACAATGTAAAATAGAGCCAAACGGCCCTTTAACTGTTATACGCTTTTAGATGCTAGAGGCCCAAACACGAAAGTAGCTTTAAATTAATTACCT
>sq1106;size=27;
TCTAGTTGATATACTACGGCGTAAAGGGTGGTTAAGGAACAATGTAAAATAGAGCCAAACGGCCCATTAACTGTTATACGCTTTTAGATGCTAGAGGCCCAAACACGAAAGTAGCTTTAAATTAATTACC
>sq1107;size=27;
GCAAGCGTTGTCCGGATTTATTGGGCGTAAAGCGAGCGCAGGCGGAATGATAAGTCTGATGTGAAAGCCCACGGCTCAACCGTGGAACTGCATCGGAAACTGTCATTCTTGAGTGCAGAAGAGGAGAGTG
>sq1108;size=27;
GCGAGTGTTATCCGGAATTATTGGGCGTAAAGCGTCTGTAGGTTGAATTCAAAGTCTTTCGTAAAATCTTTAAGCTCAACTTAAAAACCGCAAAAGATACTAGTTTTCTTGAGTATGGTAGAGGTAAAGG
>sq1109;size=27;
GCAAGCGTTGTCCGGATTTATTGGGCGTAAAGCGAGCGCAGGCGGTTTCTTAAGTCTGATGTGAAAGCCCCCGGCTCAACCGGGGAGGGTCATTGGAAACTGGGAGACTTGAGTGCAGAAGAGGAGAGTG
>sq1110;size=27;
GCAAGCGTTAATCGGAATTACTGGGCGTAAAGGGCGCGTAGGTGGTTTGGTAAGTTGGATGTGAAATCCCCGGGCTCAACCTGGGAATGGCATTCAATACTGCCTCACTAGAGTATGGTAGAGGGAAGCG
>sq1111;size=27;
TTCGACTCATCAGAAATATCCGAAAGTGTTAACTTCTGCGTCATGGAAGCGATAAAACTCTGCAGGTTGGATACGCCAATCATTTTTATCGAAGCGCGCATAAATTTGAGCAGATTTGTCGTCACAGGTT
>sq1112;size=27;
ACTAGCGTTGTTCGGAATTACTGGGCGTAAAGCGCACGTAGGCGGATTTGTTAGTCAGGGGTGAAATCCCGGGGCTCAACCTCGGAACTGCCTTTGATACTGCAAATCTCGAGTCCGATAGAGGTGGGTG
>sq1113;size=27;
CCAAGCGTTATCCGGATTTATTGGGTTTAAAGGGTGCGTAGGCGGGCCCTTAAGTCAGTGGTGAAAGTTTGCAGCTTAACTGTAAAATTGCCATTGAAACTGAGGGTCTTGAGTGTAAATAAGGTAGGCG
>sq1114;size=27;
GCGAGCGTTAATCGGAATTACTGGGCGTAAAGCGTGCGCAGGCGGTTGTGCAAGACAGGTGTGAAATCCCCGGGCTTAACCTGGGAACTGCACTTGTGACTGCACAGCTAGAGTACGGTAGAGGGGGATG
>sq1115;size=27;
GCTAGCGTTGTTCGGAATTACTGGGCGTAAAGCGCACGTAGGCGGATTTGTAAGTCAGGGGTGAAATCCCGGGGCTCAACCTCGGAACTGCCTTTGATACTGCAAGTCTCGAGTCCGGAAGAGGTGAGTG
>sq1116;size=27;
GCAAGCGTTAATCGGAATTACTGGGCGTAAAGCGTGCGCAGGCGGTTGTGCAAGACAGGTGTGAAATCCCCGGGCTTAACCTGGGAACTGCACTTGTGACTGCACAGCTAGAGTACGGTAGAGGGGGATG
>sq1117;size=27;
GCGAGCGTTAATCGGAATTACTGGGCGTAAAGCGTGCGCAGGCGGTTTCGTAAGACGGATGTGAAATCCCCGGGCTCAACCTGGGAACTGCATTCGTGACTGCGAGGCTAGAGTGTGTCAGAGGGAGGTG
>sq1118;size=27;
GCTAGCGTTGCTCGGAATTACTGGGCGTAAAGGGCGCGTAGGCGGCCTTGTTAGTCAGGCGTGAAATTCCTGGGCTCAACCTGGGGACTGCGCTTGATACGGCAGGGCTTGAGGGCAGGAGAGGCTCGCG
>sq1119;size=26;
CCTAGCGTTGTTCGGAATTATTGGGCGTAAAGCGGATGTAGGTGGCTATATAAGTCAGATGTGAAAGCCCAGGGCTTAACCCTGGAAGTGCATTTGATACTGTGTAGCTTGAGTGTGGGAGAGGATAGTA
>sq1120;size=26;
CCGGGCGTTATCCGGATTTATTGGGTTTAAAGGGAGCGTAGGCCGGGGATTAAGTGTGTTGTGAAATGTAGGCGCCCAACGTCTGACTTGCAGCGCATACTGGTTCCCTTGAGTACGCGCAACGCCGGCG
>sq1121;size=26;
GCAAGCGTTAATCGGAATTACTGGGCGTAAAGCGTGCGCAGGCGGTGATGTAAGACAGTTGTGAAATCCCCGGGCTCAACCTGGGAACTGCATCTGTGACTGCATCGCTGGAGTGCGGCAGAGGGGGATG
>sq1122;size=26;
GCAAGCGTTATCCGGATTTATTGGGTTTAAAGGGTCCGTAGGCGGATTAATAAGTCAGTGGTGAAAGCCCGCAGCTTAACTGTGGAACTGCCATTGATACTGTTAGTCTTGAGTATATTTGAGGTAGCTG
>sq1123;size=26;
CCGGGCGTTATCCGGATTTATTGGGTTTAAAGGGAGCGTAGGCCGGCTTTTAAGTCAGCTGTGAAAGTCCGCGGCTCAACCGTGGAATTGCAGTTGAAACTGGAGGCCTTGAGTGCACACAGGGATGCCG
>sq1124;size=26;
GCAAGCGTTATCCGGAATAACTGGGCGTAAAGGGTGCGCAGGTGGTTTAACAAGTTAGTGGTGAAAGGCATAGGCTCAACCAATGTAAGCCATTAAAACTGTTTAACTTGAGTGCAGGAGAGGAAAGTGG
>sq1125;size=26;
TGAGGCTGGGAAAAGTTACTGTAGCCGACGTTTTGGCGGCGCAACCTGTGACGACAAATCTGCTCAAATTTATGCGCGCTTCGATAAAAATGATTGGCGTATCCAACCTGCAGAGTTTTATCGCTTCCAT
>sq1126;size=26;
CTAGTTGATATACTACGGCGTAAAGGGTGGTTAAGGAACAATGTAAAATAGAGCCAAACGGCCCTTTAACTGTTATACGCTTTTAGATGCTAGAGGCCCAAACACAAAAGTAGCTTTAAATTAATTACCT
>sq1127;size=26;
TCTAGTTGATATACTACGGCGTAAAGGGTGGTTAAGGAACAATGTAAACTAGAGCCAAACGGCCCTTTAACTGTTATACGCTTTTAGATGCTAGAGGCCCAAACACGAAAGTAGCTTTAAATTAATTACC
>sq1128;size=26;
GCAAGCGTTGTTCGGAATTACTGGGCGTAAAGAGTGTGTAGGCGGTGCTCTAAGTTTGGTGTGAAATCTCCCGGCTTAACCGGGAGGCTGCATTGAATACTGGAGTGCTAGAGGGTGGGAGAGGTAAGCG
>sq1129;size=26;
GCGAGCGTTAATCGGATTTACTGGGCGTAAAGCGTGCGTAGGCGGCTTCGTAAGTTGGATGTGAAATCCCCGAGCTTAACTTGGGAATTGCATTCAAAACTGCGAGGCTAGAGTATGGGAGAGGATGGTA
>sq1130;size=26;
AATTTTTCGACTCATCAGAAATATCCGAAAGTGTTAACTTCTGCGTCATGGAAGCGATAAAACTCTGCAGGTTGGATACGCCAATCATTTTTATCGAAGCGCGCATAAATTTGAGCAGATTTGTCGTCAC
>sq1131;size=26;
GCGAGCGTTATTCGGAATCATTGGGTTTAAAGGGTCTGTAGGCGGGCTATTAAGTCAGGGGTGAAAGGTTTCAGCTTAACTGAGAAATTGCCTTTGATACTGGTAGTCTTGAATATCTGTGAAGTTCTTG
>sq1132;size=26;
ACAAGCGTTATCCGGATTTATTGGGCGTAAAGCGCGTCTAGGTGGTTATGTAAGTCTGATGTGAAAATGCAGGGCTCAACTCTGTATTGCGTTGGAAACTGCATGACTAGAGTACTGGAGAGGTAAGCGG
>sq1133;size=26;
GCAAACGTTGTTCGGAATTACTGGGCGTAAAGAGTGTGTAGGCGGTTGGGTAAGTTTGGTGTGAAATCTCCCGGCTTAACTGGGAGGGGGCGCCGAAAACTGCCTGGCTTGAGTACTGGAGAGGATAGCG
>sq1134;size=26;
AAAGTGTTAACTTCTGCGTCATGGAAGCGATAAAACTCTGCAGGTTGGATACGCCAATCATTTTTATCGAAGCGCGCATAAATTTGAGCAGATTTGTCGTCACAGGTTGCGCCGCCAAAACGTCGGCTAC
>sq1135;size=26;
CCGAGCGTTGTCCGGAATTATTGGGCGTAAAGGGCTCGTAGGCGGTTTGTCGCGTCGGGAGTGAAAACTCAGGGCTCAACCCTGAGCGTGCTTCCGATACGGGCAAACTAGAGGTATGCAGGGGAGAATG
>sq1136;size=26;
GCAAGCGTTGTCCGGAATTATTGGGCGTAAAGAGCTCGTAGGCGGTCTGTCACGTCGGCTGTGAAAACCCGAGGCTCAACCTCGGGCCTGCAGTCGATACGGGCAAACTAGAGTACTGCAGGGGAGACTG
>sq1137;size=26;
GCTAGCGTTGTTCGGAATTACTGGGCGTAAAGCGCGCGTAGGCGGCTTTGTAAGTTAGAGGTGAAAGCCCGGAGCTCAACTCCGGAACTGCCTTTAAGACTGCATCGCTAGAATCATGGAGAGGTGAGTG
>sq1138;size=26;
GCGAGCGTTGTCCGGAATTATTGGGCGTAAAGGGCTCGTAGGCGGTTTGTCGCGTCGGGAGTGAAAACATCGGGCTTAACTCGATGCTTGCTTTCGATACGGGCAGACTTGAGGTATGCAGGGGAGAATG
>sq1139;size=26;
GCTAGCGTTGTTCGGATATACTGGGCGTAAAGCGCACGTAGGCGGCGCAGCAAGTCAGGGGTGAAATCCCGGGGCTCAACCCCGGAACTGCCCTTGAAACTGCAGTGCTAGAATCTTGGAGAGGCGAGTG
>sq1140;size=26;
GCAAGCGTTATCCGGATTCACAGGGTTTAAAGGGTGCGTAGGTGGGTTGGTAAGTCAGTGGTGAAATCTCCGAGCTTAACTTGGAAACTGCCATTGATACTATCAGTCTTGAATATTGTGGAGGTCAGCG
>sq1141;size=26;
GCAAGCGTTACTCGGAATCACTGGGCGTAAAGAGCGTGTAGGCGGGGATATAAGTCAGAAGTGAAATCCAATAGCTTAACTATTGAACTGCTTTTGAAACTGTATACCTAGAATGTGGGAGAGGTAGATG
>sq1142;size=25;
CCTAGCGTTGTTCGGAATCATTGGGCGTAAAGCGGATGTAGGTGGCTTTGTAAGTCAGGTGTGAAAGCCCCGGGCTCAACCCGGGAAGTGCATTTGATACTGCGAAGCTTGAGTGCTAGAGAGGTTACTA
>sq1143;size=25;
GCGAGCGTTAATCGGAATTACTGGGCGTAAAGGGTGCGCAGGCGGTTTTGTAAGCCAGATGTGAAATCCCCGGGCTTAACCTGGGAACTGCGTTTGGAACTACAAGGCTAGAGTGTGTCAGAGGGGGGTA
>sq1144;size=25;
ACTAGTGTTATTCATCTTTAGTAGGTTTAAAGGGTACCTAGACGGTAAAATTAATCTTAAATAGGATATGTTTTTACTAGAGTTATATGTGAGGAGGGGAGTATTTATGGCGTAGAGTTGAAATTCGTTG
>sq1145;size=25;
GCAAGCGTTAATCGGAATGACTGGGCGTAAAGGGCGCGTAGGCGGTGAGATAAGTTAGATGTGAAATCCCTGGGCTCAACCTGGGAACTGCATTTGATACTGTTTCACTAGAGTAAGGTAGAGGGAAGTG
>sq1146;size=25;
GCGAGTGTTATCCGGAATTATTGGGCGTAAAGCGTCTGTAGGTTGAATTCAAAGTCTTTTGTAAAATCTCTAAGCTCAACTTAAAAACCGCAAAAGATACTAGTTTTCTTGAGTATGGTAGAGGTAAAGG
>sq1147;size=25;
GCAAGCGTTGTCCGGAATTATTGGGCGTAAAGAGCTCGTAGGCGGTTTGTCGCGTCGGATGTGAAAACCCAGGGCTCAACCCTGGGCCTGCATTCGATACGGGCAGACTAGAGTTCGGTAGGGGAGACTG
>sq1148;size=25;
GCAAGCGTTATCCGGATTCACTGGGTTTAAAGGGTGCGTAGGTGGCTTTGTAAGTCAGTGGTGAAAGCTCGGAGCTCAACTCCGAAACTGCCATTGATACTGCTTAGCTTGAATCAGGTCGAGGTGGATG
>sq1149;size=25;
GCGAGTGTTATCCGGAATTATTGGGCGTAAAGCGTCTGTAGGTTGAATTCAAAGTCTTTTGTGAAATCTTTAAGCTCAACTTAAAAACCGCAAAAGATACTAGTTTTCTTGAGTATGGTAGAGGTAAAGG
>sq1150;size=25;
CCAAGCGTTATCCGGAATCATTGGGTTTAAAGGGTCCGTAGGCGGTTTAATAAGTCAGTGGTGAAAGCCCATCGCTCAACGATGGAACGGCCATTGATACTGTTAAACTTGAATTACTAGGAAGTAACTA
>sq1151;size=25;
GCAAGCGTTGTCCGGAATTATTGGGCGTAAAGGGCTCGCAGGCGGTTTCTTAAGTCTGATGTGAAAGCCCCCGGCTCAACCGGGGAGGGTCATTGGAAACTGGGGAACTTGAGTGCAGAAGAGGAGAGTG
>sq1152;size=25;
GCAAGCGTTATCCGGATTCACTGGGTTTAAAGGGTGCGTAGGAGGGCAGGGAAGTCAGTGGTGAAATCTCCGGGCTTAACTCGGAAACTGCCGTTGATACTCTCTGTCTTGAATCCCGTGGAGGTGAGCG
>sq1153;size=25;
GCAAGCGTTGTCCGGAATTATTGGGCGTAAAGAGCTCGTAGGCGGCTTGTCACGTCGGGTGTGAAAGCCCGGGGCTTAACCCCGGGTCTGCATTCGATACGGGCTAGCTAGAGTGTGGTAGGGGAGATCG
>sq1154;size=25;
GCGAGCGTTAATCGGAATAACTGGGCGTAAAGGGCACGCAGGCGGCTATTTAAGTGAGGTGTGAAATCCCCGGGCTTAACCTGGGAATTGCATTTCAGACTGGGTAGCTAGAGTACTTTAGGGAGGGGTA
>sq1155;size=25;
TCTAGTTGATATACTACGGCGTAAAGGGTGGTTAAGGAACAATGTAAAATAGAGCCAAACGGCCCTTTAACTGTTATACGCTTTTAGATGCTAGAGGCCCAATCACGAAAGTAGCTTTAAATTAATTACC
>sq1156;size=25;
CCAAGCGTTATCCGGATTTATTGGGTTTAAAGGGTGCGTAGGCGGCCCATTAAGTCAGGGGTGAAAGACGGTAGCTCAACTATCGCAGTGCCCTTGATACTGATGGGCTTGAATGGACTAGAGGTAGGCG
>sq1157;size=25;
GCAAGCGTTGTTCGGAATTACTGGGCGTAAAGAGTGTGTAGGCGGTGCCGTAAGTTCGGTGTGAAATCTCCTGGCTTAACTGGGAGGGTGCGCCGAAGACTGCGGTGCTCGAGGATGGGAGAGGAAAGCG
>sq1158;size=25;
GCAAGCGTTATCCGGATTCACTGGGTTTAAAGGGTGCGTAGGTGGGTCTGTAAGTCAGTGGTGAAATCCCCGAGCTTAACTTGGGAACTGCCGTTGATACTATAGATCTTGAATATCGTGGAGGTAAGCG
>sq1159;size=25;
GCAAGCGTTGTCCGGAATCACTGGGTGTAAAGGGTGTGTAGGTGGGACAGTAAGTCAGGGGTGAAAGCCCGCGGCCTAACCGCGGAACTGCCTTTGATACTGCTGTTCTTGAGTCCCGGAGAGGTTGTTG
>sq1160;size=25;
GCTAGCGTTGTTCGGAATTACTGGGCGTAAAGCGCACGTAGGCGGACCGGAAAGTCAGAGGTGAAATCCCAGGGCTCAACCTTGGAACTGCCTTTGAAACTATCGGTCTGGAGTTCGAGAGAGGTGAGTG
>sq1161;size=25;
GCTAGCGTTGTTCGGAATTACTGGGCGTAAAGCGCACGTAGGCGGACTGGAAAGTTGGGGGTGAAATCCCGGGGCTCAACCTCGGAACTGCCTTCAAAACTATCAGTCTGGAGTTCGAGAGAGGTGAGTG
>sq1162;size=25;
GCTAGCGTTGCTCGGAATTACTGGGCGTAAAGGGCGCGTAGGCGGCACTGTTAGTCAGGCGTGAAAGTCCTGGGCTCAACCTGGGAACTGCGCTTGATACGGCAGAGCTAGAGGATGGAAGAGGCTCGCG
>sq1163;size=24;
TCTAGTTGATATACTACGGCGTAAAGGGTGGTTAAGGAACAATGTAAAATAGAGCCAAACGGCCCTTTAACTGTTATTCGCTTTTAGATGCTAGAGGCCCAAACACGAAAGTAGCTTTAAATTAATTACC
>sq1164;size=24;
TCTAGTTGATATACTACGGCGTAAAGGGTGGTTAAGGAACAATGTAAAATAGAGCCAAACGGCCCTTTAACTGTTATACGCTTTTAGATGCAAGAGGCCCAAACACGAAAGTAGCTTTAAATTAATTACC
>sq1165;size=24;
GCGAGCGTTGTCCGGATTTATTGGGCGTAAAGAGCTCGTAGGCGGCTTGTCGCGTCGACTGTGAAAACCCGCGGCTCAACCGCGGGCCTGCAGCCGATACGGGCAGGCTAGAGTTCGGTAGGGGAGACTG
>sq1166;size=24;
GCAAGCGTTGTTCGGAATTACTGGGCGTAAAGGGCGCGTAGGCGGCTTATCAAGTCAGGCGTGAAATTCCCGGGCTCAACCTGGGGGCTGCGATTGATACTGATGAGCTTGAATGCGGGAGAGGATAGTG
>sq1167;size=24;
GCAAGCGTTGTCCGGAATCATTGGGCGTAAAGCGCGTGTAGGCGGCTTGGTAAGTCTGCTCTGAAAGCCCGGGGCTCAACCCCGGGAGGCGGGTGGATACTGTCAAGCTCGAGTCCGGAAGAGGAGTGTG
>sq1168;size=24;
TCTAGTTGATATACTACGGCGTAAAGGGTGGTTAAGGAACAATGTAAAATAGAGCCAAACGGCCCTTTAACTGTTATACGCTTTTAGATGCTAGAGGACCAAACACGAAAGTAGCTTTAAATTAATTACC
>sq1169;size=24;
CTAGTTGATATACTACGGCGTAAAGGGTGGTTAAGGAACAATGTAAAATAGAGCCAAACGGCCCTTTAATTGTTATACGCTTTTAGATGCTAGAGGCCCAAACACGAAAGTAGCTTTAAATTAATTACCT
>sq1170;size=24;
GCAAGCGTTAATCGGAATTACTGGGCGTAAAGCGCACGCAGGCGGCTTTTTAAGTCGGATGTGAAAGCCCCGGGCTCAACCTGGGAATTGCATCTGATACTGGGAAGCTAGAGTATGTGAGAGGGGGGTA
>sq1171;size=24;
GCGAGCGTTGTCCGGAATTACTGGGCGTAAAGAGCTCGTAGGCGGTTTGTCACGTCGTCTGTGAAATCCCTCGGCTTAACCGGGGGCGTGCAGGCGATACGGGCAGACTTGAGTACTACAGGGGAGACTG
>sq1172;size=24;
GCAAGTGTTCTTCGGAATGACTGGGCGTAAAGGGCACGTAGGCGGTGAATCGGGTTGAAAGTGAAAGTCGCCAAAAACTGGTGGAATGCTCTCGAAACCAATTCACTTGAGTGAGACAGAGGAGAGTGGA
>sq1173;size=24;
ATTGAGGCTGGGAAAAGTTACTGTAGCCGACGTTTTGGCGGCGCAACCTGTGACGACAAATCTGCTCAAATTTATGCGCGCTTCGATAAAAATGATTGGCGTATCCAACCTGCAGAGTTTTATCGCTTCC
>sq1174;size=24;
GCAAGCGTTGTCCGGATTTACTGGGCGTAAAGGATGCGTAGGCGGATATATAAGTCAGATGTGAAATACCCGGGCTCAACTTGGGTGCTGCATTTGAAACTGTATATCTAGAGTGCGGGAGAGGTAAGTG
>sq1175;size=24;
GCAAGCGTTGTCCGGAATTATTGGGCGTAAAGCGCGCGCAGGCGGTCATTTAAGTCTGGTGTTTAATCCCGGGGCTCAACCCCGGATCGCACTGGAAACTGGGTGACTTGAGTGCAGAAGAGGAGAGTGG
>sq1176;size=24;
TCAGGCGTTATCCGGATTTATTGGGTTTAAAGGGAGCGTAGGCTGGAGATTAAGTGTGTTGTGAAATGTAGACGCTCAACGTCTGACTTGCAGCGCATACTGGTTTCCTTGAGTACGCACAACGTTGGCG
>sq1177;size=24;
CAAGTGTTCTTCGGAATGACTGGGCGTAAAGGGCACGTAGGCGGTGAATCGGGTTGAAAGTGAAAGTCGCCAAAAAGTGGCGGAATGCTCTCGAAACCAATTCACTTGAGTGAGACAGAGGAGAGTGGAA
>sq1178;size=24;
GCGAACGTTATTCGGAATCACTGGGCTTAAAGCGCGTGTAGGCGGCCCGGCACGTCCGTCGCTGAAATCCCCCGGCTCAACCGGGGAAGTGGCGTGGATACGACCGGGCTGGAGGGGGGTAGGGGGAGCC
>sq1179;size=24;
GCGAGCGTTGTCCGGAATCATTGGGCGTAAAGGGAGCGCAGGCGGGCATGTAAGTCTTTCTTAAAAGTGCGGGGCTCAACCCCGTGATGGGAAAGAAACTATATGTCTTGAGTACAGGAGAGGAAAGCGG
>sq1180;size=24;
GCGAGCGTTGTCCGGATTTATTGGGCGTAAAGAGCTCGTAGGCGGCTTGTCGCGTCGACTGTGAAAACCCGCGGCTCAACTGCGGGCCTGCAGTCGATACGGGCAGGCTAGAGTTCGGTAGGGGAGACTG
>sq1181;size=24;
GCGAGCGTTAATCGGAATAACTGGGCGTAAAGGGCACGCAGGCGGTGACTTAAGTGAGATGTGAAAGCCCCGGGCTTAACCTGGGAATTGCATTTCATACTGGGTCGCTAGAGTACTTTAGGGAGGGGTA
>sq1182;size=24;
GCAAGCGTTAATCGGAATTACTGGGCGTAAAGCGCACGCAGGCGGTCAGATAAGTCAGATGTGAAAGCCCCGGGCTCAACCTGGGAACTGCATTTGAAACTGTCTGACTAGAGTCTTGTAGAGGGGGGTA
>sq1183;size=24;
GCTAGCGTTATTCGGAATTACTGGGCGTAAAGCGCACGTAGGCGGATTAGAAAGTCAGAGGTGAAATCTCAGGGCTCAACCTTGGAACTGCCTTTGAAACTCCTAGTCTTGAGGTCGAGAGAGGTGAGTG
>sq1184;size=24;
ATGCGCGCTTCGATAAAAATGATTGGCGTATCCAACCTGCAGAGTTTTATCGCTTCCATGACGCAGAAGTTAACACTTTCGGATATTTCTGATGAGTCGAAAAATTATCTTGATAAAGCAGGAATTACTA
>sq1185;size=24;
GCGAGCGTTAATCGGAATTACTGGGCGTAAAGCGTGCGCAGGCGGTTTCGTAAGTCAGATGTGAAAGCCCCGGGCTCAACCTGGGAACTGCGTTTGAAACTGCGGGGCTAGAGTGTGTCAGAGGGGGGTA
>sq1186;size=23;
CCGAGCGTTATCCGGATTTATTGGGTTTAAAGGGAGCGTAGATGGATGTTTAAGTCAGTTGTGAAAGTTTGCGGCTCAACCGTAAAATTGCAGTTGATACTGGATGTCTTGAGTGCAGTTGAGGCAGGCG
>sq1187;size=23;
GCAAGCGTTACCCGGAATCACTGGGCGTAAAGGGCGTGTAGGCGGTTACCTAAGTCCGATTTTAAAGACCGAAGCTCAACTTCGGGAGTGGATTGGATACTGAGTGACTTGACCTCTGGAGAGGAAACCG
>sq1188;size=23;
GCAAGTGTTCTTCGGAATGACTGGGCGTAAAGGGCACGTAGGCGGTGAATCGGGTTGAAAGTGAAAGTCGCCAAAAAGTGGCGGAATGCTCTCGAAACCAATTCACTTGAGTGAGACAGAGGAGAGTGGA
>sq1189;size=23;
GCGAGCGTTATCCGGATTTATTGGGTTTAAAGGGTGCGTAGGCGGTTTATTAAGTCGATGGTGAAAGGTAGCAGCTTAACTGTTTTACATGCTGTCGATACTGATAAACTTGAGTTGTTAGAAGGTAGCT
>sq1190;size=23;
ACTAACGTTATTCATCATAACTGGGCGTAAAGGGTACGTAGGCTGCTTTTTAAGTCTTAATCAAAGAAGCTAAGCTTAACTTAGAAATTGATTTTGATACTGTTAAGCTTGGGGTCAATATAGGTTAGTT
>sq1191;size=23;
GCGAGCGTTAATCGGAATTACTGGGCGTAAAGGGTGCGCAGGCGGCGCCATAAGACAGATGTGAAATCCCCGGGCTCAACCTGGGAACTGCGTTTGTGACTGTGGTGCTTGAGTGCGGCAGAGGGGGGTG
>sq1192;size=23;
GCGAGTGTTATCCGGAATTATTGGGCGTAAAGCGTCTGTAGGTTGAATTCAAAGTCTTTTGTAAAATCTTTAAGCTCAGCTTAAAAACCGCAAAAGATACTAGTTTTCTTGAGTATGGTAGAGGTAAAGG
>sq1193;size=23;
GCGAGTGTTATCCGGAATTATTGGGCGTAAAGCGCCTGTAGGTTGAATTCAAAGTCTTTTGTAAAATCTTTAAGCTCAACTTAAAAACCGCAAAAGATACTAGTTTTCTTGAGTATGGTAGAGGTAAAGG
>sq1194;size=23;
CCAAGCGTTGTTCGGAATCATTGGGCGTAAAGCGCGCGCAGGCGGATCAGTAAGTCAGGTGTGAAATCTCGAAGCTCAACTTCGAAACTGCGCCTGAAACTACTAGTCTAGAGTGTCGGAGGGGGTAGGG
>sq1195;size=23;
GCTAGCGTTGCTCGGAATTACTGGGCGTAAAGGGCGCGTAGGCGGATGTTTAAGTCGGGGGTGAAAGCCCGGGGCTCAACCTCGGAATTGCCTTCGATACTGGACATCTTGAGTACGGGAGAGGTGAGTG
>sq1196;size=23;
GCAAGCGTTGTCCGGATTCATTGGGCGTAAAGAGCGTGTAGGCGGCCAGGTAGGTCGGTTGTGAAAACTGGAGGCTCAACCTTCAGACGTCGACCGAAACCATCTGGCTAGAGTCCGGGAGAGGAGAGTG
>sq1197;size=23;
GCGAGCGTTGTTCGGAATTATTGGGCGTAAAGGGCATGTAGGCGGTTAGGTAAGCCTGATGTGAAATCTACGAGCTTAACTCGTAAACTGCATTGGGTACTGCTTAACTTGAATCACGGAGGGGAAACCG
>sq1198;size=23;
CCAAGCGTTATCCGGATTTATTGGGTTTAAAGGGTGCGTAGGCGGCCTGTTAAGTCAGAGGTGAAAGACGGTAGCTCAACTATCGCAGTGCCTTTGATACTGATGGGCTTGAATGGACTAGAGGTAGGCG
>sq1199;size=23;
GCGAGCGTTAATCGGAATTACTGGGCGTAAAGCGTGCGCAGGCGGTTATGTAAGACAGGTGTGAAATCCCCGGGCTTAACCTGGGAACTGCGCTTGTGACTGCATAACTCGAGTGTGGCAGAGGGGGGTG
>sq1200;size=23;
GCGAGCGTTATCCGGAATGATTGGGCGTAAAGGGTCCGCAGGTGGCCCGGTTAGTCCGCTGTCAAAACCTGGGGCTCAACCCTGGACAGGCGGCGGAGACCACCGGGCTTGAGTCCGGTAGGGGCAGAGG
>sq1201;size=23;
GCGAGTGTTATCCGGAATTATTGGGCGTAAAGCGTCTGTAGGTTGAATTCAAAGTCTTTTGTAAAATCTTTAAGCTCAACTTAAAAGCCGCAAAAGATACTAGTTTTCTTGAGTATGGTAGAGGTAAAGG
>sq1202;size=23;
GCAAGCGTTATCCGGATTCACTGGGTTTAAAGGGAGCGTAGGTGGGCAGGTAAGTCAGTGGTGAAATCTCCGAGCTTAACTCGGAAACTGCCATTGATACTATTTGTCTTGAATATTCTGGAGGTAAGCG
>sq1203;size=23;
TCTGCTCAAATTTATGCGCGCTTCGATAAAAATGATTGGCGTATCCAACCTGCAGAGTTTTATCGCTTCCATGACGCAGAAGTTAACACTTTCGGATATTTCTGATGAGTCGAAAAATTATCTTGATAAA
>sq1204;size=23;
GCAAGCGTTATCCGGATTTATTGGGTTTAAAGGGTCCGTAGGTGGGCTGATAAGTCAGCGGTGAAATCCTGCAGCTTAACTGTAGAACTGCCGTTGATACTGTTAGTCTTGAGTGTATTTGAAGTGGCTG
>sq1205;size=23;
ACAAGCGTTGTCCGGAATTACTGGGTGTAAAGGGAGCGCAGGCGGGAAGACAAGTTGGAAGTGAAATCTATGGGCTCAACCCATAAACTGCTTTCAAAACTGTTTTTCTTGAGTAGTGCAGAGGTAGGCG
>sq1206;size=23;
GCGAGCGTTAATCGGAATTACTGGGCGTAAAGCGCGCGTAGGCGGTTATGTAAGTTGGATGTGAAATCCCCGGGCTTAACCTGGGCACTGCATTCAAAACTGCATAGCTAGAGTATGGGAGAGGATGGTA
>sq1207;size=23;
AATTCGTAAACAAGCAGTAGTAATTCCTGCTTTATCAAGATAATTTTTCGACTCATCAGAAATATCCGAAAGTGTTAACTTCTGCGTCATGGAAGCGATAAAACTCTGCAGGTTGGATACGCCAATCATT
>sq1208;size=23;
GCGAGCATTATTCGAAATGATTAGGCGTAAAGGGTTTGTAGGTTGTTTTTTAAGTTGAAGAAAAAAGATTAAAGCTTAACTTTATTTATTTTTTCAAAACTGATAAACTAGAGTATAAATAGAGGATAAT
>sq1209;size=23;
CCAAGCGTTGTCCGGAATCATTGGGCGTAAAGCGCGCGTAGGCGGCCCGGTAAGTCCGTTGTAAAAGTCGAAGGCTCAACCTTCGAAAGCCGATGGATACTGCCGGGCTAGAGTACGGAAGAGGCGAGTA
>sq1210;size=23;
GCGAGCGTTGTCCGGAATTATTGGGCGTAAAGAGCTTGTAGGCGGTTTGTCGCGTCTGCTGTGAAAGGCCGGGGCTTAACCCCGTGTATTGCAGTGGGTACGGGCAGACTAGAGTGCAGTAGGGGAGACT
>sq1211;size=23;
GCTAGCGTTGCTCGGAATCACTGGGCGTAAAGGGTGCGTAGGCGGGTCTTTAAGTCAGGGGTGAAATCCTGGGGCTCAACTCCAGAACTGCCTTTGATACTGAAGATCTTGAGTTCGGGAGAGGTGAGTG
>sq1212;size=22;
GCTAGCGTTGTTCGGAATCACTGGGCGTAAAGCGCACGTAGGCGGCTATTCAAGTCAGGGGTGAAAGCCCGGGGCTCAACCCCGGAACTGCCTTTGAAACTAGATAGCTTGAATCTTGGAGAGGCGAGTG
>sq1213;size=22;
GCAAGCGTTATCCGGAATCATTGGGTTTAAAGGGTCCGCAGGCGGTCTTATAAGTCAGTGGTGAAAGCCTACAGCTCAACTGTAGAACTGCCATTGATACTGTAAGACTTGAATTCGATCGAAGTGGGCG
>sq1214;size=22;
GCAAGCGTTGTTCGGAATCATTGGGCGTAAAGCGCGCGCAGGCGGATCAGCAAGTCAGATGTGAAATCTCGAAGCTCAACTTCGAAACTGCGTCTGAAACTGCTAGTCTAGAATGTCGGAGGGGGCAGGG
>sq1215;size=22;
GCAAGCGTTGTCCGGATTTACTGGGTGTAAAGGGTGCGCAGGCGGGCTCATAAGTCGGGGGTTAAATCCATGTGCTTAACACATGCATGGCTTCCGATACTGTGAGTCTAGAGTCTCGAAGAGGAAGATG
>sq1216;size=22;
GCAAGCGTTGTCCGGATTTATTGGGCGTAAAGAGCGTGTAGGCGGCCAGACAGGTCCGTTGTGAAAACTCGAGGCTCAACCTCGAGACGTCGACGGAAACCGTCTGGCTAGAGTCCGGAAGAGGAGTGTG
>sq1217;size=22;
GCGAGTGTTATCCGGAATTATTGGGCGTAAAGCGTCCGTAGGTTGAATTCAAAGTCTTTTGTAAAATCTTTAAGCTCAACTTAAAAACCGCAAAAGATACTAGTTTTCTTGAGTATGGTAGAGGTAAAGG
>sq1218;size=22;
GCAAGCGTTGTCCGGAATTATTGGGCGTAAAGAGCTCGTAGGCGGCTCGGTAAGTCAGGTGTCAAATCCTCAGGCTCAACCTGGGGCTCCACCTGATACTGCTGTGGCTAGAGTCCGGTAGGGGAGCGTG
>sq1219;size=22;
GCAAGCGTTGTCCGGAATTATTGGGCGTAAAGAGCTCGTAGGTGGCTTGTCACGTCTGCCGTGAAAACCCGAGGCTCAACCTCGGGCGTGCGGTGGGTACGGGCAGGCTAGAGTGTGGTAGGGGAGACTG
>sq1220;size=22;
CTAGTTGATATACTACGGCGTAAAGGGTGGTTAAGGAACAATGTAAAACAGAGCCAAACGGCCCTTTAACTGTTATACGCTTTTAGATGCTAGAGGCCCAAACACGAAAGTAGCTTTAAATTAATTACCT
>sq1221;size=22;
AGTAATTCCTGCTTTATCAAGATAATTTTTCGACTCATCAGAAATATCCGAAAGTGTTAACTTCTGCGTCATGGAAGCGATAAAACTCTGCAGGTTGGATACGCCAATCATTTTTATCGAAGCGCGCATA
>sq1222;size=22;
TCGATAAAAATGATTGGCGTATCCAACCTGCAGAGTTTTATCGCTTCCATGACGCAGAAGTTAACACTTTCGGATATTTCTGATGAGTCGAAAAATTATCTTGATAAAGCAGGAATTACTACTGCTTGTT
>sq1223;size=22;
GCAAACGTTGTTCGGAATTACTGGGCGTAAAGCGCGTGTAGGCGGCTAGGCAAGTCGGGTGTGAAAGCCCTTGGCTCAACTGAGGAAGAGCATTCGAAACTGCATAGCTTGAGTTCTGGAGAGGATGGTG
>sq1224;size=22;
TCTAGTTGATATACTACGGCGTAAAGGGTGGTTAAGGAACAATGTAAAATAGAGCCAAACGGCCCTTTAACTGTTATACGCTATTAGATGCTAGAGGCCCAAACACGAAAGTAGCTTTAAATTAATTACC
>sq1225;size=22;
GCGAGTGTTATCCGGAATTATTGGGCGTAAAGCGTCTGTAGGTTGAATTCAAAGTCTTTTGTAAAATCTTTAAGCTCGACTTAAAAACCGCAAAAGATACTAGTTTTCTTGAGTATGGTAGAGGTAAAGG
>sq1226;size=22;
TCAAGCGTTGTTCGGATTCATTGGGCGTAAAGGGTGCGTAGGTGGCGGGGTAAGTCTGGTGTGAAATCTCGGGGCTCAACCCCGAAACTGCACTGGATACTGCCTTGCTCGAGTACTGGAGAGGAGATTG
>sq1227;size=22;
GCTAGCGTTGTTCGGAATCACTGGGCGTAAAGCGCGCGTAGGCGGCCGGTCAAGTGCGGCGTGAAAGTCCTGGGCTCAACCTGGGGACGGCGCTGCGGACTGTTCGGCTGGAGTCCGGAAGAGGGTGGTG
>sq1228;size=22;
CCAAGTCAATAGAAACCGGCGTAAAGAGTGTTTTAGATCACCCCCTCCCCAATAAAGCTAAAACTCACCTGAGTTGTAAAAAACTCCAGTTGACACAAAATAGACTACGAAAGTGGCTTTAACATATCTG
>sq1229;size=22;
GCGAGCGTTGTCCGGAATCATTGGGCGTAAAGGGAGCGCAGGCGGCCATGTAAGTCTTGCTTAAAAGTTCGGGGCTCAACCCCGTGATGGGCAAGAAACTATATGGCTTGAGTGCAGGAGAGGAAAGCGG
>sq1230;size=22;
GCGAGCGTTATCCGGATTCATTGGGTTTAAAGGGTGCGTAGGCGGAATGATAAGTCAGTGGTGAAAGCCTGCAGCTTAACTGCAGAACTGCCATTGATACTGTCAATCTTGGGTACATTTGATGTGGGCG
>sq1231;size=22;
GCGAGCGTTAATCGGAATTACTGGGCGTAAAGCGTGCGCAGGCGGTAAAGTAAGTCAGTGGTGAAAACTCTCGGCTCAACCGAGAAACTGCCATTGATACTGCTATACTTGGATATAGTTGAAGTAGGCG
>sq1232;size=22;
GCAAGCGTTAATCGGAATTACTGGGCGTAAAGCGTGCGCAGGCGGTTTTGTAAGTCAGACGTGAAATCCCCGAGCTCAACTTGGGAACTGCGTTTGAAACTGCAAGACTAGAATATGTCAGAGGGAGGTA
>sq1233;size=22;
CCAAGCGTTATCCGGAATCATTGGGTTTAAAGGGTCCGTAGGCGGCCCTGTAAGTCAGTGGTGAAATCTCCCCGCTCAACGGGGAAACGGCCATTGATACTGCAGGGCTTGAATTATTGGGAAGTAACTA
>sq1234;size=22;
CTGCTCAAATTTATGCGCGCTTCGATAAAAATGATTGGCGTATCCAACCTGCAGAGTTTTATCGCTTCCATGACGCAGAAGTTAACACTTTCGGATATTTCTGATGAGTCGAAAAATTATCTTGATAAAG
>sq1235;size=22;
GCGAGCGTTAATCGGAATTACTGGGCGTAAAGCGTGCGCAGGCGGTTGTGCAAGACAGGCGTGAAATCCCCGGGCTTAACCTGGGAATGGCGCTTGTGACTGCACGACTGGAGTGCGGCAGAGGGGGATG
>sq1236;size=22;
GCGAGCGTTATCCGGAATCATTGGGTTTAAAGGGTCCGTAGGCGGGCTAATAAGTCAGAGGTGAAAGCGCTCAGCTCAACTGAGCAACTGCCTTTGAAACTGTTAGTCTTGAATGGTTGTGAAGTAGTTG
>sq1237;size=22;
GCAAGCGTTATTCGGAATTACTGGGCGTAAAGCGCACGCAGGCGGCTACCTAAGTCAGATGTGAAAGCCCCGGGCTTAACCTGGGAACTGCATTTGAAACTGGGTGGCTAGAGTATGAAAGAGGAAAGCG
>sq1238;size=22;
GCGCGCTTCGATAAAAATGATTGGCGTATCCAACCTGCAGAGTTTTATCGCTTCCATGACGCAGAAGTTAACACTTTCGGATATTTCTGATGAGTCGAAAAATTATCTTGATAAAGCAGGAATTACTACT
>sq1239;size=22;
GCGAGCGTTAATCGGAATTACTGGGCGTAAAGGGTGCGCAGGCGGCGCCATAAGACAGCTGTGAAATCCCCGGGCTTAACCTGGGAACTGCGGTTGTGACTGTGGTGCTTGAGTGCGGCAGAGGGGGGTG
>sq1240;size=22;
GCAAGCGTTGTTCGGAATTACTGGGCGTAAAGGGCTCGTAGGCGGCCAACTAAGTCAGACGTGAAATCCCTCGGCTTAACCGGGGAACTGCGTCTGATACTGGATGGCTTGAATCCGGGAGAGGGATGCG
>sq1241;size=22;
GCAAGCGTTGTCCGGATTTATTGGGTTTAAAGGGTGCGTAGGCGGCTTAATAAGTCATCGTTGAAATCTAACCGCTTAACGGTTATTAGGCGTTGATACTGTTGAGCTTGAGTGAACTGGAGGCAGATAG
>sq1242;size=22;
GCTAGCGTTGCTCGGAATCACTGGGCGTAAAGGGCGCGTAGGCGGTCTTTTAAGTCGGGGGTGAAAGCCTGTGGCTCAACCACAGAATTGCCTTCGATACTGGAAGACTTGAGTTCGGAAGAGGTTGGTG
>sq1243;size=22;
GCGAGCGTTGTCCGGATTTATTGGGTTTAAAGGGTGCGTAGGTGGCTTTATAAGTCAGTGGTGAAATACAGCCGCTTAGCGGTTGAGGTGCCATTGATACTGTAGAGCTTGAAACAATTGGAGGCTGCCG
>sq1244;size=22;
GCGAGCGTTAATCGGAATTACTGGGCGTAAAGGGTGCGCAGGCGGCCCTGTAAGACCGGTGTGAAATCCCCGGGCTCAACCTGGGAATTGCGCTGGTGACTGCAGGGCTAGAGTACGGTAGAGGGGGGTG
>sq1245;size=22;
TGCGTCATGGAAGCGATAAAACTCTGCAGGTTGGATACGCCAATCATTTTTATCGAAGCGCGCATAAATTTGAGCAGATTTGTCGTCACAGGTTGCGCCGCCAAAACGTCGGCTACAGTAACTTTTCCCA
>sq1246;size=21;
GCTAGCGTTGTTCGGAATTACTGGGCGTAAAGCGTACGCAGGCGGTTGATCAAGTCAGGTGTGAAAGCCCGGGGCTCAACCTCGGAATTGCGCCTGAGACTGGTCGGCTAGAGTTCGGAAGAGGAGAGTG
>sq1247;size=21;
GCGAGCGTTAATCGGAATTACTGGGCGTAAAGCGTGCGCAGGCGGCCTTAAAAGTCAGATGTGAAATCCCCGAGCTCAACTTGGGAACTGCGTTTGAAACTCTAAGGCTAGAATATGTCAGAGGGGGGTA
>sq1248;size=21;
GCTAGCGTTGTTCGGAATTACTGGGCGTAAAGCGCGCGTAGGCGGTTTTTTAAGTCAGAGGTGAAAGCCCGGGGCTCAACCCCGGAATTGCCTTTGAAACTGGAAAACTAGAATCTTGGAGAGGTCAGTG
>sq1249;size=21;
CCAAGCGTTATCCGGAATTACTGGGTATAAAGGGTGCGTAGGCGGCCTTGTGCGTCGAAGGTTAAAGGCCATGGCTCAACCATGGAAATGCCCTCGATACGGCAAGGCTTGAATATGAGAGAGGAAGATG
>sq1250;size=21;
TCTAGTTGATATACTACGGCGTAAAGGGTGGTTAAGGAACAATGTAATATAGAGCCAAACGGCCCTTTAACTGTTATACGCTTTTAGATGCTAGAGGCCCAAACACGAAAGTAGCTTTAAATTAATTACC
>sq1251;size=21;
GCAAGCGTTGTCCGGAATTATTGGGCGTAAAGGGCGCGCAGGCGGCTTCTTAAGTCTGTCTTAAAAGTGCGGGGCTTAACCCCGTGATGGGATGGAAACTGGGAAGCTCAGAGTATCGGAGAGGAAAGCG
>sq1252;size=21;
TCTAGTTGATATACTACGGCGTAAAGGGTGGTTAAGGAACAATGTAAAATAGAGCCAAACGGCCCTTTAACTGGTATACGCTTTTAGATGCTAGAGGCCCAAACACGAAAGTAGCTTTAAATTAATTACC
>sq1253;size=21;
GCTAGCGTTGTTCGGAATTACTGGGCGTAAAGCGCACGTAGGCGGCTTTTTAAGTCAGAGGTGAAATCCCGGGGCTCAACCCCGGAACTGCCTTTGAAACTGGGAAGCTAGAATCTTGGAGAGGCGAGTG
>sq1254;size=21;
GCAAGCGTTAATCGGAATTACTGGGCGTAAAGCGTGCGCAGGCGGTTATGTAAGTCAGATGTGAAATCCCCGGGCTCAACCTGGGAACTGCATTTGAGACTGCATGGCTAGAGTGTGTCAGAGGGGGGTA
>sq1255;size=21;
CTAGTTGATATACTACGGCGTAAAGGGTGGTTAAGGAACAATGTAAAATAGAGCCAAACGGCCCTTTAACTGTTATACGCTTTTAGATGCTAGAGGCCCAAACATGAAAGTAGCTTTAAATTAATTACCT
>sq1256;size=21;
GCGAGTGTTATCCGGAATTATTGGGCGTAAAGCGTCTGTAGGTTGAATTCAAAGTCTTTTGTAAAATCTTTAAGCTCAACTTAAAAACCGCAGAAGATACTAGTTTTCTTGAGTATGGTAGAGGTAAAGG
>sq1257;size=21;
GCAAGCGTTAATCGGAATTACTGGGCGTAAAGCGTGCGTAGGTGGTTCGTTAAGTCTGCCGTGAAAGCCCCGGGCTCAACCTGGGAATGGCGGTGGATACTGGCGGACTAGAGTGCGGTAGAGGGTGGTG
>sq1258;size=21;
GCAAGCGTTACTCGGAATTACTGGGCGTAAAGCGTGCGTAGGTGGTTTGTTAAGTCTGATGTGAAAGCCCTGGGCTCAACCTGGGAACTGCATTGGAAACTGGCTTACTAGAGTGCGGTAGAGGGGTGTG
>sq1259;size=21;
GCAAGCGTTATCCGGAATTATTGGGCGTAAAGCGCGCGTAGGCGGTAAAATAAGTCTGATGTGAAAGCCCCCGGCTCAACCGGGGAGGGTCATTGGAAACTGTTTTACTTGAGTACAGAAGAGGAGAGTG
>sq1260;size=21;
GCGAGCGTTATCCGGATTTATTGGGTGTAAAGGGTGCGTAGGCGGGAAAATAAGTCAGTATGTGAAATCCCTCGGCTCAACTGAGGAACTGCAACTGAAACTATTTTTCTTGAGTGTTGAAGGGGAAAGT
>sq1261;size=21;
GCAAGCGTTATCCGGAATCACTGGGTTTAAAGGGTGCGTAGGCGGTCTAATAAGTCAGTCGTGAAATCGCTGGGCTCAACCCATGCAATTGCGATTGATACTGTTAGACTTGAATTGGGTTGAGGCTAGC
>sq1262;size=21;
GCGAGCGTTAATCGGAATTACTGGGCGTAAAGCGAGCGCAAGCGGTTTTGTAAGTCAGATGTGAAAGCCCCGGGCTCAACCTGGGAACTGCGTTTGAAACTGCAAGGCTAGAGTATGGGAGAGGGGGGTA
>sq1263;size=21;
GCAAGCGTTATCCGGATTTATTGGGCGTAAAGCGCGTCTAGGCGGTTTGGTAAGTCTGATGTGAAAATGCGGGGCTCAACCCCGTATTGCGTTGGAAACTGCCAAACTAGAGTACTGGAGAGGTGGGCGG
>sq1264;size=21;
GCGAGCGTTAATCGGAATTACTGGGCGTAAAGCGTGCGCAGGCGGTTTCGTAAGACAGATGTGAAATCCCCGGGCTCAACCTGGGAACTGCATTTGTGACTGCGAGGCTAGAGTATGGCAGAGGGGGGTG
>sq1265;size=21;
GCGAGCGTTAATCGGAATTACTGGGCGTAAAGCGCACGTAGATGGCTTCGTAAGTCGGATGTGAAATCCCCGGGCTCAACCTGGGAACTGCATTCGAAACTGCGTTGCTCGAATGTGGAAGAGGGAAGCG
>sq1266;size=21;
CCAAGCGTTATCCGGAATCATTGGGTTTAAAGGGTGCGCAGGCGGTAAAGTAAGTCAGTGGTGAAATCTCTCGGCTCAACCGAGAAACTGCCATTGATACTGCTATACTTGAATATAGTTGAAGTAGGCG
>sq1267;size=21;
GCAAGCGTTGTCCGGATTTATTGGGCGTAAAGAGCTCGTAGGCGGTTCGGTAAGTCGGGTGTGAAACCTCCAGGCTCAACCTGGAGACGCCACCCGATACTGCTGTGACTAGAGTCCGGTAGGGGAGCGT
>sq1268;size=21;
GCAAGTGTTATCCGGATTTACTGGGCGTAAAGCGTCTGCAGGTGGTTTCTTAAGTCTACTGTTAAATCTTGAGGCTCAACCTCAAATCTGCAGTAGAAACTAGGAGACTTGAGTATAGTAGGGGTAGAGG
>sq1269;size=21;
GCGAGCGTTAATCGGAATTACTGGGCGTAAAGCGGGCGCAGACGGTTACTTAAGCAGGATGTGAAATCCCCGGGCTCAACCTGGGAATTGCGTTCTGAACTGGGTGGCTAGAGTGTGTCAGAGGGGGGTA
>sq1270;size=21;
CCGGGCGTTATCCGGATTTATTGGGTTTAAAGGGAGCGTAGGCGGCCTTTTAAGCGTGTTGTGAAATTCAGTTGCTCAACATCTGACTTGCAGCGCGAACTGGGGGGCTTGAGTATGCTGAAGGTAGGCG
>sq1271;size=21;
GCTAGCGTTGTTCGGAATTACTGGGCGTAAAGCGCGCGTAGGCGGCTTTTTAAGTCAGAGGTGAAAGCCCGGGGCTCAACCCCGGAATTGCCTTTGAAACTGGAAAGCTAGAATCTTGGAGAGGTCAGTG
>sq1272;size=21;
AATTTATGCGCGCTTCGATAAAAATGATTGGCGTATCCAACCTGCAGAGTTTTATCGCTTCCATGACGCAGAAGTTAACACTTTCGGATATTTCTGATGAGTCGAAAAATTATCTTGATAAAGCAGGAAT
>sq1273;size=21;
GCGAGCGTTAATCGGATTTACTGGGCGTAAAGCGTACGTAGGCGGCTAATTAAGTCGGATGTGAAATCCCTGAGCTTAACTTAGGAATTGCATTCGATACTGGTTAGCTAGAGTATTGGAGAGGATGGTA
>sq1274;size=21;
GCAAGCGTTGTCCGGAATTATTGGGCGTAAAGAGCTCGTAGGCGGTTTGTCGCGTCTGCTGTGAAAACGCGAGGCTCAACCTCGCGCCTGCAGTGGGTACGGGCAGACTAGAGTGCGGTAGGGGAGATTG
>sq1275;size=21;
GCAAGCGTTGTTCGGAATTACTGGGCGTAAAGGGCTCGTAGGCGGCCAACTAAGTCGGATGTGAAATCCCCAGGCTCAACTTGGGAACTGCATCCGATACTGGATGGCTTGAATTCGGGAGAGGGATGCA
>sq1276;size=20;
GCAAACGTTGCTCGGAATTATTGGGCGTAAAGCGCACGTAGGCGGTCTGATAAGTCGGATGTGAAAGCCCTCGGCTTAACCGAGGAAGTGCATCCGAAACTGCCAGGCTTGAGTATGGAAGAGGGTCTCG
>sq1277;size=20;
TCTAGTTGATATACTACGGCGTAAAGGGTGGTTAAGGAACAATGTAAAATAGAGCCAAACGGCCCTTTAACTGTTATACGCTTTTAGTTGCTAGAGGCCCAAACACGAAAGTAGCTTTAAATTAATTACC
>sq1278;size=20;
ACAAGCGTTATCCGGAATCATTGGGCGTAAAGCGTCCGCAGGTGGTTAATCAAGTCTGCTGTTAAAGACAGAAGCTCAACTTCTGATAGGCAGTGGAAACTGGGTAACTAGAGTATGGTAGGGGTTGAGG
>sq1279;size=20;
GCAAGCGTTAATCGGAATTACTGGGCGTAAAGCGTGCGCAGGCGGTTGTGTAAGACAGATGTGAAATCCCCGGGCTTAACCTGGGAACTGCATTTGTGACTGCACGACTAGAGTGCGTCAGAGGGGGGTG
>sq1280;size=20;
ACTAACGTTATTCATCATAACTGGGCGTAAAGGGTACGTAGGCTGCTTTTTAAGTCTTAATCAAAGAAGCTAAGCTTAACTTAGGAATTGATTTTGATACTGTTAAGCTTGAGGTCAATATAGGTTAGTT
>sq1281;size=20;
ACTAACGTTATTCATCATAACTGGGCGTAAAGGGTACGTAGGCTGCTTCTTAAGTCTTAATCAAAGAAGCTAAGCTTAACTTAGAAATTGATTTTGATACTGTTAAGCTTGAGGTCAATATAGGTTAGTT
>sq1282;size=20;
GCAAGCGTTATTCGGATTCACTGGGCGTAAAGGGTGCGCAGGCGGCCGAGTGTGTGAGGCGTGAAAGCCCGGAGCTTAACTCCGGAATTGCACCTCAAACTACACGGCTAGAGCATTGGAGAGGGTAGCA
>sq1283;size=20;
GCAAGCGTTAATCGGAATTACTGGGCGTAAAGCGTGCGCAGGCGGTTTTGTAAGACGGATGTGAAATCCCCGGGCTTAACCTGGGAACTGCATTCGTGACTGCAAGGCTAGAGTATGGCAGAGGGGGGTA
>sq1284;size=20;
GCAGACGGCTCATCAGCAACATGATGTACTGTAAAGAGCTTTGCTGTCAAAATCCAGAGCTATTCTATTAATTAGAAACCCGAGTAGTCCGGCTGACTGACTTCCGACACAATTATCTCGTATGCCGTCT
>sq1285;size=20;
CTAGTTGATATACTACGGCGTAAAGGGTGGTTAAGGAACAATGTAAAATAGAGCCAAACGGCTCTTTAACTGTTATACGCTTTTAGATGCTAGAGGCCCAAACACGAAAGTAGCTTTAAATTAATTACCT
>sq1286;size=20;
ACGACAAATCTGCTCAAATTTATGCGCGCTTCGATAAAAATGATTGGCGTATCCAACCTGCAGAGTTTTATCGCTTCCATGACGCAGAAGTTAACACTTTCGGATATTTCTGATGAGTCGAAAAATTATC
>sq1287;size=20;
CCGAGCGTTGTCCGGAATCATTGGGCGTAAAGGGTACGTAGGCGGGTCATTAAGTTAGAAGTCAAAGGCTATAGCTCAACTATAGTAAGCTTCTAAAACTGGAGACCTTGAGTAATGGAAGGGAAAGTGG
>sq1288;size=20;
CCGAGCGTTGTCCGGAATCATTGGGCGTAAAGGGTACGTAGGCGGCCACTTAAGTTAGAAGTCAAAGGCTATAGCTCAACTATAGTAAGCTTTTAAAACTGGGTGGCTTGAGAGATGGAAGGGAAAGTGG
>sq1289;size=20;
GCAAGCGTTGTCCGGATTTATTGGGCGTAAAGAGCGTGTAGGCGGCCAGACAGGTCCGTTGTGAAAACTAGAGGCTTAACCTCTAGACGTCGATGGAAACCGTCTGGCTAGAGTCCGGAAGAGGAGAATG
>sq1290;size=20;
GCGAGCGTTAATCGGAATTACTGGGCGTAAAGCGCGCGTAGGCGGCTTGTTAAGTCGGATGTGAAATCCCTGGGCTCAACCTAGGCATTGCATACGATACTGGCAAGCTAGAGTATGGGAGAGGAAGGTA
>sq1291;size=20;
GCGAGCGTTAATCGGAATTACTGGGCGTAAAGCGTGCGCAGGCGGTTAGATAAGTCAGATGTGAAATCCCCGAGCTCAACTTGGGAACTGCGTTTGAAACTGTCTAGCTAGAGTATGGGAGAGGGGGGTA
>sq1292;size=20;
GCAAGCGTTATCCGGATTCACTGGGTTTAAAGGGTGCGTAGGCGGGCAGGTAAGTCAGTGGTGAAATCCTAGGGCTTAACTCTAGAACTGCCATTGATACTATCTGTCTTGAATATTGTGGAGGTAAGCG
>sq1293;size=20;
GCAAGCGTTGTTCGGAATTACTGGGCGTAAAGAGTGTGTAGGCGGTTTGCCAAGTTTGTCGTGAAATCTCCCGGCTTAACTGGGAGGGTGCGGCGAAAACTGGCAGGCTGGAGTATGGGAGAGGAAAGCG
>sq1294;size=20;
GCAAGCGTTATCCGGAATTATTGGGCGTAAAGCGTCCGCAGGTGGCAATTCAAGTCTGCTGTCAAAGGTTCTGGCTCAACCAGAGACAGGCAGTGGAAACTGAATAGCTAGAGTACGGTAGGGGCAGAGG
>sq1295;size=20;
GCGAGCGTTGTCCGGATTTATTGGGCGTAAAGGGCTCGTAGGTGGTTGATCGCGTCGGAAGTGAAATCTTGGGGCTTAACCCTGAGCGTGCTTTCGATACGGGTTGACTTGAGGAAGGTAGGGGAGAATG
>sq1296;size=20;
GCAAGCGTTATTCGGATTCACTGGGCGTAAAGGGTGCGCAGGCGGCCGTGTGTGTCAGGTGTGAAATCCCGGGGCTTAACCCCGGAGCTGCGCCTGAAACTACATGGCTAGAGTATTGGAGAGGGTAACG
>sq1297;size=20;
CCAAGCGTTATCCGGAATCATTGGGTTTAAAGGGTCCGTAGGCGGCCCTGTAAGTCAGTGGTGAAATCTCCCAGCTCAACCGGGAAATTGCCATTGATACTGCAGGGCTTGAATTACTAGGAAGTAACTA
>sq1298;size=20;
GCAAGCGTTATCCGGATTCACTGGGTTTAAAGGGTGCGTAGGTGGGTTGGTAAGTCAGTGGTGAAATCCCCGAGCTTAACTTGGGAACTGCCATTGATACTATCAGTCTTGAATATTGTGGAGGTTAGCG
>sq1299;size=20;
GCAAGCGTTATCCGGATTTATTAGGTTTAAAGGGTGCGTAGGCGGAAACTTAAGTCAGTGGTGAAAGCCCATCGCTCAACGGTGGAACGGCCATTGATACTGCTAGACTTGAATTATTAGGAAGTAACTA
>sq1300;size=19;
ACGAGTGTTATTCGTATGGACTGGGCGTATAGCGTGTTTAGGCTGAATCAGACAATTTGAGTTAACATTTGTTTATTGTTATACTTGGCTCTTTTTTGTTTATTCTTGTATTTACTGGAGGATGCCAGTA
>sq1301;size=19;
AATAGCGTATATTAAAGTTGTTGCAGTTAAAAAGCTCGTAGTTGGTGTGATGTGGTTGGTGGCTTGGAGGTTAGTATATGATAATGTAATGTTATTGTATATTCTCTTTGTTATTACTACTAATGAGGAA
>sq1302;size=19;
GCAAGCGTTGTCCGGATTTATTGGGCGTAAAGAGCGTGTAGGCGGCCAGGTAGGTCCGTTGTGAAAACTCGAGGCTTAACCTCGAGACGTCGATGGAAACCATCTGGCTAGAGTCCGGAAGAGGAGAGTG
>sq1303;size=19;
GCAAACGTTGCTCGGAATCATTGGGCGTAAAGCGCACGTAGGCGGCTTTCTAAGTCGGATGTGAAATCCCTCGGCTTAACCGAGGACGTGCATCCGAAACTGGGAGGCTTGAGTATGGAAGAGGGTCGCA
>sq1304;size=19;
CCAAGCGTTATCCGGATTTATTGGGTTTAAAGGGTGCGTAGGTGGATTGATAAGTCAGCGGTGAAAGTTTGCAGCTTAACTGTAAAATTGCCGTTGAAACTGTCAGTCTTGAGTGCAAATGAGGTAGGCG
>sq1305;size=19;
GCAAGCGTTATCCGGATTTACTGGGTTTAAAGGGTGCGTAGGTGGGTTTGTAAGTCAGTGGTGAAATCTCCGAGCTTAACTCGGAAACTGCCATTGATACTATAGATCTTGAATTATCTGGAGGTAAGCG
>sq1306;size=19;
GCGAGCGTTGTCCGGATTTACTGGGCGTAAAGAGCTCGTAGGTGGCTTGTCGCGTCGTCTGTGAAAGTCTGGGGCTTAACTCCGGGTGTGCAGGCGATACGGGCTGGCTTGAGTGCTGTAGGGGAGACTG
>sq1307;size=19;
GCAAGCGTTATCCGGAATTATTGGGCATAAAGGGCATCTAGGCGGCCCTGTAAGTCTAGGGTGAAAACCTGCGGCTCAACCGCAGGCCTGCCCCGGAAACTACAGGGCTAGAGTGCCGGAGAGGTGGACG
>sq1308;size=19;
GCGAGTGTTATCCGGAATTATTGGGCGTAAAGCGTCTGTAGGTTGAATTCAAAGTCTTTTGTAAAATCTTTAAGCTCAACTTAAAAACCGCAAAAGATACTAGTTTCCTTGAGTATGGTAGAGGTAAAGG
>sq1309;size=19;
GCGAGTGTTATCCGGAATTATTGGGCGTAAAGCGTCTGTAGGTTGAATTCAAAGTCTTTTGTAAAATCTTTAAGCTCAACTTAAAGACCGCAAAAGATACTAGTTTTCTTGAGTATGGTAGAGGTAAAGG
>sq1310;size=19;
CCAAGCGTTATCCGGAATCATTGGGTTTAAAGGGTCCGTAGGCGGTCTTATAAGTCAGTGGTGAAATCCTATCGCTTAACGATAGAACTGCCATTGATACTGTTTTTCTTGAGTATACTTGAAGTGGGCG
>sq1311;size=19;
GCGAGCGTTGTCCGGAATTATTGGGCGTAAAGAGCTCGTAGGCGGTGTGTCGCGTCGGCCGTGAAAACCTGGGGCTCAACTCTGGGCGTGCGGTCGATACGGGCATCACTTGAGTTCGGCAGGGGAGACT
>sq1312;size=19;
GCAAGCGTTATCCGGATTCACTGGGTTTAAAGGGTGCGTAGGAGGGCAGGTAAGTCAGTGGTGAAATCTCCAAGCTTAACTTGGAAACTGCCGTTGATACTATCTGTCTTGAATATTGTGGAGGTGAGCG
>sq1313;size=19;
TCTAGTTGATATACTACGGCGTAAAGGGTGGTTAAGGAACAATGTAAAATAGAGCCAAACGGGCCTTTAACTGTTATACGCTTTTAGATGCTAGAGGCCCAAACACGAAAGTAGCTTTAAATTAATTACC
>sq1314;size=19;
GCGAGTGTTATCCGGAATTATTGGGCGTAAAGCGTCTGTAGGTTGAATTCAAAGTCTTTTGTAAAATCTTTAAGCTCAACTTAAAAACCGCAAAAGATACTAGTTCTCTTGAGTATGGTAGAGGTAAAGG
>sq1315;size=19;
GCGAGTGTTATCCGGAATTATTGGGCGTAAAGCGTCTGTAGGTTGAATCCAAAGTCTTTTGTAAAATCTTTAAGCTCAACTTAAAAACCGCAAAAGATACTAGTTTTCTTGAGTATGGTAGAGGTAAAGG
>sq1316;size=19;
GCGAGTGTTATCCGGAATTATTGGGCGTAAAGCGTCTGTAGGTTGAATTCAAAGTCTTTTGTAAAATCTTTGAGCTCAACTTAAAAACCGCAAAAGATACTAGTTTTCTTGAGTATGGTAGAGGTAAAGG
>sq1317;size=19;
GCTAGCGTTACTCGGAATGACTGGGCGTAAAGGGCGCGTAGGCTGTTTGGTAAGTTGGGCGTGAAATTCCTGGGCTTAACCTGGGGGCTGCGTCCAAGACTGCCTGACTTGAGGATGGAAGAGGCTCGTG
>sq1318;size=19;
GCAAGCGTTGTCCGGATTTATTGGGCGTAAAGAGCGTGTAGGCGGCCATGCAGGTCCGTTGTGAAAACTCGAGGCTCAACCTCGAGACGCCGGTGGAAACCGTATGGCTAGAGTCCGGAAGAGGAGAGTG
>sq1319;size=19;
GCGAGCGTTATCCGGAATTATTGGGCATAAAGGGCATCTAGGCGGCCGGGTAAGTCCGGGGTGAAAACTGCTGGCTCAACCAGCAGCCTGCCTTGGAAACTACCCGGCTTGAGTGCTGGAGAGGTGGACG
>sq1320;size=19;
GCGAGCGTTATCCGGAATCATTGGGTTTAAAGGGTCTGTAGGCGGGCGATTAAGTCAGAGGTGAAAGCACTGAGCTCAACTGAGTAACTGCCTTTGAAACTGATTGTCTTGAATACTTACGAAGTAGCTG
>sq1321;size=19;
GCAAGCGTTATCCGGATTTATTGGGCGTAAAGCGCGTCTAGGCGGTTTGGTAAGTCTGATGTGAAAATGCGGGGCTCAACCCCGTATTGCGTTGGAAACTGCTAAACTAGAGTACTGGAGAGGTGGGCGG
>sq1322;size=19;
GCGAGCGTTATCCGGATTTATTGGGTTTAAAGGGTGCGTAGGCGGAATATCAAGTCAGCGGTAAAAATTCGGGGCTCAACCCCGTCGTGCCGTTGAAACTGATGTTCTTGAGTGGGCGAGAAGTATGCGG
>sq1323;size=19;
GCAAGCGTTAATCGGAATTACTGGGCGTAAAGGGTGCGTAGGTGGTTTATTAAGTTATCTGTGAGATCCCTGGGCTTAACCTGGGCAGGTCAGATAAGACTGGTAGACTCGAGTATGGGAGAGGGTAGTG
>sq1324;size=19;
CCAAGCGTTGTTCGGATTTACTGGGCGTAAAGGGCGCGTAGGCGGCAATTCAAGTCAGTTGTGAAATCTCCGAGCTTAACTCGGAACGGTCAACTGATACTGTTTTGCTAGAGTACAGAAGGGGCAATCG
>sq1325;size=19;
TCGAGCGTTATCCGGATTTACTGGGTTTAAAGGGTGCGCAGGCGGACTCTTAAGTCAGCGGTGAAATGTCTGGGCTTACCCTAGGAATTGCCGTTGATACTGGGAGTCTTGGATAAGCATAAGGACGGCG
>sq1326;size=19;
GCAAGCGTTGTCCGGAATGATTGGGCGTAAAGGGCGCGCAGGCGGCTGTGTAAGTCTGTCCAGAAAGTGCGGGGCTAAACCCCGTGAGAGGATGGAAACTGGACAGCTGAGAGTGTCGGAGAGGAAAGCG
>sq1327;size=19;
GCAAGCGTTGTTCGGAATTATTGGGCGTAAAGGGCGCGTAGGCGGTGCTGTAAGTCTGTGGTGAAATCTCTGGGCTCAACTCAGAGTCTGCCATAGAAACTGCAGTGCTGGAGTGTGGGAGAGGTGAGTG
>sq1328;size=19;
GCAAGCGTTGTCCGGAATTATTGGGCGTAAAGAGCTCGTAGGCGGTTTGTTGCGTCGGCTGTGAAATCCCGAGGCTCAACCTCGGGTCTGCAGTCGATACGAGCAAACTAGAGTGTTGCAGGGGAGACTG
>sq1329;size=19;
CCGAGCGTTGTCCGGAATCATTGGGCGTAAAGGGTACGTAGGCGGGTTTTTAAGTTAGAAGTCAAAGGCTATAGCTCAACTATAGTAAGCTTCTAAAACTGGGAACCTTGAGTAATGGAAGGGAAAGTGG
>sq1330;size=19;
CCAAGCGTTAATCGGAATTACTGGGCGTAAAGCGTGCGCAGGCGGTTGTGCAAGACCGATGTGAAATCCCCGAGCTTAACTTGGGAATCGCATTGGTGACTGCACGGCTAGAGTGTGTCAGAGGGGGGTA
>sq1331;size=19;
ACCAGCGTTGTCCGGATTTACTGGGCGTAAAGAGCGCGCAGGCGGTCGTTCAAGTCGAGTGTGAAAGCCCCCGGCTCAACTGGGGAGGGTCATTCGATACTGATCGACTCGAAGGCAGGAGAGGGAAGCG
>sq1332;size=19;
GCTAGCGTTGTTCGGAATTACTGGGCGTAAAGCGCACGCAGGCGGTCTGATCAGTCAGAAGTGAAAGCCCCGGGCTTAACCTGGGAACTGCTTTTGATACTGTCAGGCTTGAATCACGGAGAGGGTAGTG
>sq1333;size=19;
GCGAGCGTTAATCGGAATTACTGGGCGTAAAGGGCGCGTAGGCGGCGACATATGTGTGGTGTGAAAGCCCCGGGCTTAACCTGGGAAGTGCACCGCAAACTGTGTCGCTGGAGTATATGAGAGGGTGGCG
>sq1334;size=19;
CCGAGCGTTGTTCGGATTCATTGGGCGTAAAGGGTGCGTAGGCGGCGAGGTAAGTTTGATGTGAAATACCGGAGCTCAACTTCGGAACTGCATTGAATACTGCCTTGCTAGAGTACTGGAGAGGAAACTG
>sq1335;size=18;
GCTAGCGTTGCTCGGAATTACTGGGCGTAAAGCGCACGTAGGCGGCTTCTTAAGTCGGTGGTGAAATCCTGGAGCTCAACTCCAGAACTGCCTTCGATACTGGGAAGCTCGAGTTCGGGAGAGGTGAGTG
>sq1336;size=18;
GCGAGCGTTATCCGGAATTATTGGGCGTAAAGAGGGAGCAGGCGGCACTAAGGGTCTGTGGTGAAAGATCGAAGCTTAACTTCGGTAAGCCATGGAAACCGTAGAGCTAGAGTGTGTGAGAGGATCGTGG
>sq1337;size=18;
CCGAGCGTTATCCGGATTTATTGGGTTTAAAGGGTGCGTAGGCGGGCCCTTAAGTTAGTGGTGAAAGTTTGCAGCTTAACTGTAAAATTGCCATTGAAACTGAGGGTCTTGAGTGTAAATAAGGTAGGCG
>sq1338;size=18;
GCGAGTGTTATCCGGAATTATTGGGCGTAAAGCGTCTGTAGGTTGAATTCAAAGTCTTTTGTAAAATCTTTAAGCTCAACTTAGAAACCGCAAAAGATACTAGTTTTCTTGAGTATGGTAGAGGTAAAGG
>sq1339;size=18;
GCAAGCGTTGTTCGGATTTATTGGGCGTAAAGCGCGCGTAGGCGGGCCTGCAAGTCAGATGTGAAATCTCGAGGCTCAACCTCGAAACTGCGTCTGAAACTACAGGTCTAGAATCTCGGAGGGGGAAGGG
>sq1340;size=18;
CCAAGCGTTGTTCGGAATCACTGGGCGTAAAGGGAGCGTAGGCGGCGTGGTAAGTCAGATGTGAAATCCCGGGGCTCAACCCCGGAACTGCATCCGATACTGCCATGCTAGAGGATTGGAGAGGTAGCTG
>sq1341;size=18;
GCAAGTGTTGATGAAAATTGGGCGTAAAGGATCCGTAGGTGGTCGTCTCAACCATGGGTTAAGTCCTTACCTAACTGGTAAGATGCTCAGCTTTAGCAGGGATAAGGTGCTGCGCACCTTATCTTGGGGT
>sq1342;size=18;
GCAAGTGTTGATGAAAATTGGGCGTAAAGGATCCGTAGGTGGTCGTCTCAACCATGAGTTAAGTCCTTACCTAACTGGTAAGATGCCCAGCTTTAGCAGGGATAAGGTGCTGCGCACCTTATCTTGGGGT
>sq1343;size=18;
TCTAGTTGATATACTACGGCGTAAAGGGTGGTTAAGGAACAATGTAAAATAGAGCCAAACGCCCCTTTAACTGTTATACGCTTTTAGATGCTAGAGGCCCAAACACGAAAGTAGCTTTAAATTAATTACC
>sq1344;size=18;
TCTAGTTGATATACTACGGCGTAAAGGGTGGTTAAGGAACAATGTAAATTAGAGCCAAACGGCCCTTTAACTGTTATACGCTTTTAGATGCTAGAGGCCCAAACACGAAAGTAGCTTTAAATTAATTACC
>sq1345;size=18;
GCAAGCGTTACTCGGAATTACTGGGCGTAAAGCGTGCGTAGGTGGTTGTTTAAGTCTGCTGCGAAAGCCCTGGGCTCAACCTGGGAATTGCAGTGGATACTGGGCGACTAGAGTGTGGTAGAGGATAGTG
>sq1346;size=18;
CCGAGCGTTGTCCGGAATTATTGGGCGTAAAGGGCTCGTAGGCGGTTTGTCGCGTCGGGAGTGAAAACACCGGGCTTAACTCGGTGCTTGCTTTCGATACGGGCAGACTGGAGGTATGCAGGGGAGAACG
>sq1347;size=18;
GCAAGCGTTGTCCGGATTTATTGGGTTTAAAGGGTGCGTAGGCGGCTATTTAAGTCAGTGGTGAAACCCTTCAGCTTAACTGGAGAACTGCCATTGATACTGAATAGCTTGAGTATAGTTGAGGTAGGCG
>sq1348;size=18;
GCAAGCGTTGTCCGGAATTATTGGGCGTAAAGCGCGCGCAGGCGGCTATGTAAGTCTGGTGTTAAAGCCCGGGGCTCAACCCCGGTACGCATCGGAAACTGTGTAGCTTGAGTGCAGAAGAGGAAAGCGG
>sq1349;size=18;
CCGAGCGTTATCCGGATTTATTGGGCGTAAAGCGAGCGCAGACGGTTGATTAAGTCTGATGTGAAAGCCCGGAGCTCAACTCCGGAAAGGCATTGGAAACTGGTCAACTTGAGTGCAGTAGAGGTAAGTG
>sq1350;size=18;
GCGAGCGTTATCCGGAATTATTGGGCATAAAGGGCATCTAGGCGGCACGACAAGTCAGGGGTGAAAACTTGCGGCTCAACTGCAAGCTTGCCTTTGAAACTGTAGTGCTAGAGTATTGGAAAGGTGGGCG
>sq1351;size=18;
GTTTTTCAGCACATGTACTGGTCCATGAAGCAGCAGCTGGCGCATCACACAGTGAATGGCTGCAACGTCAGACCCGGAGACCTGCTGGCATTAGAAACCCTAGTAGTCCGGCTGACTGACTCTAACCTCC
>sq1352;size=18;
GCGAGCGTTGTCCGGAATTACTGGGCGTAAAGAGCTCGTAGGTGGTTTGTCGCGTCGTCTGTGAAATCCCGGGGCTTAACTTCGGGCGTGCAGGCGATACGGGCATAACTAGAGTGCTGTAGGGGAGACT
>sq1353;size=18;
TTCTTGCTTGTTCTTGAGGCATTTTCCCTTCAGTTTTGTCTTCAGCAAGTGAAATGCTTGCTCAATCGGATTCAGGTCTGGCGATTGACTTGGCAACATTAACATTCCACTTCTTTCCCATTAGAAACCC
>sq1354;size=18;
CTAGTTGATATACTACGGCATAAAGGGTGGTTAAGGAACAATGTAAAATAGAGCCAAACGGCCCTTTAACTGTTATACGCTTTTAGATGCTAGAGGCCCAAACACGAAAGTAGCTTTAAATTAATTACCT
>sq1355;size=18;
GCAAGCGTTAATCGGAATTACTGGGCGTAAAGCGTGCGTAGGTGGTTTGTTAAGTCAGATGTGAAAGCCCTGGGCTCAACCTAGGAACTGCATTTGATACTGGCAGGCTAGAGTGCGGTAGAGGGTGGTG
>sq1356;size=18;
GCAAGCGTTGTCCGGAATTATTGGGCGTAAAGAGCTCGTAGGCGGTTTGTCGCGTCGAATGTGAAAACCCGGGGCTCAACTCCGGGCCTGCATTCGATACGGGCAGACTAGAGTTCGGTAGGGGAGACTG
>sq1357;size=18;
GCGAGCGTTGTTCGGAATTATTGGGCGTAAAGGGCATGTAGGCGGCTATGTAAGCCTGATGTGAAATCCTGGGGCTTAACCCTAGAATAGCATTGGGTACTGTATAGCTTGAATTACGGAAGGGAAACTG
>sq1358;size=18;
GCGAGCGTTATCCGGAATTATTGGGCATAAAGGGCATCTAGGCGGCCTTTCAAGTCAGGGGTGAAAACCTGCGGCTCAACCGCAGGCCTGCCTTTGAAACTGATAGGCTGGAGTACCGGAGAGGTGGACG
>sq1359;size=18;
CCAAGCGTTATCCGGAATCATTGGGTTTAAAGGGTCCGTAGGCGGTTTAATAAGTCAGTGGTGAAAGCCCTACGCTCAACGTAGGAACGGCCATTGATACTGTTAGACTTGAATTACTTGGAAGTAACTA
>sq1360;size=18;
GCGAGCGTTATCCGGATTTATTGGGTTTAAAGGGTGCGTAGGCGGCCTGTTAAGTCAGCGGTGAAATCTAGGAGCTTAACTCCTAAATTGCCATTGATACTGGTGGGCTTGAGTGTAGATGAGGTAGGCG
>sq1361;size=18;
GCGAGCGTTAATCGGAATTACTGGGCGTAAAGCGTGCGCAGGCGGTTATATAAGTCAGATGTGAAATCCCCGGGCTCAACCTGGGACCTGCATTTGAGACTGTATAGCTAGAGTACGGTAGAGGGGGATG
>sq1362;size=18;
GCAATCGTTGTTCGGAATTACTGGGCGTAAAGCGCGTGTAGGCTGCTTGGAAAGTCGGATGTGAAAGCCCTGGGCTCAACCCAGGAAGTGCACTCGAAACTTCCAAGCTGGAGTCCTGGAGAGGAAGGCG
>sq1363;size=18;
GCGAGCGTTGTCCGGAATTATTGGGCGTAAAGGGAGCGCAGGCGGGCGAGTAAGTCTTTCTTAAAAGTGCGGGGCTCAACCCCGTGAGGGGAGAGAAACTACTCATCTTGAGTGCAGGAGAGGAAAGCGG
>sq1364;size=18;
GCAAGCGTTATCCGGATTTACTGGGTTTAAAGGGAGCGTAGGTGGACTGATAAGTCAGTGGTGAAATCTTTGGGCTTAACCCAAAAATTGCCATTGATACTGTTGGTCTTGAGTACAGTTGCTGTGGGCG
>sq1365;size=18;
CCGGGCGTTATCCGGATTTATTGGGTCTAAAGGGAGCGTAGGCTGTCTATTAAGCGTGTTGTGAAATATACCGGCTCAACCGGTGGCTTGCAGCGCGAACTGGTCGACTTGAGTATGCAGGAAGTAGGCG
>sq1366;size=18;
GCGAGCATTATTCGAAATGGTTAGGCGTAAAGGGTTTGTAGGTTGTTTTTTAAGTTGAAAAAAAAAGATTAAAGCTTAACTTTATTTATTTTTTCAAAACTGATAAACTAGAGTATAAATAGAGGATAAT
>sq1367;size=18;
CCAGGCGTTATCCGGATTTATTGGGTTTAAAGGGAGTGTAGGCGGTTGGTTAAGCGTGTTGTGAAATGTAGATGCTCAACATCTGACTTGCAGCGCGAACTGGCTGACTTGAGTACACACAACGTAGGCG
>sq1368;size=18;
CCGAGCGTTGTCCGGAATTATTGGGCGTAAAGGGCTCGTAGGCGGTTTGTCGCGTCGGGAGTGAAAACACGGGGCTTAACTCCGTGCCTGCTTCCGATACGGGCAGACTAGAGGTATGCAGGGGAGAACG
>sq1369;size=18;
TTCGATTTAATTCGTAAACAAGCAGTAGTAATTCCTGCTTTATCAAGATAATTTTTCGACTCATCAGAAATATCCGAAAGTGTTAACTTCTGCGTCATGGAAGCGATAAAACTCTGCAGGTTGGATACGC
>sq1370;size=18;
CCTAGCGTTGTTCGGAATTATTGGGCGTAAAGCGGGTGTAGGTGGCTATGTAAGTCAGGTGTGAAAGCCTAGGGCTCAACCCTAGAAGTGCATCTGATACTGCGTAGCTTGAGTGGTAGAGAGGATAGTA
>sq1371;size=17;
GCTAGCGTTGCTCGGAATTACTGGGCGTAAAGGGCGCGTAGGCGGATCGTTAAGTCAGAGGTGAAATCCCAGGGCTCAACCCTGGAACTGCCTTTGATACTGGCGATCTTGAGTATGAGAGAGGTATGTG
>sq1372;size=17;
GCGAGCGTTAATCGGAATTACTGGGCGTAAAGCGTGCGTAGGTGGTTGAATAAGTTATCTGTGAAATTCCTGGGCTTAACCTAGGGTGGTCAGATGATACTGTTTAACTCGAGTATGGGAGAGGGTAGTG
>sq1373;size=17;
GCAAGCGTTGTTCGGAATTACTGGGCGTAAAGCGTGCGTAGTCGGTATTGAGAGTCACGGGTGAAATCCCCACGCTTAACGTGGGAACTGCCTGTGAGACCTCAGTACTAGAGTGTGAGAGGGGATAGTG
>sq1374;size=17;
AAACAAGCAGTAGTAATTCCTGCTTTATCAAGATAATTTTTCGACTCATCAGAAATATCCGAAAGTGTTAACTTCTGCGTCATGGAAGCGATAAAACTCTGCAGGTTGGATACGCCAATCATTTTTATCG
>sq1375;size=17;
GCGAGCGTTATCCGGATTTATTGGGTTTAAAGGGAGCGTAGGCGGCTGATTAAGTCAGCGGTGAAAGGTAGCAGCTTAACTGTTTTACATGCCATTGATACTGGTTAGCTTGAGTTGACAGAAGGCAGAT
>sq1376;size=17;
GCAAGCGTTATTCGGATTCACTGGGCGTAAAGGGTGCGCAGGCGGCCGTGTGTGTCAGGTGTGAAATCCCGGGGCTTAACCCCGGAACTGCGCCTGAAGCTACATGGCTAGAGTATTGGAGAGGGTAACG
>sq1377;size=17;
GCAAGCGTTATCCGGATTTACTGGGTGTAAAGGGAGCGTAGACGGAATGGCAAGTCTGAAGTGAAATGCCCGGGCTCAACCCGGGAACTGCTTTGGAAACTGTCGATCTGGAGTGTTGGAGAGGTAAGTG
>sq1378;size=17;
GCAAGCGTTAATCGGAATTACTGGGCGTAAAGGGCGCGTAGGTGGTTTGGTAAGTTGGATGTGAAATCCCCGGGCTCAACCTGGGAATGGCATTCAATACTGCTTGACTAGAGTATGGTAGAGGGAAGCG
>sq1379;size=17;
GCGAGCGTTATCCGGAATTATTGGGCGTAAAGAGTGCGTAGGTGGCATCTTAAGCGCAGGGTTTAAGGCAATGGCTCAACCATTGTTCGCCTTGCGAACTGGGGTGCTTGAGTGCAGGAGGGGAAAGTGG
>sq1380;size=17;
TCTAGTTGATATACTACGGCGTAAAGGGTGGGTAAGGAACAATGTAAAATAGAGCCAAACGGCCCTTTAACTGTTATACGCTTTTAGATGCTAGAGGCCCAAACACGAAAGTAGCTTTAAATTAATTACC
>sq1381;size=17;
GCTAGCGTTGTTCGGAATTACTGGGCGTAAAGCGCACGTAGGCGGCTTTGTAAGTTAGAGGTGAAAGCCTGGAGCTCAACTCCAGAATTGCCTTTGATACTGCATGGCTTGAATCCAGGAGAGGTGAGTG
>sq1382;size=17;
GCGAGTGTTATCCGGAATTATTGGGCGTAAAGCGTCTGTAGGTTGAATTCGAAGTCTTTTGTAAAATCTTTAAGCTCAACTTAAAAACCGCAAAAGATACTAGTTTTCTTGAGTATGGTAGAGGTAAAGG
>sq1383;size=17;
GCGAGTGTTATCCGGAATTATTGGGCGTAAAGCGTCTGTAGGTTGAATTCAAAGTCTTTTGTAAAACCTTTAAGCTCAACTTAAAAACCGCAAAAGATACTAGTTTTCTTGAGTATGGTAGAGGTAAAGG
>sq1384;size=17;
TGGCGGCGCAACCTGTGACGACAAATCTGCTCAAATTTATGCGCGCTTCGATAAAAATGATTGGCGTATCCAACCTGCAGAGTTTTATCGCTTCCATGACGCAGAAGTTAACACTTTCGGATATTTCTGA
>sq1385;size=17;
GCTAGCGTTGTTCGGAATAACTGGGCGTAAAGGGCGCGTAGGCGGTTTATTAAGTGAGGCGTGAAAGCCCTGGGCTTAACCCAGGAGGTGCGTTTCATACTGATAAGCTAGAGTGCGAGAGAGGAAAGTG
>sq1386;size=17;
GCTAGCGTTATCCGGATTTACTGGGCGTAAAGGGTGCGTAGGTGGTCTTTCAAGTCGGTGGTTAAAGGCTACGGCTCAACCGTATTAAGCCGCCGAAACTGGAAGACTTGAGTGCAGGAGAGGAAAGTGG
>sq1387;size=17;
GCAAGCGTTGTCCGGAATTACTGGGCGTAAAGAGCTCGTAGGTGGTTTGTCGCGTCGTTTGTGGAATACCGCAGCTTAACTGTGGGGTTGCAGGCGATACGGGCATAACTTGAGTGCTGTAGGGGAGACT
>sq1388;size=17;
GCGAGCGTTATCCGGATTTATTGGGTTTAAAGGGTGCGTAGGCGGTTTGTTAAGTCAGTGGTGAAAGTTTGCGGCTCAACCGTAAAATTGCCATTGAAACTGGCGAACTTGAGTACAGTAGAGGTAGGCG
>sq1389;size=17;
GCAAGCGTTATTCGGAATTACTGGGCGTAAAGCGCACGCAGGCGGTTTGTCAAGTCGGATGTGAAATCCCCGGGCTCAACCTGGGAACTGCATTCGAAACTGGCAAGCTAGAGTCTTGTAGAGGGGGGTA
>sq1390;size=17;
GCAAGCGTTAATCGGAATTACTGGGCGTAAAGCGTGCGCAGGCGGTCTGATAAGACAGTCGTGAAATCCCCGAGCTTAACTTGGGAACTGCGATTGTAACTGTCAGACTAGAGTGTGTCAGAGGGAGGTA
>sq1391;size=17;
GCGAGCGTTAATCGGAATTACTGGGCGTAAAGCGTACGCAGGCGGTTTGTTAAGCGAGATGTGAAAGCCCCGGGCTCAACCTGGGAACTGCATTTCGAACTGGCAAACTAGAGTGTGATAGAGGGTGGTA
>sq1392;size=17;
GCAAGCGTTATCCGGATTCACTGGGTTTAAAGGGTGCGTAGGCGGGCAGGTAAGTCAGTGGTGAAATCCTAGAGCTTAACCCTAGAACTGCCATTGATACTATCTGTCTTGAATATTGTGGAGGTAAGCG
>sq1393;size=17;
CCGAGCGTTGTCCGGAATTACTGGGCGTAAAGAGCTCGTAGGTGGTTTGTCGCGTTGTTCGTGAAAACTCACAGCTTAACTGTGGGCGTGCGGGCGATACGGGCAGACTTGAGTACTGCAGGGGAGACTG
>sq1394;size=17;
GCAAGCGTTGTCCGGATTTATTGGGTTTAAAGGGTGCGTAGGCGGCTTAGTAAGTCCGTGGTGAAAGCCAACAGCTCAACTGTTGAACTGCCATGGATACTGTTAGGCTTGAGTACAGACGAGGTAGGCG
>sq1395;size=17;
TGTACCTGAGTAACACTGGACGCCCAGCAGGGAGCAGATGGAGGATTTACACACAGCTTCAGTCTCATTAGAAACCCGAGTAGTCCGGCTGACTGACTCCAGTGTATGCAATCTCGTATGCCGTCTTCTG
>sq1396;size=17;
GCAAGCGTTATCCGGAATCACTGGGTTTAAAGGGTACGTAGGCGGTTTTGTAAGTCAGACGTTAAAGACTATGGCTAAACCATGGTACGCGTTTGAAACTGCGAGACTTGAATATATTCGAGGTACATGG
>sq1397;size=17;
GCAAGCGTTATCCGGATTCATTGGGCGTAAAGCGCTCGTAGGCGGTCTGTTAGGTCGGGAGTTAAATCCGGAGGCTCAACCTCCGTCCGCTCCCGATACCGGCAGACTTGAGTTTGGTAGGGGAAGGTGG
>sq1398;size=17;
GCGAGCGTTGTCCGGAATGATTGGGCGTAAAGCGCGCGCAGGCGGTCCTTTAAGTCTGATGTAAAAGCCCGCGGCTTAACCGCGGAAGGTCATTGGAAACTGGGGGACTTGAGGCTAGGAGAGGGAAGTG
>sq1399;size=17;
GCGAGCGTTGTCCGGAATTACTGGGCGTAAAGAGCTCGTAGGTGGTCTGTCGCGTCATTTGTGAAAGCCCGGGGCTTAACTCCGGGTTGGCAGGTGATACGGGCATGACTGGAGTACTGTAGGGGAGACT
>sq1400;size=17;
GCAAGCGTTGTTCGGAATTACTGGGCGTAAAGGGCGCGTAGGCGGCCTTATAAGTCTCGTGTGAAAGCCCTCGGCTTAACTGAGGATCTGCACGGGATACTGTAAGGCTCGAGTTCGGGAGAGGAAAGCG
>sq1401;size=17;
GCAAGCGTTAATCGGAATTACTGGGCGTAAAGCGCACGTAGGCGGTATGTTAAGTTGGATGTGAAAGCCCCGGGCTCAACCTGGGAATTGCATTCAAAACTGGCATGCTAGAGTATGTGAGAGGGGGGTA
>sq1402;size=17;
GCAAGCGTTGTCCGGAATTATTGGGCGTAAAGAGCTCGTAGGCGGTTTGTTGCGTCGGCTGTGAAAACCTGAGGCTCAACCTCAGGCCTGCAGTCGATACGAGCAGACTAGAGTGTTGCAGGGGAGACTG
>sq1403;size=17;
GCGAGCATTATTCGAAATGATTAGGCGTAAAGGGTTTGTAGGTTGTTTTTTAAGTTGGAAAAAAAAGATTAAAGCTTAACTTTATTTATTTTTTCAAAACTGATAAACTAGAGTATAAATAGAGGATAAT
>sq1404;size=17;
GCAAACGTTGCTCGGAATTATTGGGCGTAAAGCGCACGTAGGCGGCCTAAAAAGTCGGATGTGAAAGCCTTCGGCTTAACCGAAGAAGTGCATTCGAAACTGTTAGGCTTGAGTACTTAAGAGGATCGCG
>sq1405;size=17;
GCGAGCGTTATCCGGAATTATTGGGCATAAAGGGCATCTAGGCGGCCTAACAAGTCAGGGGTGAAAACCTGCGGCTCAACCGCAGGCCTGCCTTTGAAACTGTGAGGCTGGAGTACCGGAGAGGTGGACG
>sq1406;size=17;
CTGGGAAAAGTTACTGTAGCCGACGTTTTGGCGGCGCAACCTGTGACGACAAATCTGCTCAAATTTATGCGCGCTTCGATAAAAATGATTGGCGTATCCAACCTGCAGAGTTTTATCGCTTCCATGACGC
>sq1407;size=17;
GCAAGCGTTGTCCGGAATTATTGGGCGTAAAGCGCGCGCAGGCGGCTATTTAAGTCTGGTGTTTAATCCTGGGGCTCAACCCCGGGTCGCACTGGAAACTGGGTGGCTTGAGTGCAGAAGAGGAGAGTGG
>sq1408;size=16;
GCAAGCGTTATCCGGATTTACTGGGTGTAAAGGGAGCGCAGACGGCAGTGCAAGTCTGATGTGAAAGCCCGGGGCTCAACCCCGGAACTGCATTGGAAACTGCACAGCTTGAGTGTCGGAGAGGTAAGCG
>sq1409;size=16;
GCAAGCGTTGTCCGGATTTATTGGGTTTAAAGGGTGCGTAGGTGGTTTTCTAAGTCTGGTTTGAAAGCTGGTGGCTTAACCATCAGATGTGGCTGGAAACTGGAGGACTTGAATGCGTTGGCGGTAGCCG
>sq1410;size=16;
GCAAGCGTTACTCGGAATTACTGGGCGTAAAGCGTGCGTAGGCGGTTTGTTAAGTCTGTCGTGAAAGCCCCGGGCTCAACCTGGGAATGGCGATGGATACTGGCAAGCTAGAGTGTGTCAGAGGATGGTG
>sq1411;size=16;
ACTAACGTTATTCATCATAACTGGGCGTAAAGGGTACGTAGGCTGCTTTTTAAGTCTTAATCAAAGAAGCTAAGCTTAACTTAGAAATTGATTTCGATACTGTTAAGCTTGAGGTCAATATAGGTTAGTT
>sq1412;size=16;
ACTAACGTTATTCATCATAACTGGGCGTAAAGGGTACGTAGGCTGCTTTTTAAGTCTTAATCAAAGAAGCTAAGCTTAACTTAGAAGTTGATTTTGATACTGTTAAGCTTGAGGTCAATATAGGTTAGTT
>sq1413;size=16;
GCAAGCGTTATCCGGATTCACTGGGTTTAAAGGGTGTGTAGGCGGGCATTTAAGTCAGTGGTGGAATCTCCGAGCTCAACTCGGAAACTGCCATTGATACTATTTGTCTTGAATATCGTTGAGGTTGGCG
>sq1414;size=16;
GAAGCACATCCAGCCGCTTCTTACAGTATAAAGACTTCACACTTATTCTGAAGACTCTGATTTGTCTGTATTTATACACAGCACATGAGTAAGTTGTCAGAATTTGAGTATAACTACATTTAGACTTAAA
>sq1415;size=16;
GCTAGCGTTGCTCGGAATGACTGGGCGTAAAGGGCGCGTAGGCGGCTTGCACAGTCAGATGTGAAATTCCTGGGCTTAACCTGGGGGCTGCATTTGATACGTGTGGGCTAGAGTGTGAAAGAGGGTCGTG
>sq1416;size=16;
AATAGCGTATATTAAAGTTGTTGCAGTTAAAAAGCTCGTAGTTGGTGTGATGTGGATGATGGCTTGGAGGTTAGTATATGATAATGTAATGTTATTGTATATTCTCTTAGTTATTACTACTAATGAGAAG
>sq1417;size=16;
CTAGTTGATATACTACGGCGTAAAGGGTGGTTAAGGAACAATGTAAAATAGAGCCAAACGGCCCTTTAACTGTTATACGCTTTTAGATGCTAGTGGCCCAAACACGAAAGTAGCTTTAAATTAATTACCT
>sq1418;size=16;
TCTAGTTGATATACTACGGAGTAAAGGGTGGTTAAGGAACAATGTAAAATAGAGCCAAACGGCCCTTTAACTGTTATACGCTTTTAGATGCTAGAGGCCCAAACACGAAAGTAGCTTTAAATTAATTACC
>sq1419;size=16;
GCGAGTGTTATCCGGAATTATTGGGCGCAAAGCGTCTGTAGGTTGAATTCAAAGTCTTTTGTAAAATCTTTAAGCTCAACTTAAAAACCGCAAAAGATACTAGTTTTCTTGAGTATGGTAGAGGTAAAGG
>sq1420;size=16;
GCGAGTGTTATCCGGAATTATTGGGCGTAAAGCGTCTGTAGGTCGAATTCAAAGTCTTTTGTAAAATCTTTAAGCTCAACTTAAAAACCGCAAAAGATACTAGTTTTCTTGAGTATGGTAGAGGTAAAGG
>sq1421;size=16;
GCAAGCGTTGTCCGGATTTATTGGGCGTAAAGAGCTCGTAGGCGGTTTAGTAAGTCAAGTGTGAAAAATCTGGGCTCAACCCAGTGGAGCACTCGATACTGCTATGACTTGAGTCCGGTAGGGGAGTGCG
>sq1422;size=16;
CCAAGCGTTATCCGGATTTATTGGGTTTAAAGGGTGCGTAGGCGGCGTTGTAAGTCAGTGGTGAAAGTTTGCAGCTTAACTGTAAAATTGCCATTGATACTGCAGTGCTTGAGTACAGATGAGGTGGGCG
>sq1423;size=16;
GCAAGCGTTATCCGGAATTATTGGGCGTAAAGGGCATCTAGGCGGTCAATCAAGTCGAAGGTGAAAACTTGTGGCTCAACCATAAGCTTGCCTACGAAACTGATTAACTAGAGTACTGGAGAGGTGGACG
>sq1424;size=16;
GCAAACGTTAGATGGTATAAATAGGTATTAAGTATTAGTAGGCTGTTTAAAAAATATAAAGAAAAATAAAAACTAGAATTAAATAGAGGATAGTGGAATGCTAGGAGAAGAGATGAAATTCATTGATATT
>sq1425;size=16;
GCGAGCGTTAATCGGAATAACTGGGCGTAAAGGGCACGCAGGCGGACTTTTAAGTGAGATGTGAAATCCCCGAGCTTAACTTGGGAACTGCATTTCAGACTGGGAGTCTAGAGTACTTTAGGGAGGGGTA
>sq1426;size=16;
GCAAGCGTTATCCGGATTCACTGGGTTTAAAGGGTGCGTAGGTGGAATGGTAAGTCAGTGGTGAAATCTCCAAGCTTAACTTGGAAACTGCCGTTGATACTATCATTCTTGAATATCGTGGAGGTAAGCG
>sq1427;size=16;
GCTAGCGTTGTTCGGAATTACTGGGCGTAAAGCGCACGTAGGCGGGTTATTAAGTCAGGGGTGAAATCCCGGAGCTCAACTCCGGAACTGCCTTTGATACTGGTAATCTAGAGATCGGAAGAGGTTAGTG
>sq1428;size=16;
TCTAGTTGATATACTACGGCGTAACGGGTGGTTAAGGAACAATGTAAAATAGAGCCAAACGGCCCTTTAACTGTTATACGCTTTTAGATGCTAGAGGCCCAAACACGAAAGTAGCTTTAAATTAATTACC
>sq1429;size=16;
GCGAGCGTTGTCCGGAATTATTGGGCGTAAAGGGAGCGCAGGCGGACATATAAGTCCATCTTAAAAGTGCGGGGCTCAACCCCGTGAGGGGATGGAAACTGTATGCCTTGAGTGCAGGAGAGGAAAGCGG
>sq1430;size=16;
GCGAGCGTTAATCGGAATAACTGGGCGTAAAGGGCACGCAGGCGGTTGATTAAGTGAGATGTGAAAGCCCCGGGCTTAACCTGGGAATTGCATTTCATACTGGTCAACTAGAGTACTTTAGGGAGGGGTA
>sq1431;size=16;
GCAAACGTTGTTCGGAATTATTGGGCGTAAAGAGTGTGTAGGCGGTTGCGTGTGTCTGGTGTGAAATCTCCTGGCTCAACTGGGAGGGTGCGCCGGAAACTGCGCGGCTTGAGTACTGGAGAGGATGGCG
>sq1432;size=16;
GCTAGCGTTGCTCGGAATCACTGGGCGTAAAGCGCACGTAGGCGGACTCTTAAGTCGGTGGTGAAATCCTGGAGCTCAACTCCAGAACTGCCTTCGATACTGGGAGTCTTGAGTTCGGGAGAGGTGAGTG
>sq1433;size=16;
CCGAGCGTTATCCGGATTTATTGGGTTTAAAGGGTGCGTAGGCGGCACTTTAAGTCAGGGGTGAAATACGGCAGCTCAACTGTCGCAGTGCCCTTGATACTGAAGTGCTTGAATGCGGTTGAAGACGGCG
>sq1434;size=16;
GCAAGCGTTAATCGGAATTACTGGGTTTAAAGGGTACGTAGGTGGGCATCTAAATCTGGAGTGAAAGTTTGAGGCTCAACCTCGAAAGTGCTTTGGATACTGGTTGTCTAGAATTAGAAAGAGGTAGCTG
>sq1435;size=16;
GCTAGCGTTGTTCGGATTTACTGGGCGTAAAGCGCACGTAGGCGGATCTTTAAGTCAGAGGTGAAATCCCAAGGCTCAACCTTGGAACTGCCTTTGATACTGGGGATCTTGAGTTCGGAAGAGGTGAGTG
>sq1436;size=16;
GCAAGCGTTATTCGGATTCACTGGGCGTAAAGGGTGCGCAGGCGGCCAAGTATGTGAGGCGTGAAAGCCCAAGGCTCAACCTTGGAATTGCGCCTCAAACTACATGGCTAGAGCATTGGAGAGGGTAGCA
>sq1437;size=16;
GCAAGCGTTATCCGGAATTATTGGGCGTAAAGCGCGTGTAGGTGGTTTTTTAAGTCTGATGTGAAAGCCCACGGCTCAACCGTGGAGGGTCATTGGAAACTGGAAAACTTGAGTGCAGAAGAGGAAAGTG
>sq1438;size=16;
GCGAGCGTTGTCCGGAATTATTGGGCGTAAAGAGCTCGTAGGCGGTGTGTCACGTCGGCCGTGAAAACCTGGGGCTTAACTCTGGGCGTGCGGTCGATACGGGCATCACTTGAGTTCGGCAGGGGAGACT
>sq1439;size=16;
CCGAGCGTTGTCCGGATTTATTGGGCGTAAAGCGAGCGCAGGCGGTTAGAAAAGTCTGAAGTGAAAGGCAGTGGCTCAACCATTGTAGGCTTTGGAAACTGTTTAACTTGAGTGCAGAAGGGGAGAGTGG
>sq1440;size=16;
GCAAGCGTTGTTCGGAATCACTGGGCATAAAGGGTGCGTAGGCGGCTTGTTAAGTCAGGGGTGAAATCCCACGGCCCAACCGTGGAACTGCCTTTGAAACTGGCGAGCTTGAGTGCGTGAGGGGTAACCG
>sq1441;size=16;
GCAAACGTTGCTCGGAATTACTGGGCGTAAAGCGCGTGTAGGCGGTCTGGTAAGTCGGACGTGAAATCCCGAGGCTCAACCCCGGAAGTGCGCTCGATACTGCCGGACTTGGGTTCTGAAGAGGAGAGCG
>sq1442;size=16;
GCAAGCGTTGTCCGGATTTATTGGGCGTAAAGAGCGTGTAGGCGGCCATGTAGGTCCGTTGTGAAAACTCGAGGCTCAACCTCGAGACGCCGATGGAAACCATGTGGCTAGAGTCCGGAAGAGGAGAGTG
>sq1443;size=16;
GCAAGCGTTATCCGGATTTATTGGGTTTAAAGGGAGCGTAGGTGGCCTTATAAGTCAGTGGTGAAAGACTGTCGCTTAACGACGGAATTGCCATTGATACTGTAGGGCTTGAGTATAGTTGCTGTGGGCG
>sq1444;size=16;
GCTAGCGTTGTTCGGAATTACTGGGCGTAAAGCGCACGTAGGCGGATTGTTAAGTGAGGGGTGAAATCCCAGGGCTCAACCCTGGAACTGCCTTTCATACTGGCAATCTCGAGTCCGGAAGAGGTGAGTG
>sq1445;size=16;
GCGAGCATTATTCGAAATGATTAGGCGTAAAGGGTTTGTAGGTTGTTTTTTAAGTTGAAAAAAAAAGATTAAAGCTTAACTTTATTTATTTCTTCAAAACTGATAAACTAGAGTATAAATAGAGGATAAT
>sq1446;size=16;
GCAAACGTTGCTCGGAATCACTGGGCGTAAAGGGCGTGTAGGCGGGAAGGTAAGTCGGGCGTGAAATCCCTGGGCTCAACCCAGGAACTGCACTCGAAACTACTTTTCTTGAGTGCCGGAGAGGAAAGCG
>sq1447;size=16;
GCAAGCGTTGTCCGGAATCATTGGGCGTAAAGCGCGCGTAGGCGGCCCGGTAAGTCCGCTCTGAAAGTCCAGGGCTCAACCCTGGAAAGCGGGTGGATACTGCCGGGCTAGAATCCGGAAGAGGCGAGTG
>sq1448;size=16;
GCGAGCGTTGTCCGGATTTATTGGGCGTAAAGAGCTCGTAGGCGGTTCGGCAAGTCGGGTGTGAAATTTCGAGGCTCAACCTCGAAACGCCACTCGATACTGCTGTGACTGGAGTCCGGTAGAGGAGTGC
>sq1449;size=16;
TTATGCGCGCTTCGATAAAAATGATTGGCGTATCCAACCTGCAGAGTTTTATCGCTTCCATGACGCAGAAGTTAACACTTTCGGATATTTCTGATGAGTCGAAAAATTATCTTGATAAAGCAGGAATTAC
>sq1450;size=16;
GCAAGCGTTAATCGGAATTACTGGGCGTAAAGCGTGCGCAGGCGGTTTTGTAAGACAGTGGTGAAATCCCCGGGCTCAACCTGGGAACTGCCATTGTGACTGCAAGGCTGGAGTGCGGCAGAGGGGGATG
>sq1451;size=16;
GCTAGCGTTGTTCGGAATTACTGGGCGTAAAGCGCACGTAGGCGGCGATCTAAGTCAGGGGTGAAAGCCCGGGGCTCAACCCCGGAACTGCCCTTGAGACTGGATTGCTAGAATCTTGGAGAGGCGAGTG
>sq1452;size=15;
GTGAGCGTTATCCACATTGACTGAGTGTATTAAATATTATGGATGTTATAATAACTATTATAAAAACGTATTAAAAACTAAATATAGTAGATTTTTATAAACAATAATTATTGATAAGAAGAGGAGACTT
>sq1453;size=15;
TCAAGCGTTGTCCGGATTTACTGGGCGTAAAGTGTCCGTAGTCTGAATTGTAAGTCTGTTTTCAAATCCTACGACTCAATCGTAGAAAGGGAGTGGATACTGCAATTCTGGAAGTATCTGGGGGTTAGTG
>sq1454;size=15;
GCGAGCGTTGTCCGGAATTATTGGGCGTAAAGGGCTCGTAGGCGGTTTGTCGCGTCGGGAGTGAAAACGCCGTGCTTAACACGGCGCTTGCTTTCGATACGGGCAGACTAGAGGTATTCAGGGGAGAACG
>sq1455;size=15;
GCGAGCGTTAATCGGAATTACTGGGCGTAAAGGGTGCGCAGGCTGCCCCGCAAGTCAAGTGTGAAATCCCCGGGCTTAACTTGGGAATGGCGCTTGAAACTACGGGGCTGGAGTGTGGCAGAGGGAGGTG
>sq1456;size=15;
GCAAGCGTTGTCCGGATTTATTGGGTTTAAAGGGTGCGTAGGCGGCTTTGTAAGTCAGTGGTGAAATATGGCAGCTTAACTGTCAAGGTGCCATTGATACTGCGGAGCTTGAGTACAGATGAGGTAGGCG
>sq1457;size=15;
GTTAGTGTTATTCATCGTTACTGGGTGTAAAGCGCGCGTGGACTGTTTAAAAAGTTTTAATTAAAACAATCTAAGCATAACTTAGAAATTAATTTCCATACTTTTAAACTTGAGGTTGGAGGAAGAAAGC
>sq1458;size=15;
GCTAGCGTTGTTCGGATTTACTGGGCGTAAAGCGCGCGTAGGCGGATTGGTCAGTTAGGGGTGAAATCCCAGGGCTCAACCCTGGAACTGCCCTTAATACTGCCAGTCTTGAGTATGGAAGAGGTGAGTG
>sq1459;size=15;
GCAAGCGTTGTTCGGAATTACTGGGCGTAAAGGGCTCGTAGGTGGCCAACTAAGTCAGACGTGAAATCCCTCAGCTTAACTGGGGAACTGCGTCTGATACTGGATGGCTTGAGTTTGGGAGAGGGATGCG
>sq1460;size=15;
ACTAACGTTATTCATCATAACTGGGCGTAAAGGGTACGTAGGCCGCTTTTTAAGTCTTAATCAAAGAAGCTAAGCTTAACTTAGAAATTGATTTTGATACTGTTAAGCTTGAGGTCAATATAGGTTAGTT
>sq1461;size=15;
GCTAGCGTTGTTCGGAATTACTGGGCGTAAAGCGCGCGTAGGCGGTGTTCTTTGTCAGAGGTGAAATCCCGAGGCTCAACTTCGGAATTGCCTTTGAAACGGGAACGCTCGAGTCCGAGAGAGGATGGCG
>sq1462;size=15;
CTAGTTGATATACTACGGCGTAAAGGGTGGTTAAGGAACAATGTAAAATAGAGTCAAACGGCCCTTTAACTGTTATACGCTTTTAGATGCTAGAGGCCCAAACACGAAAGTAGCTTTAAATTAATTACCT
>sq1463;size=15;
GCTAGCGTTGTTCGGAATTACTGGGCGTAAAGCGCACGTAGGCGGATTGATCAGTTAGAGGTGAAATCCCGGGGCTCAACCCCGGAACTGCCTTTAATACTGTCAGTCTAGAGATCGAGAGAGGTGAGTG
>sq1464;size=15;
CTTAGTCTCCTAATGAGTTATGAGTGTGTTTTGAGTATAAACCAATCAGAGACTCATCTCCCATTCTCTTTCTCTCTTTCGTGGATTAGAAACCCCGGTAGTCCGGCTGACTGACTTCCGACACAATTAT
>sq1465;size=15;
GTAATTCCTGCTTTATCAAGATAATTTTTCGACTCATCAGAAATATCCGAAAGTGTTAACTTCTGCGTCATGGAAGCGATAAAACTCTGCAGGTTGGATACGCCAATCATTTTTATCGAAGCGCGCATAA
>sq1466;size=15;
GCAAGCGTTAATCGGAATTACTGGGCGTAAAGCGTGCGCAGGCGGTTTTGTAAGTTTGTCGTGAAAGCCCCGGGCTCAACCTGGGAATTGCGATGAAGACTGCAAGGCTTGAATCTGGCAGAGGGGGGTA
>sq1467;size=15;
ACTAGTGTTAATCATCTTTATTAGGTTTAAAGGGTACCTAGACGGTAAATTAAACTCTAAATGAGTACTTGTTTACTAGAGTTTTATGAAAGGAGGAAGAATTTCTGGAGTAGTGATTTAATATGAATAA
>sq1468;size=15;
TCCTGCTTTATCAAGATAATTTTTCGACTCATCAGAAATATCCGAAAGTGTTAACTTCTGCGTCATGGAAGCGATAAAACTCTGCAGGTTGGATACGCCAATCATTTTTATCGAAGCGCGCATAAATTTG
>sq1469;size=15;
GCTAGCGTTGTTCGGAATTACTGGGCGTAAAGCGCGCGTAGGCGGTTTCTCAAGTCAGAGGTGAAAGCCCGGGGCTCAACCCCGGAACTGCCTTTGAAACTAGGAGACTGGAATCTTGGAGAGGTCAGTG
>sq1470;size=15;
GCAAGCGTTGTTCGGAATCATTGGGCGTAAAGCGCGCGCAGGCGGATTAGCAAGTCAGATGTGAAATCTCGAAGCTCAACTTCGAAACTGCGTCTGAAACTGCTAGTCTAGAATGTCGGAGGGGGCAGGG
>sq1471;size=15;
TAAACAAGCAGTAGTAATTCCTGCTTTATCAAGATAATTTTTCGACTCATCAGAAATATCCGAAAGTGTTAACTTCTGCGTCATGGAAGCGATAAAACTCTGCAGGTTGGATACGCCAATCATTTTTATC
>sq1472;size=15;
GCAAGCGTTATCCGGATTTATTGGGCGTAAAGCGCGTCTAGGCGGCAAGGAAAGTCTGATGTGAAAATGCGGGGCTCAACTCCGTATTGCGTTGGAAACTGCCTTACTAGAGTACTGGAGAGGTAGGCGG
>sq1473;size=15;
CTAGTTGATATACTACGGCGTAAAGGGTGGTTAAGGAATAATGTAAAATAGAGCCAAACGGCCCTTTAACTGTTATACGCTTTTAGATGCTAGAGGCCCAAACACGAAAGTAGCTTTAAATTAATTACCT
>sq1474;size=15;
GCAAGCGTTATCCGGAATCATTGGGTTTAAAGGGTCCGCAGGCGGATTTATAAGTCAGTGGTGAAAGCCTATTGCTCAACAATAGAACTGCCATTGATACTGTAAGTCTTGAATTCGGTCGAAGTGGGCG
>sq1475;size=15;
CCAAGCGTTATCCGGATTTATTGGGTTTAAAGGGTGCGTAGGCGGCTTATTAAGTCAGGGGTGAAAGACGGTGGCTCAACCATCGCAGTGCCTTTGATACTGATAAGCTTGAATGAACCTGAGGTAGGCG
>sq1476;size=15;
GCTAGCGTTGTTCGGAATGACTGGGCGTAAAGGGCGCGTAGGCGGCCAATCAAGTCAGGTGTGAAAGCCTTGGGCTCAACCCAAGAATTGCGCTTGATACTGGTTAGCTAGAGGATGGAAGAGAAAAGCG
>sq1477;size=15;
GCGAGCGTTGTCCGGAATCACTGGGCGTAAAGGGCGCGTAGGCGGCTTCTCAAGCGTGCGGTGAAAGCTCGGGGCTTAACTCCGAGTCTGCCGTGCGAACTGGGAGGCTTGAGTCTGGTAGAGGTCGATG
>sq1478;size=15;
GCAAGCGTTATTCGGATTTATTGGGCGTAAAGGGCGTGTAGGCGGCTGGGGAAGTCCGGTGTGAAAACGCTACCGCTCAACGGAGCGAAGCCGCTGGAAACTCCCCAACTTGAGAGACGCAGAGGTGGGC
>sq1479;size=15;
GCAAGCGTTGTCCGGATTTATTGGGTTTAAAGGGTGCGTAGGCGGATGCTTAAGTCAGAGGTGAAAGACGGCCGCTCAACGGTCGCAGTGCCTTTGATACTGGGTGTCTTGAGTGCAGACGAGGTCTGTG
>sq1480;size=15;
GCAAGCGTTACTCGGAATTACTGGGCGTAAAGCGTGCGTAGGTGGTGCGTTAAGTCTGTCGTGAAATCCCCGTGCTCAACCTGGGAATGGCGATGGATACTGGCGCGCTAGAGTGAGGTAGAGGAGAGTG
>sq1481;size=15;
ACTAGCGTTGTCCGGAATTATTGGGCGTAAAGAGCTCGTAGGTGGTTTGTCGCGTCTGCTGTGGAAACGTGCCGCTTAACGGTGCGCGTGCAGTGGGTACGGGCGGACTAGAGTGCAGTAGGGGAGTCTG
>sq1482;size=15;
ACGAGTGATATCCTATCTCTACTGGGCGTTAAAGGGTCCAAAGGCAGTCGCCATTGCACATAGGCTGAAAGAAAAGTACAGTTTAAGACAGCTGACGACTTTGAGGATGAAAGAAGATTACGGTACTCTC
>sq1483;size=15;
GCAAGCGTTATCCGGATTTACTGGGTGTAAAGGGTGCGTAGGTGGCAGTGCAAGTCAGATGTGAAAGGCCGGGGCTCAACCCCGGAGCTGCATTTGAAACTGCTCGGCTAGAGTACAGGAGAGGCAGGCG
>sq1484;size=15;
GCAAGCGTTGTCCGGATTTACTGGGCGTAAAGAGCGCGCAGGCGGTCGTTCAAGTCGCGTGTGAAAGCCCCCGGCTCAACTGGGGAGGGTCACGCGATACTGATCGACTCGAAGGCAGGAGAGGGTAGTG
>sq1485;size=15;
GCGAGCGTTATCCGGATTTATTGGGTTTAAAGGGTGCGTAGGTGGGCTATTAAGTCAGTGGTGAAAGTTTGTCGCTCAACGATAAAATTGCCGTTGAAACTGGTGGTCTTGAGTATGGATGAAGTAGGCG
>sq1486;size=15;
GCGAGCGTTGTCCGGAATCATTGGGCGTAAAGGGAGCGCAGGCGGGCATGTAAGTCTTTCTTAAAAGTTCGGGGCTCAACCCCGTGATGGGAAAGAAACTACATGTCTTGAGTACAGGAGAGGAAAGCGG
>sq1487;size=15;
GCAAGCGTTGTCCGGAATTATTGGGCGTAAAGAGCTCGTAGGCGGCTTGTCGCGTCTGCTGTGAAAACCAGAGGCTCAACCTCTGGCCTGCAGTGGGTACGGGCAAGCTAGAGTGCGGTAGGGGAGATTG
>sq1488;size=15;
GCAAACGTTGTTCGGAATTACTGGGCGTAAAGCGCATGTAGGCGGTCTAGCAGGTCGGATGTGAAAGCCCTCGGCTCAACCGAGGAAGTGCATTCGAAACCGCAGGACTCGAGTCCCGGAGAGGGTAGTG
>sq1489;size=15;
GCAAGCGTTGTTCGGAATTACTGGGCGTCAAGCGCGTGTAGGCGGCGTCGTTAGTCGGATGTGAAAGCCCTCGGCTCAACCGAGGAAGTGCATCCGATACTGCGATGCTTGAGTGTTGGAGGGGGTGGCG
>sq1490;size=15;
GCAAGCGTTAATCGGAATTACTGGGCGTAAAGCGTGCGTAGATGGTTCACTCAGTCGGATGTGAAAGCCCCGGGCTCAACCTGGGAACTGCATCCGATACTGGTGACTAGAGTGCGGTAGAGGATGGCGG
>sq1491;size=15;
GCAAGCGTTGTCCGGAATTATTGGGCGTAAAGAGCTCGTAGGCGGTCTGTCGCGTCTGCTGTGAAAACGTGGGGCTCAACCCCGCGCGTGCAGTGGGTACGGGCAGACTGGAGTGCAGTAGGGGAGACTG
>sq1492;size=15;
TTCGTAAACAAGCAGTAGTAATTCCTGCTTTATCAAGATAATTTTTCGACTCATCAGAAATATCCGAAAGTGTTAACTTCTGCGTCATGGAAGCGATAAAACTCTGCAGGTTGGATACGCCAATCATTTT
>sq1493;size=15;
GCAAGCGTTAATCGGAATTACTGGGCGTAAAGCGTACGTAGGTGGTTTGTTAAGCTAGCTGTGAAAGCCCCGGGCTCAACCTGGGAATTGCAGTTAGAACTGGCAAGCTAGAGTAGGGTAGAGGGGTGTG
>sq1494;size=15;
GCAAGCGTTATCCGGATTCACTGGGTTTAAAGGGTGCGTAGGTGGGTTGGTAAGTCAGTGGTGAAATCTTCGAGCTTAACTCGGAAACTGCCATTGATACTATCAGTCTTGAATATTGTGGAGGTTAGCG
>sq1495;size=15;
GCGAGCATTATTCGAAATGATTAGGCGTAAAGGGTTTGTAGGTTGGTTTTTAAGTTGAAAAAAAAAGATTAAAGCTTAACTTTATTTATTTTTTCAAAACTGATAAACTAGAGTATAAATAGAGGATAAT
>sq1496;size=15;
GCGAGCATTATTCGAAATGATTAGGCGTAAAGGGTTTGTAGGTTGTTTTTTAAGTTGAAAAAAGAAGATTAAAGCTTAACTTTATTTATTTTTTCAAAACTGATAAACTAGAGTATAAATAGAGGATAAT
>sq1497;size=15;
GCGAGCATTATTCGAAATGATTAGGCGTAAAGGGCTTGTAGGTTGTTTTTTAAGTTGAAAAAAAAAGATTAAAGCTTAACTTTATTTATTTTTTCAAAACTGATAAACTAGAGTATAAATAGAGGATAAT
>sq1498;size=15;
GATTGGCGTATCCAACCTGCAGAGTTTTATCGCTTCCATGACGCAGAAGTTAACACTTTCGGATATTTCTGATGAGTCGAAAAATTATCTTGATAAAGCAGGAATTACTACTGCTTGTTTACGAATTAAA
>sq1499;size=15;
CCAAGCGTTATCCGGAATCATTGGGTTTAAAGGGTCCGTAGGCGGGCTTATAAGTCAGTGGTGAAATCTCCCAGCTCAACTGGGAAACTGCCATTGATACTGTAGGTCTTGAATTATTAGGAAGTAACTA
>sq1500;size=15;
TGGGAAAAGTTACTGTAGCCGACGTTTTGGCGGCGCAACCTGTGACGACAAATCTGCTCAAATTTATGCGCGCTTCGATAAAAATGATTGGCGTATCCAACCTGCAGAGTTTTATCGCTTCCATGACGCA
>sq1501;size=15;
GCAAGCGTTATCCGGAATTATTGGGCGTAAAGAGTGCGTAGGTGGTAACTTAAGCGCAGGGTTTAAGGCAATGGCTCAACCATTGTTCGCCCTGCGAACTGGGCTACTTGAGTACAGGAGAGGAAAGCGG
>sq1502;size=15;
GCAAGCGTTACTCGGAATTACTGGGCGTAAAGCGTGCGTAGGTGGTTCGTTAAGTCTGATGTGAAAGCCCTGGGCTCAACCTGGGAATGGCATTGGAAACTGGCGACCTAGAGTGCGGTAGAGGGTAGTG
>sq1503;size=15;
GCTAGCGTTGTTCGGAATTACTGGGCGTAAAGCGCACGTAGGCGGACTGGAAAGTTGGAGGTGAAATCCCAGGGCTCAACCTTGGAACTGCCTTCAAAACTATCAGTCTGGAGTTCGAGAGAGGTGAGTG
>sq1504;size=14;
GCAAACGTTGCTCGGAATCATTGGGCGTAAAGCGCACGTAGGCGGCGAAGCAAGTTGGGTGTGAAAGCCCTGGGCTCAACCCAGGAAGTGCATTCAAAACTGCTTCGCTTGAATCTCGGAGGGGGTCAGA
>sq1505;size=14;
GCTAGTGTTAGTTATCTTTATTGGGTTTAAAGGGTAAGTAGACGGTAAATTAAACTCTAAAAGAGTACTTATTTACTAGAGTTATATGAGAGAAGGAAGAATTCCTGGAGTAGAGATAAAATTTTTTGAT
>sq1506;size=14;
GCAAGCGTTGTTCGGAATTATTGGGCGTAAAGGGCGCGTAGGCGGTGCGGTAAGTCACCTGTGAAACCTCTAGGCTCAACCTAGAGCCTGCAGGCGAAACTGCCGTGCTTGAGGGTGGGAGAGGTGCGTG
>sq1507;size=14;
GCGAGCGTTAATCGGAATTACTGGGCGTAAAGCGTGCGCAGGCGGTTCCATAAGACAGATGTGAAATCCCTCAGCTCAACTGAGGAACTGCCTCGGATACTGCAAGGCTTGAGGCCGGGAGAGGGTAGTG
>sq1508;size=14;
GCAAGCGTTAATCGGAATTACTGGGCGTAAAGCGTGCGTAGGCGGTTGATTAAGTCAGATGTGAAAGCCCCGGGCTTAACCTGGGAACTGCGTTTGAAACTACAAGACTAGAATATGTCAGAGGGGGGTA
>sq1509;size=14;
GCTAGCGTTGTTCGGAATTACTGTGCGTAAAGCGTACGTAGGCGGCTTTCTAAGTCAGAGGTGAAATCCCACGACTCAATCGTGGAACTGCCTTTGAGACTGGATCGCTTGAAGATGGGAGAGGTAAGTG
>sq1510;size=14;
CTTCGATAAAAATGATTGGCGTATCCAACCTGCAGAGTTTTATCGCTTCCATGACGCAGAAGTTAACACTTTCGGATATTTCTGATGAGTCGAAAAATTATCTTGATAAAGCAGGAATTACTACTGCTTG
>sq1511;size=14;
CCGAACGTTGTTCGGAATCACTGGGCTTAAAGGGCGCGTAGGCGGGTTGCCAAGTCTGTGGTGAAATCCTCCAGCTTAACTGGAGAACTGCCGTGGATACTGGCGACCTCGAGGAAGATAGGGGACTCTG
>sq1512;size=14;
GCAAGCGTTGTTCGGATTTACTGGGCGTAAAGGGCGTGTAGGCGGATCTGTAAGCCGATGGTGAAATCCCCGGGCTCAACCCTGGGTGGTCTGTCGGAACTGCAGGTCTAGAGAAAGCCAGAGGCAGGTG
>sq1513;size=14;
GCGAGCGTTAATCGGAATTACTGGGCGTAAAGCGGGTGCAGGTGGTCCATTAAGTCGTATGTGAAAGCCCTGGGCTTAACCTAGGAACAGCATACGATACTGGTGAACTAGAGTATATGAGAGGAAAGTA
>sq1514;size=14;
GCAAGTGTTGATGAAAATTGGGCGTAAAGGATCCGTAGGTGGTCGTCTCAACCATGAGTTAAGTCCTTACCTAACTGGTAAGATGCTCAGCTTTAGCAGGGATAAGGTGCCGCGCACCTTATCTTGGGGT
>sq1515;size=14;
GCAAGTGTTGATGAAAATTGGGCGTAAAGGGTCCGTAGGTGGTCGTCTCAACCATGAGTTAAGTCCTTACCTAACTGGTAAGATGCTCAGCTTTAGCAGGGATAAGGTGCTGCGCACCTTATCTTGGGGT
>sq1516;size=14;
GCAAGTGTTGATGAAAATTGGGCGTAAGGGATCCGTAGGTGGTCGTCTCAACCATGAGTTAAGTCCTTACCTAACTGGTAAGATGCTCAGCTTTAGCAGGGATAAGGTGCTGCGCACCTTATCTTGGGGT
>sq1517;size=14;
GCAAGTGTTGATGAAAATTGGGCGTAAAGGATCCGTAGGTGGTCGTCTCAACCATGAGTTAAGTCCTTACCTAACTGGTAAGATGCTCAGCCTTAGCAGGGATAAGGTGCTGCGCACCTTATCTTGGGGT
>sq1518;size=14;
GCAAGCGTTGTCCGGATTTATTGGGCGTAAAGAGCGTGTAGGCGGCCAGACAGGTCCGTTGTGAAAACTCGAGGCTCAACCTCGAGACGCCGATGGAAACCGTCTGGCTAGAGTCCGGAAGAGGAGAGTG
>sq1519;size=14;
TCTAGTTGATATACTACGGCGTAAAGGGTGGTTAAGGAACAATGTAAAATAGAGCCAAACGGCCCTTTAACTGTTATAAGCTTTTAGATGCTAGAGGCCCAAACACGAAAGTAGCTTTAAATTAATTACC
>sq1520;size=14;
GCAAGCGTTAATCGGAATTACTGGGCGTAAAGCGAGCGCAGGCGGTTTTGTAAGTCAGATGTGAAATCCCCGAGCTCAACCTGGGAACTGCATTTGAGACTGCAAGGCTAGAGTGTGGCAGAGGGGGGTG
>sq1521;size=14;
GCGAGCGTTATCCGGAATCATTGGGTTTAAAGGGTCCGTAGGCGGGCTGATAAGTCAGAGGTGAAAGCGCTTAGCTCAACTAAGCAACTGCCTTTGAAACTGTCAGTCTTGAATGATTGTGAAGTAGTTG
>sq1522;size=14;
GCTAGCGTTAATCGGATTTACTGGGCGTAAAGCGTGCGTAGGCGGTTTGATAAGTCGATTGTGAAAGCCCCGGGCTTAACCTGGGAACTGCGGTCGATACTGTCAGACTCGAGAACGGTAGAGGGAGGCG
>sq1523;size=14;
GCAAGCGTTATCCGGATTCATTGGGCGTAAAGCGCTCGTAGGCGGTCTGTTAGGTCGGGAGTTAAATCCGGGGGCTCAACCCCCGCTCGCTCTCGATACCGGCAGACTTGAGTTTGGTAGGGGAAGGTGG
>sq1524;size=14;
CCAAGCGTTATCCGGATTTATTGGGTTTAAAGGGTGCGTAGGCGGCCTATTAAGTCAGGGGTGAAAGACAGTAGCTCAACTATCGCAGTGCCCTTGATACTGATGGGCTTGAATGAACTAGAGGTAGGCG
>sq1525;size=14;
GCAAGCGTTGTCCGGAATTATTGGGCGTAAAGCGCGCGCAGGCGGTTTCTTAAGTCTGATGTGAAAGCCCACGGCTCAACCGTGGAGGGTCATTGGAAACTGGGAGACTCCGAGTGCAGAAGAGGAGAGC
>sq1526;size=14;
CCAAGCGTTGTTCGGAATCATTGGGCGTAAAGCGCGCGCAGGCGGGTCAGCAAGTCAGATGTGAAATCTCGAAGCTCAACTTCGAAACTGCGTCTGAAACTGCTAGTCTAGAGTGTCGGAGGGGGTAGGG
>sq1527;size=14;
GCAAGCGTTAATCGGCCTTCCTTTGCGTCCCGCGCCCTCCTTCTTTTGGCTCCGTTCGCTGTGCCCGCCCCGGGCTCCCCCTGGGCATTGCCTTTCCCCCTGTCCCGCTCGAGTCTTGTCGCGGGGGGTC
>sq1528;size=14;
GCAAGCGTTGTCCGGAATTATTGGGCGTAAAGCGCGCGCAGGTGGTTCATTAAGTCTGGTGTTTAAGGCTGGGGCTCAACCCCGGTTCGCACTGGAAACTGGTGAACTTGAGTGCAGAAGAGGAAAGTGG
>sq1529;size=14;
GCAAGCGTTATCCGGAATGATTGGGCGTAAAGCGTCCGCAGGTGGCAGTTCAAGTCTGCTGTCAAAGACCGGGGCTTAACTTCGGAGAGGCAGTGGAAACTGAACAGCTAGAGTATGGTAGGGGCAAAGG
>sq1530;size=14;
GCTAGCGTTGTTCGGAATGACTGGGCGTAAAGGGCGCGTAGGCGGTTGACCAAGTTGGGGGTGAAAGCCCGGGGCTTAACCTCGGAATTGCCTCCAAAACTGGTCGGCTTGAGTGTGGAAGAGGGTTGTG
>sq1531;size=14;
GCGAGCGTTATCCGGATTTATTGGGTTTAAAGGGTGCGTAGGCGGCTTAATAAGTCGGTGGTCAAAGGTAGCAGCTTAACTGTTTTACATGCCACCGATACTGTTGAGCTTGAGATATGTGGAGGCAGAT
>sq1532;size=14;
GCGAGCGTTAATCGGAATTACTGGGCGTAAAGGGTGCGTAGGCGGCCTTTTAAGTCGGATGTGAAATCCCCGGGCTCAACCTGGGAATGGCATCCGATACTGGGAGGCTAGAGTTTGGGAGAGGGTGGTG
>sq1533;size=14;
AATAGCGTATATTAAAGTTGCTGCAGTTAAAAAGTTCGTAGTTGGATCTCAGGAGTGGGCTGGCGGTCCGCCGCGAGGCGAGCCACCGCCTGTCCCGGACCCTGCCTCATGGCGCCCCCCGGATGCCCTT
>sq1534;size=14;
GCAAGCGTTATCCGGAATTATTGGGCATAAAGGGCATCTAGGCGGCCAGACAAGTCTGGGGTGAAAACTTGCGGCTCAACCGCAAGCCTGCCCTGGAAACTGTTTGGCTAGAGTGCTGGAGAGGTGGACG
>sq1535;size=14;
GCAAGCGTTGTCCGGAATTACTGGGCGTAAAGAGCTCGTAGGTGGTTTGTCGCGTCGTTAGTGAAAGCCCGGGGCTTAACTCCGGGTCTGCTGGCGATACGGGCATAACTTGAGTGCTGTAGGGGAGACT
>sq1536;size=14;
TCAAGCGTTGTTCGGATTCATTGGGCGTAAAGGGTGCGTAGGTGGCGCCGTAAGTCAGGTGTGAAATTTCGGAGCTTAACTCCGAAACTGCATTTGATACTGCGGTGCTTGAGGACTGGAGAGGAGACTG
>sq1537;size=14;
CCAAGCGTTGTTCGGAATCATTGGGCGTAAAGCGGGCGTAGGTGGCTCTAAAAGTTAGATGTGAAATCCCAAGGCTCAACCTTGGTCGTGCATTTAATACTGTAGAGCTTGAGTGCGAGAGAGGCTGTTA
>sq1538;size=14;
GCAAGCGTTAATCGGAATTACTGGGCGTAAAGCGAGCGCAGGCGGTTATGTAAGACAGATGTGAAATCCCAGGGCTTAACCTTGGAACTGCATTTGTGACTGCATGGCTAGAGTGCGTCAGAGGGGGGTG
>sq1539;size=14;
GCAAGCGTTAATCGGAATTACTGGGCGTAAAGCGTGCGCAGGCGGTTATGTAAGACAGACGTGAAATCCCCGGGCTCAACCTGGGAACTGCGTTTGTGACTGCGTAGCTAGAGTACGGTAGAGGGGGGTG
>sq1540;size=14;
GCAAGCGTTATCCGGATTTACTGGGTTTAAAGGGTGCGTAGGTGGGTAGGTAAGTCAGTGGTGAAATCTTCGAGCTTAACTCGGAAACTGCCATTGATACTATTTATCTTGAATACTTTGGAGGTAAGCG
>sq1541;size=14;
GCTAGCGTTGCTCGGAATTACTGGGCGTAAAGGGCGCGTAGGCGGACATTTAAGTCAGGGGTGAAAGCCCGGGGCTCAACCTCGGAATTGCCTTTGATACTGGATGTCTTGAGTTCGGGAGAGGTGAGTG
>sq1542;size=14;
CCAGGCGTTATCCGGATTTATTGGGTTTAAAGGGAGCGTAGGCGGACGATTAAGTCAGCTGTGAAAGTTTGCGGCTCAACCGTAAAATTGCAGTTGAAACTGGTTGTCTTGAGTGCACGCAGGGATGTTG
>sq1543;size=14;
GCAAGCGTTAATCGGAATTACTGGGCGTAAAGCGCGCGTAGGTGGTTCGTTAAGTTGGATGTGAAATCCCCGGGCTCAACCTGGGAACTGCATTCAAAACTGTCGAGCTAGAGTATGGTAGAGGGTGGTG
>sq1544;size=14;
GCTAGCGTTGTTCGGAATTACTGGGCGTAAAGCGTACGTAGGCGGCTTTGTAAGTTAGAGGTGAAAGCCCGGGGCTCAACTCCGGAATTGCCTTTAAGACTGCATCGCTTGAATCATGGAGAGGTTAGTG
>sq1545;size=14;
GCAAGCGTTGTCCGGAATTATTGGGCGTAAAGAGCGTGTAGGCGGCCCGGTTAGTCCGCTGTGAAAGTCCAGGGCTCAACCCTGGAATGCCGGTGGATACTGTCGGGCTAGAGTCCGGAAGGGGCGAGTG
>sq1546;size=14;
GCAAGCATTATCCGGAATTATTGGGCGTAAAGAGTTTGTAGGCGGTAAATTAAGTAGGAGGTGAAATCTCTGGGCCCAACCCAGAACCCGTTTCCTAAACTGGTTTACTAGAGGTATGTAGAGGTAAGTG
>sq1547;size=14;
GCAAGCGTTATCCGGATTTATTGGGTTTAAAGGGTGCGTAGGCGGCCTGTTAAGTCAGTGGTGAAAGTCGGCAGCTCAACTGTCGAATTGCCTTTGATACTGGCAGGCTTGAATGAAGTTGAAGAGGGCG
>sq1548;size=14;
CCAAGCGTTGTCCGGATTTATTGGGCGTAAAGAGCTCGTAGGCGGTTCAGTAAGTCGGGTGTGAAAACTCTGGGCTTAACCCAGAGACGCCACCCGATACTGCTGTGACTTGAGTACGGTAGGGGAGCAG
>sq1549;size=14;
GCTAGCGTTGTTCGGAATTACTGGGCGTAAAGCGCACGTAGGCGGCTTGGTAAGTTAGAGGTGAAAGCCCGGAGCTCAACTCCGGAATAGCCTTTAAGACTGCCTCGCTTGAACGTCGGAGAGGTGAGTG
>sq1550;size=14;
GCGAGCGTTGTCCGGAATTATTGGGCGTAAAGAGCTCGTAGGCGGTCTGTCGCGTCTGCTGTGAAAACTCAGGGCTTAACTCTGAGCTTGCAGTGGGTACGGGCAGACTAGAGTGCGGTAGGGGAGACTG
>sq1551;size=14;
GCAAGCGTTGTCCGGAATTATTGGGCGTAAAGAGCTCGTAGGCGGTCTGTCGCGTCGAATGTGAAAACCCGGGGCTCAACCCCGGGCCTGCATTCGATACGGGCAGACTAGAGTTCGGTAGGGGAGTCTG
>sq1552;size=14;
GCTAGCGTTGTTCGGAATTACTGGGCGTAAAGCGCACGTAGGCGGATCGATCAGTCAGGGGTGAAATCCCAGGGCTCAACCCTGGAACTGCCTTTGATACTGTCGATCTGGAGTATGGAAGAGGTGAGTG
>sq1553;size=14;
GCGAGCATTATTCGAAATGATTAGGCGTAAAGGGTTTGTAGGTTGTTTTTTAAGTTGAAAAAAAAAGATTAAAGCTTAACTTTATTTATTTTTCCAAAACTGATAAACTAGAGTATAAATAGAGGATAAT
>sq1554;size=14;
GCGAGCATTATTCGAAATGATTAGGCGTAAGGGGTTTGTAGGTTGTTTTTTAAGTTGAAAAAAAAAGATTAAAGCTTAACTTTATTTATTTTTTCAAAACTGATAAACTAGAGTATAAATAGAGGATAAT
>sq1555;size=14;
GCGAGCATTATTCGAAATGATTAGGCGTAAAGGGTTTGTAGGTTGTTTTTTAAGTTGAAAAAAAAAGATTAAAGCTTAACTTTATTTGTTTTTTCAAAACTGATAAACTAGAGTATAAATAGAGGATAAT
>sq1556;size=14;
CTGCACACACCCACAGTTTGTGGAAGACAAGGGAGGAATGAAGGGGTTTTCGTCACGCCGATGATTAGATACCCTAGTAGTCCGGCTGACTGACTTGAGTCACTGGTATCTCGTATGCCGTCTTCTGCTT
>sq1557;size=14;
GCAAACGTTGCTCGGAATTACTGGGCGTAAAGCGCGTGTAGGCTGCTCTGCAAGTCGGATGTGAAAGCCCTGGGCTCAACCTAGGAAGTGCATTCGAAACTGCAGAGCTCGAGTCCTGGAGAGGATAGCG
>sq1558;size=14;
CCAAGCGTTATCCGGAATCATTGGGTTTAAAGGGTCCGTAGGCGGTTTAATAAGTCAGTGGTGAAATCTGGTCGCTCAACGATCAAACGGCCATTGATACTGTTAGACTTGAATTATAAGGAAGTAACTA
>sq1559;size=14;
GCGAGCGTTGTCCGGAATTACTGGGCGTAAAGAGTTCGTAGGCGGTTTGTCGCGTCGTTTGTGAAAACCCGGGGCTCAACTTCGGGCTTGCAGGCGATACGGGCAGACTTGAGTGTTTCAGGGGAGACTG
>sq1560;size=14;
TCAAGCGTTGTTCGGATTCATTGGGCGTAAAGGGTGCGTAGGCGGCGCGGTAAGTCGGGTGTGAAATCTCGGAGCTTAACTCCGAAACTGCATTCGATACTGCCGTGCTTGAGGACTGGAGAGGAGACTG
>sq1561;size=14;
TTACTGTAGCCGACGTTTTGGCGGCGCAACCTGTGACGACAAATCTGCTCAAATTTATGCGCGCTTCGATAAAAATGATTGGCGTATCCAACCTGCAGAGTTTTATCGCTTCCATGACGCAGAAGTTAAC
>sq1562;size=13;
GCAAGCGTTATCCGGATTTATTGGGTTTAAAGGGTGCGTAGGCGGCCTTATAAGTCGGTGGTTAAAGGTGGTCGCTTAACGATTTCACATGCCATCGATACTGTAGGGCTTGAGTGATTTGGAGGTAGCT
>sq1563;size=13;
TCGAGCGTTATCCGGATTTACTGGGTTTAAAGGGTGCGCAGGCGGGCTCTTAAGTCAGCGGTGAAATGTCTGGGCTTACCCTAGGAATTGCCGTTGATACTGGGAGTCTTGGATAAGCATAAGGACGGCG
>sq1564;size=13;
GCAAGCGTTATCCGGAATCACTGGGCATAAAGCGTCTGTAGGTTGCCTACCAAGTCTGCTGTTAAAGATCAGGGCCTAACCCTGGGAAAGCAGTGGAAACTAGTAGGCTTGAGTGTGGTAGAGGTAGAGG
>sq1565;size=13;
GCGAGCGTTATCCGGATTTATTGGGTTTAAAGGGTGCGTAGGTTGTTTTTTAAGTCAGCGGTGAAAGTTTGTGGCTCAACCATAAAATTGCCGTTGAAACTGGAAGACTTGAGTGTGTTTGAGGTAGGCG
>sq1566;size=13;
GCGAACGTTGTTCGGAATCACTGGGCTTAAAGGGCGCGTAGGCGGGTTCTCAAGTCTGGAGTGAAAGCCCACGGCTCAACCGTGGAAGCGCTTCGGATACTGGGGATCTCGAGGGAGGTAGGGGCGTGCG
>sq1567;size=13;
GCAAGCGTTGTTCGGAATTACTGGGCGTAAAGCGCGTGTAGGCGGCTTCGTTAGTCGGATGTGAAAGCCCTCGGCTCAACCGAGGAAGTGCATCCGATACTGCGATGCTTGAGTGTTGGAGGGGGTGGCG
>sq1568;size=13;
GCTAGCGTTGTTCGGAATTACTGGGCGTAAAGCGCGCGTAGGCGGCCTTTCAAGTCAGGTGTGAAAGCCCCGAGCTTAACTCGGGAACCGCATTTGATACTGTTGGGCTTGAGACCGGGAGAGGATAGCG
>sq1569;size=13;
GCGAGCGTTATCCGGATTTATTGGGCGTAAAGGGCTCGTAGGCGGTTCGTCGCGTCCGGTGTGAAAGTCCATCGCCTAACGGTGGATCTGCGCCGGGTACGGGCGGGCTGGAGTGCGGTAGGGGAGACTG
>sq1570;size=13;
TCGACTCATCAGAAATATCCGAAAGTGTTAACTTCTGCGTCATGGAAGCGATAAAACTCTGCAGGTTGGATACGCCAATCATTTTTATCGAAGCGCGCATAAATTTGAGCAGATTTGTCGTCACAGGTTG
>sq1571;size=13;
GCAAGCGTTATCCGGAATCATTGGGCGTAAAGCGTCCGCAGGTGGTTAATCAAGTCTGCTGTTAAAGACAGAAGCTCAACTTCTGGTCGGCAGTGGAAACTGGTGAACTAGAGTACGGTAGGGGTTGAGG
>sq1572;size=13;
AATAGCGTCTGCTAACGTTGCTGCAGTTAAAAAGCTCAAAGTTGGATCTCGGGGACCAGGCTGTGCGGTCTGCCATGAGGGGAGCCACCGCCGGTCCTAAACCCCTAGGTCTCCCAGTGCCCCCCGAATA
>sq1573;size=13;
GCGAGCGTTAATCGGAATTACTGGGCGTAAAGCGTGCGTAGGCGGTAAGTTAAGTCAGATGTGAAAGCCCTGGGCTCAACCTGGGAACGGCATTTGAAACTGGCTTGCTAGAGTTAGGTAGAGGGGAGTG
>sq1574;size=13;
GCTAGCGTTGTTCGGAATTACTGGGCGTAAAGCGCACGTAGGCGGCTTTTCAAGTCAGGCGTGAAAGCCCCGGGCTCAACCCGGGAATAGCGCTTGATACTGTTGAGCTTGAGACCGGGAGAGGATAGCG
>sq1575;size=13;
GCAAGCGTTAATCGGAATTACTGGGCGTAAAGCGCACGTAGGCGGACGATTAAGTCGGATGTGAAATCCCTGGGCTTAACCTGGGAACTGCATCCGATACTGGTCGCCTAGAGTATGGAAGAGGGAAGCG
>sq1576;size=13;
CCAAGCGTTGTCCGGATTTACTGGGTTTAAAGGGTGCGTAGGCGGAATATTAAGTCAGCGGTGAAAGCTGGTAGCTCAACTATCAAATTGCCATTGAAACTGATATTCTCGAGTACGGTTGAGGTAGCTG
>sq1577;size=13;
GCAAGCGTTATCCGGATTCACTGGGTTTAAAGGGTGTGTAGGCGGGCATTTAAGTCAGTGGTGAAATCTCCGAGCTCAACTCGGAAACTGCCATTGATACTATTTGTCTTGAGTATCGTTGAGGTTGGCG
>sq1578;size=13;
ACTAACGTTATTCATCATAACTGGGCGTAAAGGGTACGTAGGCTGCTTTTTAAGTCTTAATCAAAGAAGCTAAGCTTAGCTTAGAAATTGATTTTGATACTGTTAAGCTTGAGGTCAATATAGGTTAGTT
>sq1579;size=13;
ACTAACGTTATTCATCATAACTGGGCGTAAAGGGTACGTAGGCTGCTTTTTAAGCCTTAATCAAAGAAGCTAAGCTTAACTTAGAAATTGATTTTGATACTGTTAAGCTTGAGGTCAATATAGGTTAGTT
>sq1580;size=13;
AATAGCGTATACTAAAGTTGTTGCAGTTAAAAAGCTCGTAGTTGAATTTCTGGTCTCGAGACGCGGCCAGCCTCAAGGGGCGATGCTGTGGATCGGGACCATCCTCGAGGAGAACATATCTGTCATTGAG
>sq1581;size=13;
TATCAAGATAATTTTTCGACTCATCAGAAATATCCGAAAGTGTTAACTTCTGCGTCATGGAAGCGATAAAACTCTGCAGGTTGGATACGCCAATCATTTTTATCGAAGCGCGCATAAATTTGAGCAGATT
>sq1582;size=13;
CGTTTTGGCGGCGCAACCTGTGACGACAAATCTGCTCAAATTTATGCGCGCTTCGATAAAAATGATTGGCGTATCCAACCTGCAGAGTTTTATCGCTTCCATGACGCAGAAGTTAACACTTTCGGATATT
>sq1583;size=13;
GCAAGCGTTATCCGGAATTACTGGGCGTAAAGCGTTCGAAGGTGGTAATATAAGTCTGGTGTTAAATCCCTGCGGCTCAACCGAGGAATCGTACCGGATACTGTATTACTGGAGGGATGCAGAGGAAGCT
>sq1584;size=13;
GCAAACGTTACTCGGAATCACTGGGCTTAAAGCGCACGTAGGCGGCGACATAAGTTAGAGGTGAAATCCCATCGGCTCAACCGTGGAACTGCCTCTAATACTGTGTTGCTTGAGGGAGAACGGGGCATTC
>sq1585;size=13;
TCTAGTTGATATACTACGGCGTAAAGGGTGGTTAAGGAACAAAGTAAAATAGAGCCAAACGGCCCTTTAACTGTTATACGCTTTTAGATGCTAGAGGCCCAAACACGAAAGTAGCTTTAAATTAATTACC
>sq1586;size=13;
GCGAGCGTTGTTCGGAATTACTGGGCGTAAAGCGCGCGCAGGCGGCCCTTTAAGTCTACCCGTGAAATGCCGGAGCTCAACTCCGTGCACGCCGGGGGATACTGGAGGGCTGGAGACAGGTAGAGGCAGG
>sq1587;size=13;
GCAAGCGTTGTCCGGAATCATTGGGCGTAAAGAGCGTGTAGGCGGCCCGATAAGTCCGCTGTGAAAGTCGAGGGCTCAACCCTCGAATGCCGGCGGATACTGTCGGGCTAGAGTCCGGAAGAGGCGAGTG
>sq1588;size=13;
CTGCACACACCCACAGTTTGTGGAAGACAAGGGAGGAATGAAGGGGTTTTCGTCACGCCGATGATTAGATACCCTAGTAGTCCGGCTGACTGACTAATCCGTACAGCATCTCGTATGCCGTCTTCTGCTT
>sq1589;size=13;
GCGAGCGTTGTCCGGAATGATTGGGCGTAAAGGGCGCGTAGGCGGCTGTCTAAGTCCGGGGTGAAAGGCCACGGCTCAACCGTGGATGGGCCTTGGAGACTGGGCGGCTGGAGAGCACTAGAGGAGAGCG
>sq1590;size=13;
GCAAGTGTTCTTCGGAATGACTAGGCGTAAAGGGCACTACGGCAGTGAATCGGGTTGCAAGTTCAAGTCGCCAAAAACCGGCGGAATGCTCTCGAAACCAATTCACTTGAGTGAGACAGAGGAGAGTTTC
>sq1591;size=13;
CCAAGCGTTGTCCGGATTTACTGGGTTTAAAGGGAGCGTAGGCGGTCTCATAAGTCAGTGGTGAAAGCCTTCAGCTTAACTGAAGAATTGCCATTGAAACTGCGAGACTCGAGTATGGGAGAGGATGGTA
>sq1592;size=13;
GCAAGCGTTATCCGGAATCATTGGGCGTAAAGCGTCCGCAGGTGGTTCATCAAGTCTGCTGTTAAAGACAGAAGCTCAACTTCTGATAGGCGGTGGAAACTGGTGAACTAGAGTACGGTAGGGGTTGAGG
>sq1593;size=13;
GCTAGCGTTGTTCGGAATTACTGGGCGTAAAGGGCGCGTAGGCGGTACTTCAAGTCAGGCGTGAAAGCCCCGGGCTCAACCTGGGAACCGCGCTTGAGACTGGAGAACTAGAGTTCGGGAGAGGATGGTG
>sq1594;size=13;
GCTAGCGTTGTTCGGAATCACTGGGCGTAAAGCGTACGTAGGCGGATGCTTAAGTCAGGGGTGAAAGCCTGGAGCTCAACTCCAGAACTGCCTTTGATACTGAGCATCTTGAGTCCGGGAGAGGTGAGTG
>sq1595;size=13;
GCAAGCGTTGTCCGGAATTATTGGGCGTAAAGCGCGCGCAGGCGGTCCTTTAAGTCTGATGTGAAATCACGTGGCTCAACCACGTGCGGTCATTGGAAACTGGAGGACTTGAGTGCAGAAGAGGAAAGTG
>sq1596;size=13;
CCGGGCGTTATCCGGATTTATTGGGTTTAAAGGGAGCGTAGGCCGTCTGGTAAGCGTGCTGTGAAATGTACCGGCTCAACCGGTGACGTGCAGCGCGAACTGTCGGACTTGAGTTTGCGGTAAGCAGGCG
>sq1597;size=13;
GCGAGCGTTGTTCGGAATTATTGGGCGTAAAGGGCATGTAGGCGGATGAGCAAGCTTGGTGTGAAATGCTACAGCTTAACTGTGGGACAGCATTGAGAACTGCACATCTTGAATTACTGAAGGGTAACTA
>sq1598;size=13;
GCAAGCGTTAATCGGAATTACTGGGCGTAAAGCGTGCGCAGGCGGTCTTGTAAGACAGAGGTGAAATCCCCGGGCTCAACCTGGGAACTGCCTTTGTGACTGCAAGGCTTGAGTGCGGCAGAGGGGGATG
>sq1599;size=13;
GCAAGCGTTGTCCGGATTTATTGGGTTTAAAGGGTGCGTAGGCGGTCAATTAAGTCAGTGGTGAAATACGGCAGCTTAACTGTCGAGGTGCCATTGATACTGGTTGACTTGAGTACTGATGAGGTAGGCG
>sq1600;size=13;
CCAAGCGTTATCCGGAATCATTGGGTTTAAAGGGTCCGTAGGCGGTTTAATAAGTCAGTGGTGAAAGCCCACAGCTCAACTGTGGAACGGCCATTGATACTGTTAGACTTGAATTACAAGGAAGTAACTA
>sq1601;size=13;
GCAAGCGTTGTCCGGATTTATTGGGCGTAAAGAGCTCGTAGGTGGCTGAGTAAGTCGGATGTTAAATCCCCAGGCTCAACCTGGGACACCACCCGATACTGCTCTGGCTAGAGTCCGGTAGGGGAGCGTG
>sq1602;size=13;
CTAGTTGATATACTACGGCGTAAAGGGTGGTTAAGGAACAATGTAAAATAGAGCCAAACGGCCCTTAAACTGTTATACGCTTTTAGATGCTAGAGGCCCAAACACGAAAGTAGCTTTAAATTAATTACCT
>sq1603;size=13;
GCGAGCGTTGTCCGGAATTATTGGGCGTAAAGAGCTTGTAGGCGGTTTGTCGCGTCTGCCGTGAAAATCCGGGGCTCAACTCCGGACTTGCGGTGGGTACGGGCAGACTAGAGTGTGGTAGGGGAGACTG
>sq1604;size=13;
CCGAGCGTTGTCCGGATTTATTGGGCGTAAAGGGAGCGCAGGCGGTCAGGAAAGTCTGGAGTAAAAGGCTATGGCTCAACCATAGTGTGCTCTGGAAACTGTCTGACTTGAGTGCAGAAGGGGAGAGTGG
>sq1605;size=13;
GCGAGCGTTATTCGGAATTACTAGGCGTAAAGCGAGTGTAGGCGGACGATTAAGTCCGACGTTAAATCTCCCGGCTTAACTGGGGATCGCGTCGGATACTGGTCGCCTCGAGTGGGGTAGGGGGCAGCGG
>sq1606;size=13;
GCAAACGTTGCTCGGAATCATTGGGCGTAAAGCGCACGTAGGCGGTCTGTTATGTCGGATGTGAAAGCCCTTGGCTTAACTGAGGAAGTGCATCCGAAACTGGCAGGCTAGAGTACTAAAGAGGGTCGCG
>sq1607;size=13;
GCAAGCGTTATTCGGATTTATTGGGCGTAAAGGGTGCGTAGACGGCATGCTAAGTCAACTGTTAAATTCCTCGGCCTAACCGAGGATCAGCGGTAGAAACTGGTGCGCTTGAGGGTGAGAGAGAGAAGTG
>sq1608;size=13;
GCAAGCGTTGTCCGGAATCATTGGGCGTAAAGCGCGTGTAGGCGGCCCGGTAAGTCCGCTGTGAAAGTCGGGGGCTCAACCCTCGGATGCCGGTGGATACTGTCGGGCTAGAGTACGGAAGAGGCGAGTG
>sq1609;size=13;
GCAAGCGTTATCCGGAATTATTGGGCGTAAAGAGTGCGTAGGTGGTCTACTAAGCGCGAGGTGAAAGGCAATGGCTCAACCATTGTTAGCCTTGCGAACTGGCAGACTTGAGTGCAAGAGAGGAAAGCGG
>sq1610;size=13;
GCAAGCGTTATCCGGAATCACTGGGTTTAAAGGGTGCGTAGGCGGTCTTGTAAGTCAGTCGTGAAATCGCTGGGCTCAACCCATGCAATTGCGATTGATACTGCGAGACTTGAATGGGGTTTAGGCAGGC
>sq1611;size=13;
GCTAGCGTTATTCGGAATTACTGGGCGTAAAGCGCGCGTAGGCGGTTTTTCAAGTCAGAGGTGAAAGCCCGGAGCTCAACTCCGGAATTGCCTTTGAAACTGGATCACTAGAATCATGGAGAGGTCAGTG
>sq1612;size=13;
GCAAGTGTTCTTCGGAATGACTGGGCGTAAAGGGCACGTAGGCGGTGAATCGGGTTGAAAGTTAAAGTCGCCAAAAAGTGGCGGAATGCTCTCGAAACCAATTCACTTGAGTGAGACAGAGGAGAGTGGA
>sq1613;size=13;
CCAAGCGTTGTCCGGATTTACTGGGTTTAAAGGGTGCGTAGGCGGACTCATAAGTCAGTGGTGAAAGCCTTCAGCTTAACTGAAGAACTGCCATTGAAACTGTGAGTCTCGAGTTCGGTTGAGGTCATTG
>sq1614;size=13;
ATTGGCGTATCCAACCTGCAGAGTTTTATCGCTTCCATGACGCAGAAGTTAACACTTTCGGATATTTCTGATGAGTCGAAAAATTATCTTGATAAAGCAGGAATTACTACTGCTTGTTTACGAATTAAAT
>sq1615;size=13;
GCGAGCGTTAATCGGATTTACTGGGCGTAAAGCGTGCGTAGGCGGCTGATGAAGTCGGATGTGAAATCCCTGAGCTTAACTTAGGAATTGCATTCGATACTGGTTGGCTAGAGTATGGGAGAGGATGGTA
>sq1616;size=13;
GCGAGCGTTGTTCGGAATTACTGGGCGTAAAGAGTGTGTAGGCGGTGCTCTAAGTTTGGTGTGAAATCTCCCGGCTCAACTGGGAGGGTGCGCCGAAAACTGGAATGCTCGAGCGTGGGAGAGGAAAGCG
>sq1617;size=13;
GCTAGCGTTGTTCGGAATTACTGGGCGTAAAGCGCACGTAGGCGGACCAGAAAGTTGGGGGTGAAATCCCGGGGCTCAACCTCGGAACTGCCTTCAAAACTATTGGTCTTGAGTTCGAGAGAGGTGAGTG
>sq1618;size=13;
GCGAGCGTTGTCCGGAATCACTGGGCGTAAAGGGCGCGTAGGTGGCCTTGTAAGTCGATGGTGAAAGCCCGGGGCTCAACCCCGGGTCTGCCGTCGATACTGTGAGGCTTGAGTGTTGTAGAGGCTGGTA
>sq1619;size=13;
GCAAGCGTTGTTCGGAATTATTGGGCGTAAAGCGCGTGTAGGCGGCTTCGCAAGTTGGGTGTGAAAGCCCTCGGCTTAACCGAGGAAGTGCGCCCAAAACTACGGAGCTTGAGTGCCGGAGAGGGTGGCG
>sq1620;size=13;
GCGAGCGTTGTCCGGAATCACTGGGCGTAAAGGGCGCGTAGGCGGCTCGGTAAGCGTGTGGTGAAAGCCCGGGGCTCAACCCCGGGTCGGCCATGCGAACTGTCGAGCTGGAGCACGGTAGAGGCACATG
>sq1621;size=13;
GCAAGCGTTGTTCGGATTTACTGGGCGTAAAGGGTGCGTAGGCGGCGTGATAAGTCACTTGTGAAATCTTCAAGCTTAACTTGAAAAAGCCAAGTGATATTGCTGTGCTAGAGTACAGAAAGGGCAATCG
>sq1622;size=13;
GCGAGCGTTATCCGGATTTATTGGGTTTAAAGGGTGCGCAGGCGGATTTTTAAGTCAGCGGTCAAATCGTGGGGCTCAACCCCATCCAGCCGTTGAAACTGGGGATCTAGAGTGTGCGAGAGGTATGCGG
>sq1623;size=13;
GCGAGCGTTGTCCGGATTTATTGGGCGTAAAGAGCTCGTAGGTGGTTCGGTAAGTCGGGTGTGAAAACTCTGGGCTCAACTCAGAGACGCCACCTGATACTGCCGTGACTTGAGTCTGGTAGGGGAGTGT
>sq1624;size=13;
CCAAGCGTTATCCGGAATCATTGGGTTTAAAGGGTCCGTAGGCGGTTAGATAAGTCAGTGGTGAAAGCCCATCGCTCAACGGTGGAACGGCCATTTATACTGTTTAACTTGAATTATTAGGAAGTAACTA
>sq1625;size=13;
GCAAGCGTTATCCGGATTTATTGGGTTTAAAGGGTCCGTAGGCGGATCAGTAAGTCAGTGGTGAAATCTCATAGCTTAACTATGAAACTGCCATTGATACTGCTGGTCTTGAGTAAGGTAGAAGTAGCTG
>sq1626;size=13;
GCAAGCGTTAATCGGAATTACTGGGCGTAAAGCGTGCGCAGGCGGTTTTGTAAGTCTGTCGTGAAAGCCCCGGGCTTAACCTGGGAATTGCGATGGAGACTGCAAGGCTTGAATCTGGCAGAGGGGGGTA
>sq1627;size=13;
GCAGACGGCTCATCAGCAACATGATGTACTGTAAAGAGCTTTGCTGTCAAAATCCAGAGCTATTCTATTAATTAGAAACCCCTGTAGTCCGGCTGACTGACTTGAGTCACTGGTATCTCGTATGCCGTCT
>sq1628;size=13;
GCGAGCATTATTCGAAATGATTAGGCGTAAAGGGTCTGTAGGTTGTTTTTTAAGTTGAAAAAAAAAGATTAAAGCTTAACTTTATTTATTTTTTCAAAACTGATAAACTAGAGTATAAATAGAGGATAAT
>sq1629;size=13;
GCGAGCATTATTCGAAATGATTAGGCGTAAAGGGTTTGTAGGTTGTTTTTTAAGTTGAAAAAAAAAGATTAAAGCTTAACTCTATTTATTTTTTCAAAACTGATAAACTAGAGTATAAATAGAGGATAAT
>sq1630;size=13;
GCGAGCATTATTCGAAATGATTAGGCGTAAAGGGTTTGTAGGTTGTTTTTTAAGTTGAAAAAAAAAGATTAAAGCTTAACTTTATTTATTTTTTCAAAACTGATAAGCTAGAGTATAAATAGAGGATAAT
>sq1631;size=13;
CCAAGCGTTATCCGGATTTATTGGGCGTAAAGAGCTCGTAGGCGGTTCGGTAAGTCGGGTGTGAAAACTCTGGGCTCAACCCAGAGAGGCCACCCGATACTGCTGTGACTAGAGTGCGGTAGGGGAGCGG
>sq1632;size=13;
TGTACCTGAGTAATACTGGACGCCCAGCAGGGAGCAGATGGAGGATTTACACATAGCATCAGTCTCATTAGAAACCCCAGTAGTCCGGCTGACTGACTGCACACACGTTAATCTCGTATGCCGTCTTCTG
>sq1633;size=13;
CATTCATTGCATGTTGAAGCCTACTAGAATGCATTTAAATGTACGCTCACCAGCCACTTTATTAGAAACCCTGGTAGTCCGGCTGACTGACTGCACACACGTTAATCTCGTATGCCGTCTTCTGCTTGAA
>sq1634;size=13;
CCAAGCGTTATCCGGAATCATTGGGTTTAAAGGGTCCGTAGGCGGGCTTATAAGTCAGTGGTGAAATCTCCCAGCTCAACTGGGAAACTGCCATTGATACTGTATGTCTTGAATTATTAGGAAGTAACTA
>sq1635;size=12;
GCGAGCGTTGTCCGGATTTATTGGGTTTAAAGGGTGCGTAGGTGGTTTGATAAGTCAGTGGTGAAATACAGCCGCTCAACGGTTGAGGTGCCATTGATACTGAAGAGCTTGAAACAAGTGGAGGCTGCCG
>sq1636;size=12;
TCTAGTTGATATACTACGGCGTAAAGGGTGGTTACGGAACAATGTAAAATAGAGCCAAACGGCCCTTTAACTGTTATACGCTTTTAGATGCTAGAGGCCCAAACACGAAAGTAGCTTTAAATTAATTACC
>sq1637;size=12;
CCAAGCGTTGTTCGGATTTACTGGGCGTAAAGGGCGCGTAGGCGGCGTGGTAAGTCACTTGTGAAATCTCTGAGCTTAACTCAGAACTGCCAAGTGATACTGCTGTGCTAGAGTGCAGAAGGGGCAATCG
>sq1638;size=12;
CCGAGCGTTATCCGGATTTATTGGGTTTAAAGGGAGCGTAGGTGGATTGTTAAGTCAGTTGTGAAAGTTTGCGGCTCAACCGTAAAATTGCAGTTGAAACTGGCAGTCTTGAGTACAGTAGAGGTGGGCG
>sq1639;size=12;
GCAAGCGTTAATCGGAATTACTGGGCGTAAAGCGTGCGTAGATGGTTCGCTAAGTCGGATGTGAAAGCCCCGGGCTCAACCTGGGAACTGCATCCGATACTGGCGGACTAGAGTGTGATAGAGGATGGCG
>sq1640;size=12;
CCAAGCGTTATCCGGAATCATTGGGTTTAAAGGGTCCGTAGGCGGCCTAGCAAGTCAGTGGTGAAATCTCCCCGCTCAACGGGGAAACGGCCATTGATACTACTAGGCTTGAATTATTAGGAAGTAACTA
>sq1641;size=12;
CCAAGTCAATAGAAGCCGGCGTAAAGAGTGTTTTAGATCACCCCCTCCCCAATAAAGCTAAAACTCACCTGAGTTGTAAAAAACTCCAGTCGACACAAAATAGACTACGAAAGTGGCTTTAACATATCTG
>sq1642;size=12;
CCGAGCGTTGTCCGGAATTATTGGGCGTAAAGGGCTCGTAGGCGGTTTGTCGCGTCGGGAGTGAAAACAGCGGGCTTAACTCGTTGCTTGCTTCCGATACGGGCAGACTAGAGGTATGCAGGGGAGAATG
>sq1643;size=12;
GCGAGCGTTATCCGGATTTATTGGGTTTAAAGGGTGCGTAGGCGGCCTGTTAAGTCAGCGGTGAAATCTAGGGGCTTAACTCCTAAATTGCCATTGATACTGGTGGGCTTGAGTGTAGATGAGGTAGGCG
>sq1644;size=12;
CCGAGCGTTATCCGGAATCATTGGGTTTAAAGGGTCCGTAGGCGGCTTTATAAGTCAGTGGTGAAATCCGGCAGCTCAACTGTCGAACTGCCATTGATACTGTAGGGCTTGAATTATTGTGAAGTAACTA
>sq1645;size=12;
GCAAGTGTTGATGAAAATTGGGCGTAAAGGATCCGTAGGTGGTCGTCTCAACCATGAGTTAAGTCCTTACCTAACTGGTAAGATGCTCAGCTTTAGCGGGGATAAGGTGCTGCGCACCTTATCTTGGGGT
>sq1646;size=12;
GCAAGTGTTGATGAAAATTGGGCGTAAAGGATCCGTAGGTGGTCGTCTCAACCATGAGTTAAGTCCTTACCTAACTGGTAAGATGCTCGGCTTTAGCAGGGATAAGGTGCTGCGCACCTTATCTTGGGGT
>sq1647;size=12;
GCAAGTGTTGATGAAAATTGGGCGTAAAGGATCCGTAGGTGGTCGTCTCAGCCATGAGTTAAGTCCTTACCTAACTGGTAAGATGCTCAGCTTTAGCAGGGATAAGGTGCTGCGCACCTTATCTTGGGGT
>sq1648;size=12;
GCAAGTGTTGATGAAAATTGGGCGTAAAGGATCCGTAGGTGGTCGTCTCAACCATGAGTTAAGTCCTTACCTAACTGGTAAGATGCTCAGCTTTAGCAGGGATAGGGTGCTGCGCACCTTATCTTGGGGT
>sq1649;size=12;
GCAAGCGTTAATCGGAATTACTGGGCGTAAAGGGAGCGTAGGTGGCTCTATAAGTCAGATGTGAAATCCCCGGGCTTAACCTGGGAACTGCATCTGAAACTGTAGAGCTAGAGTATGTGAGAGGAAGGTA
>sq1650;size=12;
TCTAGTTGATATACTACGGCGTAAAGGGTGGTTAAGGAACAATGTAAAATAGAGCCAACCGGCCCTTTAACTGTTATACGCTTTTAGATGCTAGAGGCCCAAACACGAAAGTAGCTTTAAATTAATTACC
>sq1651;size=12;
CTAGTTGATATACTACGGCGTAAAGGGTGGTTAAGGAACAATGTAAAATAGAGCCAAACGGCCCTTTAACTGTTATACGCTTTTAGATGCTAGAAGCCCAAACACGAAAGTAGCTTTAAATTAATTACCT
>sq1652;size=12;
TCTAGTTGATATACTACGGCGTAAAGGGTGGTTAAGGAACAATGTAAAATAGAGCCAAACGGCCCTGTAACTGTTATACGCTTTTAGATGCTAGAGGCCCAAACACGAAAGTAGCTTTAAATTAATTACC
>sq1653;size=12;
GCAAGCGTTGTCCGGATTTATTGGGTTTAAAGGGTGCGTAGGCGGCTTTGTAAGTCAGTGGTGAAATATGGCAGCTCAACTGTCAAGGTGCCATTGATACTGCAGAGCTTGAGTACAGATGAGGTAGGCG
>sq1654;size=12;
GCAAACGTTGCTCGGAATTATTGGGCGTAAAGCGCACGTAGGCGGCTTAGCAAGTCGGATGTGAAATCCCTCGGCTCAACCAAGGAAGTGCATCCGAAACTGCTGAGCTTGAGTACTTAAGAGGATCGCG
>sq1655;size=12;
AAGCAGTAGTAATTCCTGCTTTATCAAGATAATTTTTCGACTCATCAGAAATATCCGAAAGTGTTAACTTCTGCGTCATGGAAGCGATAAAACTCTGCAGGTTGGATACGCCAATCATTTTTATCGAAGC
>sq1656;size=12;
GCAAGCGTTATCCGGAATCACTGGGTTTAAAGGGTGCGTAGGCGGATGATTAAGTCAGTGGTGAAATCTTGTCGCTTAACGATAAAATTGCCATTGATACTGATTATCTTGAATTGGGTTGAGGTTAGCG
>sq1657;size=12;
GCGAGCGTTATCCGGAATTATTGGGCATAAAGGGCATCTAGGCGGCCCTGTAAGTCTAGGGTGAAAACCTGCGGCTCAACCGCAGGCCTGCCCCGGAAACTACAGGGCTAGAGTGCTGGAGAGGTGGACG
>sq1658;size=12;
GCTAGCGTTGTCCGGAATCATTGGGCGTAAAGCGCGCGTAGGCGGCCCGGTAAGTCCGCTCTGAAAGTCCAGGGCTCAACCCTGGAAAGCGGGTGGATACTGCCGGGCTAGAGTCCGGAAGAGGCGAGTG
>sq1659;size=12;
GCAAGCGTTGTCCGGATTTATTGGGCGTAAAGCGAGCGCAGGCGGTTCTTTAAGTCTGATGTGAAAGCCCCTGGCTCAACCAGGGAGGGTCATTGGAAACTGGAGAACTTGAGTGCAGAAGAGGAAAGTG
>sq1660;size=12;
CCGAGCGTTGTCCGGATTTATTGGGCGTAAAGCGAGCGCAGGTGGTTACATAAGTCTGAAGTAAAAGGCAGTGGCTCAACCATTGTATGCTTTGGAAACTGTGTAACTTGAGTGCAGAAGGGGAGAGTGG
>sq1661;size=12;
GCAAGCGTTACTCGGAATTACTGGGCGTAAAGCGTGCGTAGGTGGTTGTTTAAGTCTGTCGTGAAAGCCCTGGGCTCAACCTGGGAATTGCGATGGAAACTGGGCGACTAGAGTGTGGCAGAGGGTAGTG
>sq1662;size=12;
GCAAGCGTTATCCGGAATCATTGGGTTTAAAGGGTCCGCAGGCGGATTTATAAGTCAGTGGTGAAAGCCTACAGCTCAACTGTAGAACTGCCATTGATACTGTAAGTCTTGAATTCGGTCGAAGTGGGCG
>sq1663;size=12;
GCGAGCGTTAATCGGATTTACTGGGCGTAAAGCGTACGTAGGCGGCTAATTAAGTCGGATGTGAAATCCCTGAGCTTAACTTAGGAACTGCATTCGATACTGGTTAGCTAGAGTATTGGAGAGGATGGTA
>sq1664;size=12;
GCAAGCGTTGTCCGGTATTATTGGGCGTAAAGCGCATGTAGGCGGCCTTTTAAGTCAGTCGTGAAAATGCGGTGCTTAACACCGTATGGCGATTGAAACCGGAAGGCTTGAGTGCAGGAGAGGAAAGGGG
>sq1665;size=12;
GCGAGCGTTGTCCGGAATTACTGGGTGTAAAGGGTGCGTAGGCGGCCTTGCAAGTCAGATGTGAAAGATCACGGCTTAACTGTGGTAAGCATTTGAAACTGTAAGGCTTGAGTGCAGGAGAGGAGAGTGG
>sq1666;size=12;
GCAAGCGTTAATCGGAATTACTGGGCGTAAAGCGTGCGCAGGCGGTTCGGAAAGAAAGATGTGAAATCCCAGGGCTTAACCTTGGAGCTGCATTTTTAACTACCGGGCTAGAGTGTGTCAGAGGGAGGTG
>sq1667;size=12;
GCAAGCGTTGTCCGGAATCATTGGGCGTAAAGCGCGTGTAGGCGGCTGGGTAAGTCCGCTCTGAAAGCCCGGGGCTCAACCCCGGGAGGCGGGTGGATACTGCTCAGCTCGAGTCCGGAAGAGGAGTGTG
>sq1668;size=12;
GCGAGCGTTATCCGGAATTATTGGGTTTAAAGGGTGCGTAGGTTGCAAGGGAAGTCAGGGGTGAAAAGCTGTAGCTCAACTATGGTCTTGCCTTTGAAACTCTCTAGCTAGAGTGTACTGGAGGTACGTG
>sq1669;size=12;
CTAGTTGATATACTACGGCGTAAAGGGTGGTTAAGGAACAATGTAAAATAGAGCCAAACGGCCCTTTAACTGTTATACGCTTTTAGATGTTAGAGGCCCAAACACGAAAGTAGCTTTAAATTAATTACCT
>sq1670;size=12;
CTAGTTGATATACTACGGCGTAAAGGATGGTTAAGGAACAATGTAAAATAGAGCCAAACGGCCCTTTAACTGTTATACGCTTTTAGATGCTAGAGGCCCAAACACGAAAGTAGCTTTAAATTAATTACCT
>sq1671;size=12;
GCAAGCGTTGTTCGGAATTACTGGGCGTAAAGAGTGCGTAGGCGGTTGGCTAAGTTTGGTGTGAAATCTCCCGGCTCAACTGGGAGGGTGCGCCGAAAACTGGTCGGCTAGAGTGTGGGAGAGGTAAGTG
>sq1672;size=12;
GCAAGCGTTATCCGGAATGATTGGGCGTAAAGCGTCTGTAGGTGGCTTTTTAAGTCCGCCGTCAAATCCCAGGGCTCAACTCTGGACAGGCGGTGGAAACTACCAAGCTGGAGTACGGTAGGGGCAGAGG
>sq1673;size=12;
CCGAGCGTTGTTCGGATTCACTGGGCGTAAAGGGTGCGTAGGCGGCTGGGTAAGTCTGATGTGAAATCTCCGGGCCCAACCCGGAAATGGCATTAGAAACTACCTGGCTGGAGGCTTGGAGGGGGAACTG
>sq1674;size=12;
GCAAGCGTTATCCGGAATTACTGGGCGTAAAGGGTGCGTAGGCGGCTTGTTAAGTCAAGGTTAAAAGGCAGTAGCTCAACTACTGTTCGGCCTTGAAACTATCAAGCTTGAGTATAGGAGAGGAAAGTGG
>sq1675;size=12;
GCAAGCGTTGTTCGGAATTACTGGGCGTAAAGGGCGCGTAGGCGGTCTGTTAAGTTCGGTGTGAAAGCCCCCGGCTTACCCGGGGAACTGCGCCGGAAACCGACAGACTCGAGTACCGGAGAGGAGGGTG
>sq1676;size=12;
GCAAGCGTTGTTCGGAATTACTGGGCGTAAAGAGTACGTAGGCGGTTTGATAAATCTGTTATTAAAGACCGAAGCTCAACTTCGGGAATGTAATGGAAACTGTCAGACTAGAGGTCAGAAGGGGAAATCG
>sq1677;size=12;
GCTAGCGTTGTTCGGAATTACTGGGCGTAAAGGGCACGTAGGCTGGCTGTTAAGTCGGGGGTGAAATCCTGAGGCTCAACCTCAGAATTGCCTCCGATACTGGCGGTCTCGAGTGCGGGAGAGGTGAGTG
>sq1678;size=12;
GCAAGCGTTGTCCGGATTTATTGAGTTTAAAGGGTACGTAGGCGGTTTTTTACGTTTAAATTAAGTAATCCAAGCTTAACTTTTGAAGTTAATTTAAATACGAAAAAACTAGAGTTTTTAAGGAGTAAGT
>sq1679;size=12;
GCAAGCGTTGTCCGGAATTATTGGGCGTAAAGCGCGCGCAGGCGGTCATTTAAGTCTGGTGTTTAAGCCCGGGGCTCAACCCCGGTTCGCATCGGAAACTGGATGACTTGAGTGTAGGAGAGGAAAGTGG
>sq1680;size=12;
GCAAGCGTTATCCGGATTTATTGGGTTTAAAGGGTCCGTAGGCGGGCCCGTAAGTCAGTGGTGAAATCTCACAGCTTAACTGTGAAACTGCCGTTGATACTGCGGGTCTTGAGTGTAGTTGAGGTAGCTG
>sq1681;size=12;
GCAAGCGTTGTTCGGAATTACTGGGCGTAAAGGGCTCGTAGGTGGCCAACTAAGTCATACGTGAAATCCCTCGGCTTAACCGGGGAACTGCGTCTGATACTGGTTGGCTTGAGTTTGGGAGAGGGATGCG
>sq1682;size=12;
GCAAACGTTGTTCGGAATTACTGGGCGTAAAGCGCGTGTAGGCTGCTTCGCAAGTCGGATGTGAAAGCCCTGGGCTCAACCCAGGAAGTGCATTCGAAACTGCAAAGCTGGAGTCCTGGAGAGGAAGGCG
>sq1683;size=12;
GCTAGCGTTGTTCGGAATTACTGGGCGTAAAGCGCACGTAGGCGGCTTTGTAAGTTAGAGGTGAAAGCCCAGGGCTCAACCCTGGAATTGCCTTTAAGACTGCATCGCTTGAATTGTGGAGAGGTAAGTG
>sq1684;size=12;
GCAAGCGTTGTCCGGAATTATTGGGCGTAAAGAGCTCGTAGGCGGTTTGTCGCGTCTGCTGTGAAATCTGGGGGCTCAACCCCCAGCCTGCAGTGGGTACGGGCAGACTAGAGTGCGGTAGGGGAGATTG
>sq1685;size=12;
GCGAGCGTTAATCGGAATTACTGGGCGTAAAGCGTGCGCAGGCTGTTTTGTAGGTCAGATGTGAAACCCCCGAGCTCAACTTGGGAACTGCGTTTGAAACTACAAGACTAGAATAGGTCAGAGGGGGGTA
>sq1686;size=12;
GCAAGCGTTAATCGGAATTACTGGGCGTAAAGCGTGCGCAGGCGGTTTTGTAAGTCTGTTGTGAAATCCCCGGGCTTAACCTGGGAATGGCAATGGAGACTGCAAGGCTAGAGTTTGGCAGAGGGGGGTA
>sq1687;size=12;
GCAAGCGTTGTCCGGATTTATTGGGCGTAAAGCGAGCGCAGGCGGTCTTTTAAGTCTGATGTGAAAGCCCCCGGCTTAACCGGGGAGGGTCATTGGAAACTGGGAGACTTGAGTGCAGAAGAGGAAAGCG
>sq1688;size=12;
CCGGGCGTTATCCGGATTTATTGGGTTTAAAGGGAGCGTAGGCAGTTTTTTAAGCGTGCTGTGAAATGTACCGGCTCAACCGGTGATGTGCAGCGCGAACTGGGAATCTTGAGTACGCAGTAAGCAGGCG
>sq1689;size=12;
GCAAGCGTTGTCCGGATTTATTGGGCGTAAAGCGAGCGCAGGCGGTTTCTTAAGTCTGATGTGAAAGCCTTCGGCTCAACCGAAGAAGTGCATCGGAAACTGGGAAACTTGAGTGCAGAAGAGGACAGTG
>sq1690;size=12;
GCAAGCGTTATCCGGATTCATTGGGTTTAAAGGGTGCGTAGGCGGACCAGTAAGTCGGTGGTGAAATCTCTTTGCTTAACAAAGAAACTGCCATTGATACTGCTAGTCTAGAGTATAGATGACGTTGGCG
>sq1691;size=12;
GCGAGCGTTGTCCGGATTTATTGGGCGTAAAGAGCTCGTAGGCGGCTTGTCGCGTCGACTGTGAAATCCCGCGGCTCAACCGCGGGTCTGCAGTCGATACGGGCAGGCTAGAGTTCGGTAGGGGAGACTG
>sq1692;size=12;
GCAAGCGTTACTCGGAATTACTGGGCGTAAAGCGTGCGTAGGTGGTTGTTTAAGTCTGTCGTGAAAGCCCTGGGCTCAACCTGGGAATTGCGATGGATACTGGGCGACTAGAGTGTGGTAGAGGATAGTG
>sq1693;size=12;
GCAAGCGTTGTCCGGATTTACTGGGCGTAAAGAGCGCGCAGGCGGCTGGGTCAGTCCGATGTGAAATCTTCCGGCTTAACTGGAAAACTGCATCGGAAACTGCTCAGCTTGAAGGTGGGAGAGGGTAGCG
>sq1694;size=12;
GCGAACGTTATTCGGAATCACTGGGCTTAAAGCGCGTGTAGGCGGGCCAGCACGTCGGATGCTGAAAGCCCCCGGCTCAACCGGGGAACGGGCACCGATACGACTGGCCTGGAGGGGGGTAGGGGGAGCC
>sq1695;size=12;
GCGAGCGTTGTCCGGAATTATTGGGCGTAAAGAGCTCGTAGGCGGCTTGTCGCGTCGACTGTGAAAACCTGCAGCTCAACTGTGGGCTTGCAGTCGATACGGGCAGGCTAGAGTTCGGTAGGGGAGACTG
>sq1696;size=12;
GAACTCTCACCTACTGTAATACTGTCAGGGTTGTAGAACATTTAAACTTCTAAAGCAGCTGATTTCTTGAAAAAGACGTGATGGTGTCATTAGAAACCCTAGTAGTCCGGCTGACTGACTCCTCGTTCGA
>sq1697;size=12;
GCAAACGTTGTCCGGATTTACTGGGTGTAAAGGGTGCTCAGGCGGTTTTGTAAGTCAGAAGTGAAATCCTAGAGCTTAACTCTGGAACTGCTTTTGATACTGCAAGGCTTGAATGTGGAAGAGGGGGATG
>sq1698;size=12;
GCTAGCGTTGTTCGGAATTACTGGGCGTAAAGCGCACGTAGGCGGACGTTTAAGTCAGGGGTGAAATCCCAGGGCTCAACCCTGGAACTGCCCTTGATACTGGGTGTCTTGAGTACGAGAGAGGTGAGTG
>sq1699;size=12;
GCGAGCGTTAATCGGAATTACTGGGCGTAAAGCGTGCGCAGGTGGTTTTGTAAGACAGGCGTGAAATTCCCGGGCTCAACCTGGGAATTGCGCTTGTGACTGCAAGGCTAGAGTGTGGCAGAGGGAGATA
>sq1700;size=12;
CCAAGCGTTATCCGGAATCATTGGGTTTAAAGGGTCCGTAGGCGGTTTTATAAGTCAGTGGTGAAATCTGGTCGCTCAACGATCAAACGGCCATTGATACTGTAAGACTTGAATTACTTGGAAGTAACTA
>sq1701;size=12;
GCGAGCATTATTCGAAATGATTAGGCGTAAAGGGTTTGTAGGTTGCTTTTTAAGTTGAAAAAAAAAGATTAAAGCTTAACTTTATTTATTTTTTCAAAACTGATAAACTAGAGTATAAATAGAGGATAAT
>sq1702;size=12;
GCGAGCATTATTCGAAATGATTAGGCGTAAAGGGTTTGTAGGTCGTTTTTTAAGTTGAAAAAAAAAGATTAAAGCTTAACTTTATTTATTTTTTCAAAACTGATAAACTAGAGTATAAATAGAGGATAAT
>sq1703;size=12;
GCGAGCATTATTCGAAATGATTAGGCGTAAAGGGTTTGTAGGTTGTTTTTTAAGTTGAAAAAAAAAGATTAAAGCTTAACTTTATTTATTTTTTCAAGACTGATAAACTAGAGTATAAATAGAGGATAAT
>sq1704;size=12;
GCGAGCATTATTCGAAATGATTAGGCGTAAAGGGTTTGTAGGTTGTTTTTTAAGCTGAAAAAAAAAGATTAAAGCTTAACTTTATTTATTTTTTCAAAACTGATAAACTAGAGTATAAATAGAGGATAAT
>sq1705;size=12;
GCGAGCATTATTCGAAATGATTAGGCGTAAAGGGTTTGTAGGTTGTTTTTTAAGTTGAAAAAAAAAGATTAAAGCTTAACTTTATTTATTTTTTCGAAACTGATAAACTAGAGTATAAATAGAGGATAAT
>sq1706;size=12;
GCCGTGCCGGCGTGACTGCGATATAAAACTCAAGCCCCGCCCATTTTTTTGCACGCGCAGACCCGGTAAATTAGAAACCCGGGTAGTCCGGCTGACTGACTTGAGTCACTGGTATCTCGTATGCCGTCTT
>sq1707;size=12;
GCTAGCGTTGCTCGGAATTACTGGGCGTAAAGCGCACGTAGGCGGCTTTTTAAGTCGGAGGTGAAATCCTGGAGCTCAACTCCAGAACTGCCTTCGATACTGGAGAGCTCGAGTTCGGGAGAGGTGAGTG
>sq1708;size=12;
GCGAGCGTTGTCCGGAATCATTGGGCGTAAAGCGCGTGTAGGCGGCTTAGTAAGTCTACTGTGAAAGTCCAGGGCTCAACCCTGGAATGTCGGTGGATACTGCTGAGCTGGAGTACGGGAGGGGCGAGTG
>sq1709;size=12;
GCAAGCGTTATCCGGATTCATTGGGTTTAAAGGGAGCGTAGGTGGCCTTATAAGCCAGTGGTGAAATCTCTGGGCTTAACCCAGAAATTGCCATTGATACTGTAGGGCTTGAGTACAGTTGCTGTGGGCG
>sq1710;size=12;
GCAAGCGTTACTCGGAATCATTGGGCGTAAAGCGCTCGTAGGCGGTCTCTTAAGTCCGATGTGAAATCCCGGGGCTCAACCTCGGATGGCCATTGGAAACTGAGAGACTTGAGAGTGGAGGGGGTCAGTG
>sq1711;size=12;
GCTAGCGTTATCCGGAATTACTGGGCGTAAAGGGTGCGTAGGTGGTCTGGTAAGTCAGGGGTTAAAGGTCACGGCTCAACCGTGTTAAGCCTCTGAAACTACCAGACTTGAGTGCAGGAGAGGAAAGCGG
>sq1712;size=12;
GCGAGCGTTACTCGGAATTACTAGGCGTAAAGCGCGTGTAGGCGGATGCCTAAGTTCGCTGTGAAATCTCCCGGCTCAACTGGGAGGGGTCAGCGGATACTGGGCGTCTTGAGTGGGGCAGGGGGTGTTG
>sq1713;size=12;
GCGAGCGTTAATCGGAATTACTGGGCGTAAAGCGCGCGTAGGCGGTTTGTTAAGTCGGATGTGAAATCCCTGGGCTCAACCTAGGCACTGCATCCGATACTGGCTAACTAGAGTGTGGGAGAGGAAGGTA
>sq1714;size=12;
GCAAGCGTTATCCGGAATGATTGGGCGTAAAGCGTCCGCAGGTGGCAGCCCAAGTCTGCTGTCAAAGACCGGGGCTTAACTTCGGAGAGGCAGTGGAAACTGAACAGCTAGAGTATGGTAGGGGCAAAGG
>sq1715;size=12;
GCGAGCGTTAATCGGAATTACTGGGCGTAAAGGGTGCGTAGGTGGTTAGATAAGTTATGTGTGAAATCCCTGGGCTCAACCTGGGCAGGTCAGATAATACTGTTTAACTCGAGTATGGGAGAGGGTAGTG
>sq1716;size=12;
GCGAGCGTTGTCCGGAATTACTGGGCGTAAAGAGCTCGTAGGTGGTTTGTCGCGTCGTCTGCGAAATTCCGGGGCTTAACTTCGGGCGTGCAGGCGATACGGGCATAACTTGAGTGCTGTAGGGGAGACT
>sq1717;size=11;
GCGAGTGTTACTCTCCTTGACTGGGCGTAAAGGGTGCGTAGGTTGTGTAATAAGTTTTAAGTCAAATTTTATATTGATGATAATAAGATTTTCAATACTATTACGCTAGAGTTTATTAAAAGATAACGGA
>sq1718;size=11;
GCTAGCGTTGTCCGGAATCATTGGGCGTAAAGCGCGTGTAGGCGGCCCGGTAAGTCCGCTGTGAAAGTCGGGGGCTCAACCCTCGGATGCCGGTGGATACTGTCGGGCTCGAGTACGGAAGAGGCGAGTG
>sq1719;size=11;
ACTAGTGTTATTCATCTTAATTAGGTTTAAAGGGTACCCAAACGGTCAAAATAGCTTCTATAATGTTACTATTTGACTAGAGTTTTATGTAAGAGTGCAGTACTTGAGGAGGAGAGATGAAATTTTATGA
>sq1720;size=11;
GCAAGCGTTATCCGGATTTACTGGGTGTAAAGGGAGCGCAGGCGGCGTGGCAAGTCAGATGTGAAAACCCGGGGCCCAACCCCGGGAGTGCATTTGAAACTGCCATGCTGGAGTGCCGGAGAGGTAAGCG
>sq1721;size=11;
GCAAGCGTTATCCGGAATCATTGGGTTTAAAGGGTCCGCAGGCGGTCTTATAAGTCAGTGGTGAAAGCCTACAGCTCAACTGTAGAACTGCCATTGATACTGTAGGACTTGAATTCGGTCGAAGTGGGCG
>sq1722;size=11;
GCAAGTGTTATCCGGAATCACTGGGCGTAAAGCGTCTGCAGGTGGTTTCCTAAGTCCACTGTTAAACCTTGAGGCTCAACCTCAAATCTGCATTGGAAACTAGGAGACTTGAGTATAGTAGGGGTAGAGG
>sq1723;size=11;
GCAAGCGTTACCCGGAATCACTGGGCGTAAAGGGCGTGTAGGCGGCCCCATAAGTCCGACTTTGAAGACCGAGGCTCAACCTCGGGCGTGGGTTGGAGACTGTGGGACTAGACCTCTGGAGAGAGAACCG
>sq1724;size=11;
GCAAACGTTGCTCGGAATTATTGGGCGTAAAGCGCACGTAGGTGGTCTGTTATGTCAGATGTGAAAGCCCTCGGCTTAACTGAGGAAGTGCACCTGAAACTGGCAGGCTTGAGTACGAAAGAGGGTCGCG
>sq1725;size=11;
GTTAGCGTTGTTCGGAATTACTGGGCGTAAAGCGCACGTAGGCGGATTAGAAAGTTGGGGGTGAAATCCCGGAGCTCAACTCCGGAACTGCCTTCAAAACTCCTAGTCTAGAGTTCGAGAGGGGTGAGTG
>sq1726;size=11;
CCAAGCGTTATCCGGAATCATTGGGTTTAAAGGGTCCGTAGGCGGTTTAATAAGTCAGTGGTGAAATCTGGTCGCTCAACGATCAAACGGCTATTGATACTGTTAGACTTGAATTACAAGGAAGTAACTA
>sq1727;size=11;
ACTAACGTTATTCATCATAACTGGGCGTAAAGGGTACGTAGGCTGCTTTTTAAGTCTTAATCAAAGACGCTAAGCTTAACTTAGAAATTGATTTTGATACTGTTAAGCTTGAGGTCAATATAGGTTAGTT
>sq1728;size=11;
GCAAGCGTTATCCGGATTCACTGGGTTTAAAGGGTGTGTAGGCGGGCATTTAAGTCAGTGGTGAAATCTCCGAGCTCAACTCGGAGACTGCCATTGATACTATTTGTCTTGAATATCGTTGAGGTTGGCG
>sq1729;size=11;
GCAAGCGTTATCCGGATTCACTGGGTTTAAAGGGTGTGTAGGCGGGCATTTAAGTCAGTGGTGAAATCTCCGAGCTCAACTCGGAAACTGCCATTGGTACTATTTGTCTTGAATATCGTTGAGGTTGGCG
>sq1730;size=11;
GCAAGCGTTGTCCGGAATTATTGGGCGTAAAGAGCTCGTAGGCGGCTTGTCGCGTCGGATGTGAAAGCCCGGGGCTTAACCCCGGGTCTGCATTCGATACGGGCAGGCTAGAGTTCGGTAGGGGAGATCG
>sq1731;size=11;
TGTACCTGAGTAATACTGGACGCCCAGCAGGGAGCAGATGGAGGATTTACACATAGCTTCAGTCTCATTAGATACCCCTGTAGTCCGGCTGACTGACTGTACATACCGGTATCTCGTATGCCGTCTTCTG
>sq1732;size=11;
ACTAACGTTATTCATCATAACTGGGCGTAAAGGGTACGTAGGCTGCTTTTTAAGTCTTAATCAAAGAAGCTAAGCTTGACTTAGAAATTGATTTTGATACTGTTAAGCTTGAGGTCAATATAGGTTAGTT
>sq1733;size=11;
ACTAACGTTATTCATCATAACTGGGCGTAGAGGGTACGTAGGCTGCTTTTTAAGTCTTAATCAAAGAAGCTAAGCTTAACTTAGAAATTGATTTTGATACTGTTAAGCTTGAGGTCAATATAGGTTAGTT
>sq1734;size=11;
ACTAACGTTATTCATCATAACTGGGCGTAAAGGGTACGTAGGCTGCTTTTTAAGTCCTAATCAAAGAAGCTAAGCTTAACTTAGAAATTGATTTTGATACTGTTAAGCTTGAGGTCAATATAGGTTAGTT
>sq1735;size=11;
GCAAGCGTTGTCCGGATTTATTGGGCGTAAAGGGAGCGCAGGTGGTTTCTTAAGTCTGATGTGAAAGCGCACGGCTTAACCGTGGAGGGTCATTGGAAACTGGGAAACTTGAGTACAGAAGAGGAATGTG
>sq1736;size=11;
GCGAGCGTTAATCGGAATTACTGGGCATAAAGCGTGCGCAGGCTGTTTTGTAAGTCAGATGTGAAATCCCTGAGCTCAACCTAGGAACTGCGTTTGAAACTACAAGGCTAGAGTGTAGCAGAGGGGGGTA
>sq1737;size=11;
CCAAGCGTTATCCGGATTTATTGGGTTTAAAGGGTGCGTAGGCGGACCCTTAAGTCAGTGGTGAAAGTTTGCAGCTCAACTGTAAAATTGCCATTGAAACTGAGGGTCTTGAGTGTAAATAAGGTAGGCG
>sq1738;size=11;
GCAAGCGTTATCCGGAATTATTGGGCGTAAAGCGTCCGCAGGTGGCACTTCAAGTCTGCTGTCAAAGGTCGGGGCTTAACCCTGAAAAGGCAGTGGAAACTGAAGAGCTAGAGTATCGTAGGGGTAGAGG
>sq1739;size=11;
GCTAGCGTTGTTCGGAATTACTGGGCGTAAAGCGCACGTAGGCGGATAGTTAAGTTAGAGGTGAAAGCCCAGGGCTCAACCCTGGAACTGCCTTTAATACTGGCTGTCTAGAGATCGAGAGAGGTGAGTG
>sq1740;size=11;
GCGAGCGTTGTCCGGAATTATTGGGCGTAAAGAGCTTGTAGGCGGCTTGTCGCGTCTGCTGTGAAAGCCCGGGGCTTAACCCCGGGTCTGCAGTGGGTACGGGCAGGCTAGAGTGTGGTAGGGGAGACTG
>sq1741;size=11;
GCAAGTGTTGATGAAAATTGGGCGCAAAGGATCCGTAGGTGGTCGTCTCAACCATGAGTTAAGTCCTTACCTAACTGGTAAGATGCTCAGCTTTAGCAGGGATAAGGTGCTGCGCACCTTATCTTGGGGT
>sq1742;size=11;
GCAAGTGTTGATGAAAATTGGGCGTAGAGGATCCGTAGGTGGTCGTCTCAACCATGAGTTAAGTCCTTACCTAACTGGTAAGATGCTCAGCTTTAGCAGGGATAAGGTGCTGCGCACCTTATCTTGGGGT
>sq1743;size=11;
GCAAGTGTTGATGAAAATTGGGCGTAAAGGATCCGTAGGTGGCCGTCTCAACCATGAGTTAAGTCCTTACCTAACTGGTAAGATGCTCAGCTTTAGCAGGGATAAGGTGCTGCGCACCTTATCTTGGGGT
>sq1744;size=11;
GCAAGTGTTGATGAAAATTGGGCGTAAAGGATCCGTAGGTGGTTGTCTCAACTATGCGTTAAGTCCTTACCTAACTGGTAAGATGCGCGTAGTACCGAACAACTAGGGAATTGTAGAGGAAAGTGGAATG
>sq1745;size=11;
TCTAGTTGATATACTACGGCGTAAAGGGTGGTTAAGGAACAATGTAAAATAGAGCCAAACGGCCCTTTAACTGTTATACGCTTTTAGATGGTAGAGGCCCAAACACGAAAGTAGCTTTAAATTAATTACC
>sq1746;size=11;
GCAAGTGTTGATGAAAATTGGGCGTAAAGGATCCGTAGGTGGTCGTCCCAACCATGAGTTAAGTCCTTACCTAACTGGTAAGATGCTCAGCTTTAGCAGGGATAAGGTGCTGCGCACCTTATCTTGGGGT
>sq1747;size=11;
CTAGTTGATATACTACGGCGTAAAGGGTGGTTAAGGAACAATGTAAAATAGAGCCATACGGCCCTTTAACTGTTATACGCTTTTAGATGCTAGAGGCCCAAACACGAAAGTAGCTTTAAATTAATTACCT
>sq1748;size=11;
CTAGTTGATATACTACGGCGTAAAGGGTGGTTAAGGAACAATGTAAAATAGAGCCAAACGGCCCTTTAACTGTTATACGCTTTTAGATGCTAGAGGCCCAAATACGAAAGTAGCTTTAAATTAATTACCT
>sq1749;size=11;
CTAGTTGATATACTACGGCGTAAAGGGTGGTTAAGGAACAATGTAAAATAGAGCCTAACGGCCCTTTAACTGTTATACGCTTTTAGATGCTAGAGGCCCAAACACGAAAGTAGCTTTAAATTAATTACCT
>sq1750;size=11;
GCGAGCGTTATCCGGAATTATTGGGCGTAAAGGGTGCGTAGGCGGCCTGTTAAGTAAGTGGTTAAATTGTTGGGCTCAACCCAATCCAGCCACTTAAACTGGCAGGCTAGAGTATTGGAGAGGCAAGTGG
>sq1751;size=11;
GCAAGCGTTATTCGGAATGACTGGGCGTAAAGCGAGTGTAGGCGGTTTTTTAAGTCCGATGTGAAAGCCCTGGTCTCAAGCCAGGAACTGCGTTGGATACTGAAAGACTTAGAGTATGGGAGGGGGTAAC
>sq1752;size=11;
ACAAGCGTTGTCCGGAATTATTGGGCGTAAAGAGCTCGTAGGTGGTCTGTCACGTCTGCTGTGGAAACGCAAGGCTCAACCTTGCGCGTGCAGTGGGTACGGGCGGACTAGAGTGCAGTAGGGGAGTCTG
>sq1753;size=11;
GCAAGCGTTGTTCGGAATCACTGGGCTTAAAGCGTGCGTAGGCGGTTTTGCAAGTCAGAAGTGAAAGCCTGGGGCTCAACCCCAGAATTGCTTTTGAAACTGCAAGACTTGAATATCGGAGAGGTTGGGA
>sq1754;size=11;
GCAAGCGTTGTTCGGAATCACTGGGCGTAAAGGGCGCGCAGGCGGTTTGGTAAGTCAGATGTGAAAGCCCACGGCTTAACCGTGGAAGTGCATTTGAAACTGCCAGACTTGAGTACCAGAGGGGAAAGTG
>sq1755;size=11;
GCAAGCGTTATCCGGATTTACTGGGTTTAAAGGGTGTGTAGGCGGGCTTTTAAGTCAGTGGTGAAATCTCCGGGCTCAACCCGGAAACTGCCATTGATACTATTAGTCTTGAATTTTGTTGAGGTAGGCG
>sq1756;size=11;
GCAAGCGTTGTCCGGAATCACTGGGCGTAAAGGGCGCGCAGGCGGTAAATTAAGTCAGGTGTGAAAGTTCGGGGCTCAACCCCGTGATTGCACCTGATACTGATAAACTAGAGTGTTGGAGAGGTAAGTG
>sq1757;size=11;
GCAAGCGTTGTCCGGATTTACTGGGTGTAAAGGGCGCGTAGGCGGATTTGTAAGTCAGAGGTGAAATCCTGCAGCTTAACTGCAGAACTGCCTTTGATACTGCTTATCTTGAGTTCGGAAGAGAGAAGCG
>sq1758;size=11;
CCGAGCGTTATCCGGATTTATTGGGTTTAAAGGGTGCGTAGGCGGCACTTTAAGTCAGGGGTGAAAGACGGCAGCTCAACTGTCGCAGTGCCCTTGATACTGAAGTGCTTGAATGCGGTTGAAGACGGCG
>sq1759;size=11;
CGCGGTAGTGCCAGCAGCCGCGGTAGTGCCAGCAGCCGCGGTAGTGCCAGCCGCCGCGGTAGTGCCAGCCGCCGCGGTAGTGCCAGCCGCCGCGGTAGTGCCAGCCGCCGCGGTAGTCCGGCTGACATTA
>sq1760;size=11;
GCAAGCGTTATCCGGATTTACTGGGTGTAAAGGGAGCGTAGGCGGCATGGCAAGTCAGAAGTGAAAGCCTGGGGCTCAACCCTGGAATTGCTTTTGAAACTGTCAAGCTAGAGTGTCGGAGGGGTAAGTG
>sq1761;size=11;
GCAAGCGTTGTTCGGAATTATTGGGCGTAAAGCGCGCGCAGGCGGATCAGCAAGTCAGATGTGAAATCTCGGGGCTCAACCTCGAAACTGCGTCTGAAACTGCTAGTCTAGAATGTCGGAGGGGGCAGGG
>sq1762;size=11;
GCAAGCGTTAATCGGAATTACTGGGCGTAAAGCGTGCGCAGGCGGTTCGGAAAGAAGGATGTGAAATCCCAGGGCTTAACCTTGGAATGGCATTCTTAACTACCGGGCTAGAGTATGTCAGAGGGGGGTA
>sq1763;size=11;
GCGAGCGTTGTCCGGAATTATTGGGCGTGAAGGGCTTGTAGGCGGCCGGTCGCGTCCGCCGTGAAATTCTCCGGCTCAACCGGGGGCTTGCGGTGGGTACGGGCCGGCTGGAGTGCGGTAGGGGAGGCTG
>sq1764;size=11;
GCAAGCGTTAATCGGAATTACTGGGCGTAAAGCGTGCGCAGGCGGTTTTGTAAGACAGATGTGAAATCCCCGGGCTTAACCTGGGAACTGCGTTTGTGACTGCAAGGCTAGAGTACGGCAGAGGGGGGTG
>sq1765;size=11;
CTAGTTGATATACTACGGCGTAAAGGGTGGTTAAGGAACAATGTAAAATAGAGCCAAACGGCCCTTTAACAGTTATACGCTTTTAGATGCTAGAGGCCCAAACACGAAAGTAGCTTTAAATTAATTACCT
>sq1766;size=11;
CTAGTTGATATACTACGGCGTAAAGGGTGGTTAAGGAACAATGTAAAATAGAGCCAAATGGCCCTTTAACTGTTATACGCTTTTAGATGCTAGAGGCCCAAACACGAAAGTAGCTTTAAATTAATTACCT
>sq1767;size=11;
TCTAGTTGATATACTACGGCGTAAAGGGTGGTTAAGGAACAATGTAAAATAGAGCCAAACGGCCCTTTAACTGTTATACGCTTTTAGATGCTAGAGGCCCAAACACTAAAGTAGCTTTAAATTAATTACC
>sq1768;size=11;
GCGAGCGTTGTCCGGAATTATTGGGCGTAAAGAGCTCGTAGGCGGTGTGTCGCGTCGGCCGTGAAAACCTGTGGCTTAACTGCGGGCTTGCGGTCGATACGGGCATCACTGGAGTTCGGCAGGGGAGACT
>sq1769;size=11;
GCAAACGTTGTTCGGAATTACTGGGCGTAAAGAGTGTGTAGGCGGTTGGGTAAGTTTGGTGTGAAATCTCCCGGCTTAACTGGGGGGGTGCGCCGAAAACTGCCTGGCTTGAGTACTGGAGAGGATAGCG
>sq1770;size=11;
GCAAGCGTTATCCGGATTCACTGGGTTTAAAGGGTGCGTAGGCGGGCAGGTAAGTCAGTGGTGAAATCCTAAAGCTTAACTCTAGAACTGCCATTGATACTATCTGTCTTGAATATTGTGGAGGTAAGCG
>sq1771;size=11;
GCAACCGTTGCTCGGATTTACTGGGCATAAAGCGCGCGTAGGTGGCTTAGTAGGTCATTGGTGAAATCCAACGGCTCAACCGTTGAACTGCCGATGAAACCGCTTAGCTTGAGGGCGGGAGGGGAGAGTG
>sq1772;size=11;
GCAAGCGTTGTCCGGAATCACTGGGCGTAAAGGGCGCGTAGGCGGCCTGATAAGTCGGGGGTGAAATTCTGCGGCTTAACCGCAGGACGGCCTTCGAGACTGTCGGGCTTGAGCACGGTAGAGGCTGGTG
>sq1773;size=11;
GCGAGCGTTGTCCGGAATTATTGGGCGTAAAGAGCTCGTAGGCGGCCTGTTGCGTCCGCTGTGAAAGCCCGGGGCTTAACCCCGGGTCTGCAGTGGATACGGGCAGGCTAGAGGTAGGTAGGGGAGAATG
>sq1774;size=11;
GCAAGCGTTATCCGGATTCATTGGGTTTAAAGGGTGCGTAGGCGGCCCCGCAAGTCAGTGGTGAAATACGGCAGCTCAACTGCCGAGGTGCCATTGATACTTCGGGGCTTGGGTTCAGTCGGGGCAGGCG
>sq1775;size=11;
TCGGGCGTTATCCGGATTTATTGGGTTTAAAGGGAGCGTAGGCTGAATATTAAGCGTGTTGTGAAATGTAGTTGCTCAACATCTGCACTGCAGCGCGAACTGGTATTCTTGAGTGTGCGCGACGTAGGCG
>sq1776;size=11;
GCGAACGTTGTTCGGAATCACTGGGCTTAAAGGGCGCGTAGGCGGCTTGTCAAGTCAGGGGTGAAATCCTGCAGCTCAACTGTAGAAGTGCCTTTGATACTGGCGAGCTCGAGGGAGGTAGGGGTGGGTG
>sq1777;size=11;
GCAAGCGTTATCCGGATTCACTGGGCGTAAAGCGCGTGCAGGCGGTTCGGTAAGTTGGGTATGAAATCTCCTGGCTTAACTAGGAGAGGTTATCCAATACTACCGGACTTGAGAGTGGTAGAGGAAGATG
>sq1778;size=11;
GCTAGCGTTGTTCGGAATTACTGGGCGTAAAGGGCGCGCAGGCGGCTCTACAAGTCAGGCGTTAAAGACCCAGGCTCAACCTGGGGAATGCGCTTGATACTGTAGGGCTTGAGATCGGAAGAGGAGAGTG
>sq1779;size=11;
CCTAGCGTTGCTCGGAATCATTGGGCGTAAAGCGGGTGTAGGTGGCTTTATAAGTCAGGTGTGAAAGCCCAGGGCTCAACCCTGGAAGTGCATTTGATACTGTAAAGCTTGAGTGTGGGAGAGGTTACTG
>sq1780;size=11;
GCAAGCGTTGTCCGGAATTACTGGGCGTAAAGAGCTCGTAGGCGGTTTGTCGCGTCGTCTGTGAAATCCTACAGCTTAACTGTGGGCGTGCAGGCGATACGGGCAGACTTGAGTACTACAGGGGAGACTG
>sq1781;size=11;
GCAAGCGTTATCCGGATTTACTGGGTGTAAAGGGAGCGTAGACGGCGATGTAAGTCTGAAGTGAAAGCCCACGGCTCAACTGTGGGACTGCTTTGGAAACTATGTAGCTAGAGTATCGGAGGGGCAAGCG
>sq1782;size=11;
GCGAGCGTTAATCGGAATTACTGGGCGTAAAGCGTGCGCAGGCGGTTCGTGATGTCTGATGTGAAAGCCCCGGGCTCAACCTGGGAATTGCATTGGAAACTAGCGGGCTGGAGTGTGGCAGAGGGGGGTG
>sq1783;size=11;
GCGAGCGTTGTCCGGAATCATTGGGCGTAAGGCGCGTGTAGGCGGCTGAGTAAGTCTGCTGTGAAAGTCCAGGGCTCAACCCTGGAATGTCGGCGGATACTGCTCAGCTGGAGTACGGGAGGGGCGAGTG
>sq1784;size=11;
GCAAGCGTTATCCGGAATGATTGGGCGTAAAGCGTCTGTAGGTGGCTTTTTAAGTTCGCCGTCAAATCCCAGGGCTCAACCCTGGACAGGCGGTGGAAACTACTAAGCTGGAGTACGGTAGGGGCAGAGG
>sq1785;size=11;
CCAAGCGTTATCCGGAATTACTGGGTGTAAAGCGTCTGTAGGTGGGGATATAAGTCTCTCATGAAAGACCGGAGCTCAACTCCGTGTTTGTGAGAGATACTGTATTTCTAGAATCGGGGAGAGGGAAGCA
>sq1786;size=11;
TCGAGCGTTATCCGGAATCATTGGGCGTAAAGGGTGCGTAGGCGGCGATGTTAGTCTCGCGTAAAATCTCTGGGCTCAACCCAGAGTCTGCGTGGGAAACGGCATTGCTTGAGGACGGAAGAGGTCTCTG
>sq1787;size=11;
GCAAGCGTTATCCGGATTCACTGGGTTTAAAGGGTGCGTAGGCGGATTTGTAAGTCCGTGGTGAAATCTCTAAGCTTAACTTGGAAATTGCCGTGGATACTATAAGTCTTGAATATTGTGGAGGTTAGCG
>sq1788;size=11;
GCAAGCGTTATCCGGAATTACTGGGCGTAAAGGGTGCGTAGGCGGCTAGTTAAGTCGAGGTTAAAAGGCAGTGGCTCAACTACTGTTGGGCCTTGAAACTAATTAGCTTGAGTATAGGAGAGGAAAGTGG
>sq1789;size=11;
TCAAGCGTTGTTCGGAATCACTGGGCGTAAAGGGTGCGTAGGCGGCGCGGAAAGTCAGGGGTGAAATCCCGGAGCTCAACTCCGGAACTGCCCTTGATACTCCCGCGCTTGAGAACTGGAGGGGACATCG
>sq1790;size=11;
GCAAGCGTTGTCCGGAATTATTGGGCGTAAAGCGCGCGCAGGCGGTCATTTAAGTCTGGTGTTTAATCCCGGGGCTCAACCCCGGATCGCACTGGAAACTGGATGACTTGAGTGCAGAAGAGGAGAGTGG
>sq1791;size=11;
GCGAGCGTTAATCGGAATTACTGGGCGTAAAGGGTGCGTAGGCGGCTTTTTAAGTCGGATGTGAAATCCCCGGGCTCAACCTGGGAATGGCATCCGATACTGGGGAGCTAGAGTTTGGGAGAGGGTGATG
>sq1792;size=11;
GCAAGCGTTGTCCGGAATTATTGGGCGTAAAGGGCTCGTAGGCGGTCCATCGCGTCGGGAGTGAAAAGCTGGGGCTTAACCCCAGTCCTGCTTTCGATACGGGTGGACTAGAGGTAGGCAGGGGAGAACG
>sq1793;size=11;
CCAAGCGTTGTCCGGATTTACTGGGTTTAAAGGGTGCGTAGGCTGACTCATAAGTCAGTGGTGAAAGCCTTCAGCTTAACTGAAGAACTGCCATTGAAACTGTGAGTCTCGAGTTCGGTTGAGGTCATTG
>sq1794;size=11;
CCGAGCGTTATCCGGATTTATTGGGTTTAAAGGGTGCGTAGGCGGTTTGATAAGTTAGAGGTGAAATGTCGGGGCTCAACCCCGAAACTGCCTCTAATACTGTTGGACTAGAGAATAGTTGCGGTAGGCG
>sq1795;size=11;
GCGAGCGTTGTCCGGAATTATTGGGCGTAAAGAGCTTGTAGGCGGCTTGTCGCGTCTGCTGTGAAAATCCGAGGCTCAACCTCGGACTTGCAGTGGGTACGGGCAGGCTAGAGTGTGGTAGGGGAGACTG
>sq1796;size=11;
GCGAGCATTATTCGAAATGATTAGGCGTAAAGGGTTTGTAGGTTGTTTTTTAAGTTGAAAAAAAAAGATTAAAGCTTAACTTTATTTACTTTTTCAAAACTGATAAACTAGAGTATAAATAGAGGATAAT
>sq1797;size=11;
GCGAGCATTATTCGAAATGATTAGGCGTAAAGGGTTTGTAGGTTGTTTTTTAAGTTGAAAAAAAAAGATTAAAGCTTAACTTTATTTATTTTCTCAAAACTGATAAACTAGAGTATAAATAGAGGATAAT
>sq1798;size=11;
GCGAGCATTATTCGAAATGATTAGGCGTAAAGGGTTCGTAGGTTGTTTTTTAAGTTGAAAAAAAAAGATTAAAGCTTAACTTTATTTATTTTTTCAAAACTGATAAACTAGAGTATAAATAGAGGATAAT
>sq1799;size=11;
GCGAGCATTATTCGAAATGATTAGGCGTAAAGGGTTTGTAGGTTGTTTTTTAAGTTGAAAAAAAAAGATTAAAGCTTAACTTTATTTATTTTTTCAGAACTGATAAACTAGAGTATAAATAGAGGATAAT
>sq1800;size=11;
ATTCGTAAACAAGCAGTAGTAATTCCTGCTTTATCAAGATAATTTTTCGACTCATCAGAAATATCCGAAAGTGTTAACTTCTGCGTCATGGAAGCGATAAAACTCTGCAGGTTGGATACGCCAATCATTT
>sq1801;size=11;
GCAAGCGTTAATCGGAATTACTGGGCGTAAAGCGTGCGTAGGCGGTTGATTAAGTCAGATGTGAAAGCCCCGGGCTTAACCTGGGAACTGCATTTGAAACTGGTCGACTAGAGTTGAGTAGAGGGGAGTG
>sq1802;size=11;
GCGAACGTTATTCGGAATCACTGGGCTTACAGGGTGCGTAGGCGGCTATTCAGGTCAGGTGTGAAAGCCCTCGGCTCAACCGAGGAACTGCGCTTGAAACCGGATGGCTCGAGTCAACTAGAGGTGCACG
>sq1803;size=11;
GCAAGCGTTGTCCGGATTTACTGGGTGTAAAGGGTGCGCAGGCGGACTTATAAGTCGGGGGTTAAATCCATGTGCTTAACACATGCAAGGCTTCCGATACTGTAGGTCTAGAGTCTCGAAGAGGAAGATG
>sq1804;size=11;
CCAAGCGTTGTTCGGATTTACTGGGCGTAAAGGGCGCGTAGGCGGCATGACAAGTCACTTGTGAAATCTCCGGGCTTAACTCGGAACGGCCAAGTGATACTGTCACGCTAGAGTATTGGAGGGGCAATCG
>sq1805;size=11;
GCAAGCGTTATCCGGATTTACTGGGTGTAAAGGGAGCGTAGACGGTGAGGCAAGTCTGATGTGAAAACCCGGGGCTCAACTCCGGGATTGCATTGGAAACTGTCTGACTTGAGTACTGGAGGGGTAAGCG
>sq1806;size=11;
AATAGTGTATATTAACGTTGCTGCAGTTAAAAAGCTCGTAGTTGAATTTCTGTCAGCGGTCGGTTCCTCAGGGTTCAGTCTGCATGACATCCGCGCCGGACGGCTCAACAGTTCTACTTTGGGTCGAATG
>sq1807;size=11;
GCGAGCGTTAATCGGAATTACTGGGCGTAAAGCGTGCGTAGGTGGTTCGTTGTGTCTGTGGTGAAAGCCCCGGGCTTAACCTGGGAATGGCCATGGAAACTGGCGAGCTGGAGTCTGGCAGAGGGGGGTG
>sq1808;size=11;
GCAAGCGTTATCCGGAATCACTGGGTTTAAAGGGTGCGTAGGCGGGGAATTAAGTCAGTGGTGAAATCTTGTCGCTTAACGATAAAGTTGCCATTGATACTGATTTTCTTGAATTGGGTTGAGGTTAGCG
>sq1809;size=11;
GCGAGCGTTAATCGGAATTACTGGGCGTAAAGCGCACGTAGGCGGCTTGTTAAGTCAGAGGTGAAATCCCAGGGCTCAACCCTGGAACTGCCTTTGATACTGGCAGGCTCGAGTATGGTAGAGGTTGGTG
>sq1810;size=11;
GCAAGCGTTATTCGGATTCACTGGGCGTAAAGGGTGCGCAGGCGGCCGTGTGTGTTAGGTGTGAAAGCCCGGGGCTTAACCTCGGAATTGCGCCTAAAACTACACGGCTAGAGCATTGGAGAGGGTAGCG
>sq1811;size=11;
GCAAGCGTTGTCCGGATTTATTGGGTTTAAAGGGTGCGTAGGTGGTTTAATAAGTCAGTGGTGAAGGCTGGTTGCTCAACAATCAAGTTGCCATTGATACTGTTAGACTTGAGAGAAGTGGAGGCTGGTG
>sq1812;size=11;
AATCTGCTCAAATTTATGCGCGCTTCGATAAAAATGATTGGCGTATCCAACCTGCAGAGTTTTATCGCTTCCATGACGCAGAAGTTAACACTTTCGGATATTTCTGATGAGTCGAAAAATTATCTTGATA
>sq1813;size=11;
GCAAGCGTTATCCGGAATGATTGGGCGTAAAGCGTCTGTAGGTGGCTTTTTAAGTTCGCCGTCAAATCCCAGGGCTCAACCCTGGACAGGCGGTGGAAACTACCAAGCTGGAGTACGGTAGGGGCAGAGG
>sq1814;size=10;
GCGAGCGTTGTTCGGAATTATTGGGCGTAAAGGGCATGCAGGCGGTCGTGCAAGCCCGGCGTGAAAGACGGGGGCTCAACTCCCGAAGTGCGCTGGGAACTGCAGGGCTTGAGTTTCTGAAGGGCAGCCG
>sq1815;size=10;
GCGAGCGTTATCCGGAATTATTGGGCGTAAAGAGCTCGTAGGCGGTTTGTCGCGTCTGCCGTGAAAGTCCGGGGCTTAACCCCGGATCTGCGGTGGGTACGGGCAGACTAGAGTGCAGTAGGGGAGACTG
>sq1816;size=10;
GCAAGCGTTGTTCGGATTTACTGGGCGTAAAGCGTATGTAGGCGGTTTGATAAGTCAGGAGTGAAAGCCCGGGGCTCAACCTCGGAATTGCTTTTGAAACTATCTTACTTGAATCCGGTAGAGGTTGGCG
>sq1817;size=10;
AATAGCGTATATTAAAGTTGTTGCAGTTAAAAAGCTCGTAGTTGGTGATGAGGGTGGAAGATGAAGGGTATATGATGGAAGGTATGTAAAAAATATCTTTCATTTTCTCTTATTAATTCACCTTAGAGAG
>sq1818;size=10;
GCAAACGTTGTTCGGAATTACTGGGCGTAAAGCGCGTGTAGGCGGCTAAGTAAGTCGGGCGTGAAATCCCACGGCTCAACCGTGGAAGTGCACTCGAAACTGCATAGCTAGAGTCCTGGAGAGGAAGGTG
>sq1819;size=10;
CCAAGCGTTGTTCGGATTCACTGGGCGTAAAGGGTGCGTAGGTGGTGAGCTAAGTTGGGTGTGAAATCTCCGGGCTTAACCCGGAGGGTGCGCTCAAAACTGGTTCGCTAGAGGATGGGAGGGGAGACTG
>sq1820;size=10;
CCGAGCGTTGTCCGGAATCATTGGGCGTAAAGAGCGTGTAGGCGGCCAATTAAGTCCTGCGTGAAATCTCGGGGCTCAACCCCGAGCGGTCGTGGGAAACTGGTTGGCTAGAGTGCGGGAGAGGAGAGTG
>sq1821;size=10;
GCGAGCGTTGTTCGGAATTACTGGGCGTAAAGGGCGCGTAGGCGGTAGTGCAAGTCGCAGGTCAAATGCCACGGCTTAACCGTGGAAAGCTTGCGGGACTGCATTGCTAGAGGGCTGTAGGGGGGGTTGG
>sq1822;size=10;
GCAAGCGTTATCCGGATTCATTGGGTTTAAAGGGAGCGTAGGCGGCCTTGTAAGTCAGTGGTGAAATCTCTCGGCTTAACCGAGAAATTGCCATTGATACTGCAGGGCTTGAGTACAGTTGCCGTTGGCG
>sq1823;size=10;
GCAAACGTTGTTCGGAATTATTGGGCGTAAAGAGTGTGTAGGCGGTTGCGTGTGTCTGGTGTGAAATCTCCTGGCTCAACTGGGAGGGGGCGCCGGAAACTGCGCGGCTTGAGTACTGGAGAGGATGGCG
>sq1824;size=10;
GCAAGCGTTATCCGGATTTATTGGGTTTAAAGGGTCCGTAGGTGGGCACTTAAGTCAGTGGTGAAATCTTCGAGCTTAACTCGGAAACTGCCATTGATACTATTTGCCTTGAATTATCTGGAGGTAAGCG
>sq1825;size=10;
GCAAGCGTTGTTCGGAATTATTGGGCGTAAAGGGCAGGTAGGTGGTCTATCAAGAGTGCTGTGAAATCCCTGAGCTTAACTCAGGACGTGCGGCGCTGACTGATGGACTAGAGTACTGGAGGGGTTTGTG
>sq1826;size=10;
CCAAGCGTTAATCGGAATTACTGGGCGTAAAGCGTGCGCAGGCGGTTGTGCAAGACCGATGTGAAATCCCCGAGCTTAACTTGGGAATTGCATTTGTGACTGCACGGCTAGAGTGTGTCAGAGGGGGGTA
>sq1827;size=10;
GCAAGCGTTATCCGGATTCACTGGGTTTAAAGGGTGTGTAGGCGGGCATTTAAGTCAGTGGTGAAATCTCCGAGCTCAACTCGGAAACTGCCATTGATACTACTTGTCTTGAATATCGTTGAGGTTGGCG
>sq1828;size=10;
ACTAACGTTATTCATCATAACTGGGCGTAAAGGGTACGTAGGCTGCTTTTTAAGTCTTAATCAAAGAGGCTAAGCTTAACTTAGAAATTGATTTTGATACTGTTAAGCTTGAGGTCAATATAGGTTAGTT
>sq1829;size=10;
ACTAACGTTATTCATCATAACTGGGCGTAAAGGGTACGTAGGCTGCCTTTTAAGTCTTAATCAAAGAAGCTAAGCTTAACTTAGAAATTGATTTTGATACTGTTAAGCTTGAGGTCAATATAGGTTAGTT
>sq1830;size=10;
ACTAACGTTATTCATCATAACTGGGCGTAAGGGGTACGTAGGCTGCTTTTTAAGTCTTAATCAAAGAAGCTAAGCTTAACTTAGAAATTGATTTTGATACTGTTAAGCTTGAGGTCAATATAGGTTAGTT
>sq1831;size=10;
ACTAACGTTATTCATCATAACTGGGCGTAAAGGGTACGTAGGCTGCTTTTTAAGTCTTAATCAGAGAAGCTAAGCTTAACTTAGAAATTGATTTTGATACTGTTAAGCTTGAGGTCAATATAGGTTAGTT
>sq1832;size=10;
ACTAACGTTATTCATCATAACTGGGCGTAAAGGGTACGTAGGCTGCTTTTTAAGTCTTAATCAAGGAAGCTAAGCTTAACTTAGAAATTGATTTTGATACTGTTAAGCTTGAGGTCAATATAGGTTAGTT
>sq1833;size=10;
ACTAACGTTATTCATCATAACTGGGCGTAAAGGGTACGTAGGCTGCTTTTTAAGTCTTAATCAAAGAAGCTAAGCCTAACTTAGAAATTGATTTTGATACTGTTAAGCTTGAGGTCAATATAGGTTAGTT
>sq1834;size=10;
GCAAGCGTTATCCGGATTCACTGGGTTTAAAGGGTGCGTAGGCGGGCTAATAAGTCAGTGGTGAAAGCTCCGAGCTTAACTTGGAAACTGCCATTGATACTGCTAGTCTTGAATATCGTAGAGGTAAGCG
>sq1835;size=10;
CCGAGCGTTGTTCGGATTTACTGGGCGTAAAGCGTGCGTAGGCGGTTGGGTAAGTCAGATGTGAAAGCCCGGGGCTCAACCCCGGAACTGCATCCGATACTGCCCGACTTGAGGGTTGGAGAGGAGACTG
>sq1836;size=10;
GCAAGCGTTATTCAAAATAACTGGGCGTAAAGAGTTCGTAGACAGTGATACAAGTTATTTGTTAAATTTTAAAGCTTAACTTTAAGCCAGCAAATAATACTATTTCACTTGAGTTTTTTTCAGAAGAGTA
>sq1837;size=10;
GCAAGCGTTGTCCGGAATTATTGGGCGTAAAGAGCTCGTAGGCGGCTTGTTGCGTCGGTTGTGAAAGCCCGGGGCTTAACCCCGGGTCTGCAGTCGATACGGGCAGGCTAGAGTGTGGTAGGGGAGATCG
>sq1838;size=10;
GCGAGCATTAATCGGATTTATTGGGCGTAAAGGACGCGTAGGCGGGTTTGTAAGTCGAGTGTGAAATTCCGGGGCTTAACCTCGGAGCTGCACTGGAAACTACAAACCTAGAGGATAGAAGGAGAAAACG
>sq1839;size=10;
GCTAGCGTTGCTCGGAATGACTGGGCGTAAAGGGCGCGTAGGCGGATTGATCAGTCGGGCGTGAAATTCCTGGGCTTAACCTGGGGGCTGCGTTCGAGACGGTTGGTCTAGAGTTTGGAAGAGGGTCGTG
>sq1840;size=10;
CCGGGTGTTATCCGGATTTATTGGGTTTAAAGGGAGCGTAGGCCGCAGGTTAAGTGTGTTGTGAAAAGCAGTCGCCCAACGTCTGCCTTGCAGCGCAAACTGTCCTGCTTGAGTGCGCACAACGCAGGCG
>sq1841;size=10;
TCAAGCGTTATCCGGAATCATTGGGCGTAAAGCGTACCGATAGGTGGTTTACAAAGTCAGAGGTGAAATCTCAAGGCTCAACCTTGAGTCTGTCCTTTGATACTTGTAAACTAGAGGGGCAAAGAGGAAG
>sq1842;size=10;
GCAAGCGTTGTTCGGAATTATTGGGCGTAAAGCGCGTGTAGGCGGCTTAGCAAGTCGGGCGTGAAAGCCCTCGGCTCAACCGAGGAAGTGCACCCGAAACTGCTGAGCTTGAGTGCCGGAGAGGATGGCG
>sq1843;size=10;
CCGGGTGTTATCCGGATTTATTGGGTTTAAAGGGAGCGCAGACTGCCTGTCAAGCGTGCAGTGAAACGCCGCGGCCCAACCGCGGCCCTGCTGCGCGAACTGGCGGGCTTGAGTGGGCTGCAGGCACGCG
>sq1844;size=10;
GCAAGTGTTGATGAAAATTGGGCGTAAAGGATCCGTAGGTGGTTGTCTCAACTATGCGTTAAGTCCTTACCTAACTGGTAAGATGCGCGTAGTACCGAACAACTAGAGGATTGTAGAGGAAAGTGGAATG
>sq1845;size=10;
GCAAGCGTTATCCGGAATTATTGGGCGTAAAGAGCTCGTAGGCGGTTTGTCGCGTCTGCCGTGAAAGTCCGGGGCTTAACTCCGGATCTGCGGTGGGTACGGGCAGACTTGAGTGATGTAGGGGAGACTG
>sq1846;size=10;
GCAAGTGTTGATGAAAATTGGGCGTAAAGGATCCGTAGGTGGTTGTCTCGACTATGCGTTAAGTCCTTACCTAACTGGTAAGATGCGCGTAGTACCGAACAACTAGAGAATTGTAGAGGAAAGTGGAATG
>sq1847;size=10;
GCAAGTGTTGATGAAAATTGGGCGTAAAGGATCCGTAGGTGGTCGTCTCAACCATGAGTTAGGTCCTTACCTAACTGGTAAGATGCTCAGCTTTAGCAGGGATAAGGTGCTGCGCACCTTATCTTGGGGT
>sq1848;size=10;
GCAAGTGTTGATGAAAATTGGGCGTCAAGGATCCGTAGGTGGTTGTCTCAACTATGCGTTAAGTCCTTACCTAACTGGTAAGATGCGCGTAGTACCGAACAACTAGAGAATTGTAGAGGAAAGTGGAATG
>sq1849;size=10;
GCAAGTGTTGATGAAAATTGGGCGTAAAGGATCCGTAGGTGGTCGTCTCAACCATGAGCTAAGTCCTTACCTAACTGGTAAGATGCTCAGCTTTAGCAGGGATAAGGTGCTGCGCACCTTATCTTGGGGT
>sq1850;size=10;
CTAGTTGATATACTACGGCGTAAAGGGTGGTTAAGGAACAATGTAAAATAGAGCTAAACGGCCCTTTAACTGTTATACGCTTTTAGATGCTAGAGGCCCAAACACGAAAGTAGCTTTAAATTAATTACCT
>sq1851;size=10;
TCTAGTTGATATACTACGGCGTAAAGGGTGGTTAAGGAACAATGTAAAATAGAGCCAAACGGCCCTTTAACTGTTATACGCTTTTAGATGCTAGAGGCCCAAACACGAAAGGAGCTTTAAATTAATTACC
>sq1852;size=10;
TCTAGTTGATATACTACGGCGTAAAGGGTGGTTAAGGAACAATGTAAAATAGAGCCAAACGGCCCTTTAACTGTTATACGCTTTTAGATGCTAGAGGCCCAAACACGAACGTAGCTTTAAATTAATTACC
>sq1853;size=10;
TCTAGTTGATATACTACGGCGTAAAGGGTGGTTAAGGAACAATGTAAAATAGAGCCAAACTGCCCTTTAACTGTTATACGCTTTTAGATGCTAGAGGCCCAAACACGAAAGTAGCTTTAAATTAATTACC
>sq1854;size=10;
GCTAGCGTTGTTCGGAATTACTGGGCGTAAAGCGCGCGTAGGCGGCTTTGTAAGTTAGAGGTGAAAGCCCGGAGCTCAACTCCGGAATTGCCTTTAAGACTGCATCGCTAGAATCATGGAGAGGTTAGTG
>sq1855;size=10;
GCAAGCGTTAATCGGAATTCCTGGGCGTAAAGCGCCCTTCTGCTGTTTTTTCCGTCCGCTGTGCCCGCCCCGGGCTCCCCCTGGGAATTGCATTTGCCCCTGGCCCCCTAGAGTGTGTGCGCGGGGGGTA
>sq1856;size=10;
GCTAGCGTTGTTCGGAATTACTGGGCGTAAAGGGCGCGTAGGCGGCCTGTTTAGTCAGAAGTGAAAGCCCCGGGCTCAACCTGGGAATAGCTTTTGATACTGGCAGGCTTGAGTTCCGGAGAGGATGGTG
>sq1857;size=10;
TCAAGCGTTGTTCGGATTCATTGGGCGTAAAGGGTGCGTAGGTGGTGATGCAAGTCTGGTGTGAAATCTCGGAGCTCAACTCCGAAATTGCACCGGATACTGCGTGACTCGAGGACTGTAGAGGAGATCG
>sq1858;size=10;
GCAAGCGTTGTTCGGAATTACTGGGCGTAAAGGGCGCGTAGGCGGCCTGTTAAGTCGAACGTGAAATCCCCGGGCTCAACCCGGGAACTGCGTCCGATACTGGCAGGCTTGAATCCGGGAGAGGGATGCG
>sq1859;size=10;
GCGAGCGTTGTCCGGAATTATTGGGCGTAAAGGGCTCGTAGGCGGTTTGTCACGTCGGGAGTGAAAACTCGGGGCTTAACCCCGAGCCTGCTTCCGATACGGGCAGACTAGAGGTATGCAGGGGAGAACG
>sq1860;size=10;
GCAAGCGTTATCCGGATTTACTGGGTTTAAAGGGTGCGTAGGTGGGTAGGTAAGTCAGTGGTGAAATCTTCAAGCTTAACTTGGAAACTGCCATTGATACTATTTATCTTGAATACTTTGGAGGTAAGCG
>sq1861;size=10;
GCAAGCGTTGTCCGGAATTATTGGGCGTAAAGAGCTCGTAGGCGGTCTGTCGCGTCGAATGTGAAAACACGAGGCTCAACTTCGTGCCTGCATTCGATACGGGCAGACTAGAGTTCGGTAGGGGAGTCTG
>sq1862;size=10;
GCGAGCGTTGATCGGAATTACTGGGCGTAAAGCGTGCGCAGGCTGTTTTGTAAGTCAGATGTGAAATCCCTAGGCTCAACCTAGGAACTGCGTTTGAAACTACAAGGCTAGAGTGTAGCAGAGGGGGGTA
>sq1863;size=10;
GCGAGCGTTAATCGGAATTACTGGGCGTAAAGCGCGTGTAGGCGGCATTGTAAGTCGGGTGTGAAATCCCTCGGCCTAACCGAGGAATTGCGCTCGAAACTACCTTGCTTGAGGATCAGAGGGGAGCCTG
>sq1864;size=10;
GCAAGCGTTACTCGGAATCACTGGGCGTAAAGCGTGCGTAGGCGGTTCGTTAAGTCTGCTGTGAAAGCCCTGGGCTCAACCTGGGAACTGCAGTGGATACCGGCGGACTAGAGTGTGATAGAGGATGGTG
>sq1865;size=10;
GCGAGCGTTATCCGGATTTATTGGGTTTAAAGGGTGCGTAGGCGGGCTTATAAGTCAGCTGTGAAAGTTTGCGGCTCAACCGTAAAATTGCAGTTGAAACTGTAAGTCTTGAGTACAGTAGAGGTGGGCG
>sq1866;size=10;
CCAAGCGTTATCCGGATTTATTGGGTTTAAAGGGTGCGTAGGCGGCGGTATAAGTCAGGGGTGAAAACTTGTAGCTCAACTATAAGCTTGCCTTTGATACTGTACAGCTTGAATAAACTTGAAGTATGCG
>sq1867;size=10;
GCTAGCGTTGCTCGGAATTACTGGGCGTAAAGGGCGCGTAGGCGGACGACTAAGTTGGGGGTGAAATCCCAGGGCTCAACCCTGGAACTGCCTCCAAAACTGGTCGTCTTGAGTATGGGAGAGGTGTGTG
>sq1868;size=10;
GCGAGCGTTGTCCGGAATTACTGGGTGTAAAGGGAGCGTAGGCGGGGCGGCAAGTCAGGTGTGAAATTTATGGGCTTAACCCATAACCTGCATTTGAAACTGTCGCTCTTGAGTGAAGAAGAGGTTGGCG
>sq1869;size=10;
GCAAGCGTTGTCCGGATTTATTGGGTTTAAAGGGTGCGTAGGCGGCCGATTAAGTCTGGGGTGAAAGCCCGTTGCTCAACAACGGAACTGCCCTGGAAACTGCTCGGCTTGAGTACAGACGAGGTTGGCG
>sq1870;size=10;
GCTAGCGTTGTTCGGAATCACTGGGCGTAAAGGGCGCGTAGGCGGCTTGATAAGTCGGGGGTGAAAGCCTGTGGCTCAACCACAGAATTGCCTTCGATACTGTCTGGCTTGAGACCGGAAGAGGTAAGTG
>sq1871;size=10;
GCAAGCGTTACTCGGAATCACTGGGCGTAAAGAGCGTGTAGGCGGATATATAAGTCAGAAGTGGAATCCAATAGCTTAACTATTGAACTGCTTTTGAAACTGTATATCTAGAATGTGGGAGAGGTAGATG
>sq1872;size=10;
GCGAGCGTTATCCGGATTTATTGGGTTTAAAGGGAGCGTAGGTGGGCTGGTAAGTCAGCTGTGAAAGTTTGCGGCTCAACCGTAAAATTGCAGTTGATACTGTCAGTCTTGAGTACAGTAGAGGTTAGCG
>sq1873;size=10;
CTAGTTGATATACTACGGCGTAAAGGGTGGTTAAGGAACAATGTAAAATAGAGCCAAACGGCCCTTTAACTGTTATACGCTTTTAGATGCTAGAGGTCCAAACACGAAAGTAGCTTTAAATTAATTACCT
>sq1874;size=10;
TCTAGTTGATATACTACGGCGTAAAGGGTGGTTAAGGAACAATGTAAAATAGAGCCAAACGGCCATTTAACTGTTATACGCTTTTAGATGCTAGAGGCCCAAACACGAAAGTAGCTTTAAATTAATTACC
>sq1875;size=10;
GCAAGCGTTACTCGGAATTACTGGGCGTAAAGCGTGCGTAGGTGGTTGTTTAAGTCTGTTGTGAAAGCCCTGGGCTCAACCTGGGAATTGCAGTGGATACTGGGCAACTAGAGTGTGGTAGAGGGTAGTG
>sq1876;size=10;
GCTAGCGTTACTCGGAATCATTGGGCGTAAAGCGTGCGTAGGCGGTCTTGTAAGTTAGGAGTGAAATCCTGGGGCTCAACCCCAGAACTGCTCTTAATACTGCTCGACTAGAATAACAGAGGGGACAGTA
>sq1877;size=10;
GCGAGCGTTGTCCGGAATGACTGGGTGTAAAGGGAGCGTAGGCGGGATGGCAAGTCAGATGTGAAACCTGAGGGCTCAACCTTCAGACTGCATTTGAAACTGCTGTTCTTGAGTGAAGTAGAGGTAAGCG
>sq1878;size=10;
ACGAACGTTATTCGGAATTACTGGGCTTAAAGGGTGCGTAGGCGGTGCGGAAAGTTGGGTGTGAAATCCCTCGGCTCAACCGAGGAACTGCGCCCAAAACTACCGCACTCGAGGAAGATAGAGGTGAGCG
>sq1879;size=10;
GCAAGCGTTAATCGGAATTACTGGGCGTAAAGCGTGCGCATGCGGTTATGCAAGACAGATGTGAAATCCCCGGGCTCAACCTGGGAACTGCATTTGTGACTGCATAGCTTGAGTGCGGTAGAGGGGGATG
>sq1880;size=10;
CCGAGCGTTGTCCGGAATTATTGGGCGTAAAGGGCTCGTAGGCGGTCTGTCGCGTCGGGAGTGAAAACTTACAGCTTAACTGTGAGCGTGCTTCCGATACGGGCAGACTTGAGGTATTCAGGGGAGAACG
>sq1881;size=10;
GCAAGCGTTATCCGGATTCACTGGGTTTAAAGGGTGCGTAGGCGGGCAGGTAAGTCAGTGGTGAAATCCTAGAGCCTAACTCTAGAACTGCCATTGATACTATCTGTCTTGAATATTGTGGAGGTAAGCG
>sq1882;size=10;
GCGAGCGTTATTCGGAATTACTAGGCGTAAGGCGAGTGTAGGCGGACGATTAAGTCCGACGTTAAATCTCCCGGCTTAACTGGGAATCGCGTCGGATACTGGTCGCCTCGAGTGGGGTAGGGGGCAGCGG
>sq1883;size=10;
GCAAGCGTTATCCGGAATCACTGGGTTTAAAGGGTGCGTAGGCGGAAATTTAAGTCAGTGGTGAAATCTTGTCGCTTAACGATAAAATTGCCATTGATACTGAATTTCTTGAATTGGGTTGAGGTTAGCG
>sq1884;size=10;
GCAAGCGTTGTTCGGAATTATTGGGCGTAAAGGGCGCGTAGGCGGCCTTGTAAGTCTTGGGTGAAATCCCTCAGCTCAACTGAGGAACTGCCTCGGATACTGCAAGGCTTGAGGCCGGGAGAGGGTAGTG
>sq1885;size=10;
GCAAGCGTTACTCGGAATCACTGGGCGTAAGGGATGCGTAGGCTGGAAATCAAGTCGAAAGTGAAATCCAACGGCTCAACCGTTGAACTGCTTTCGAAACTGGTTACCTAGAATATGGGAGAGGTAGATG
>sq1886;size=10;
GCGAGCGTTGTCCGGAATTACTGGGTGTAAAGGGCGTGTAGGCGGGGCGTCAAGTCAGGTGTGAAAGACCGGGGCTCAACCTCGGGTATGCATCTGAAACTGATGCTCTTGAGTGTCGGAGAGGAAAGCG
>sq1887;size=10;
CCAAGCGTTATCCGGATTTATTGGGTTTAGAGGGTGCGTAGGCGGCCTATTAAGTCAGGGGTGAAAGACGGTAGCTCAACTATCGCAGTGCCCTTGATACTGATGGGCTTGAATGAACTAGAGGTAGGCG
>sq1888;size=10;
TCAAGCGTTGTTCGGATTCATTGGGCGTAAAGGGTGCGTAGGTGGCGCGCTAAGTCAGGTGTGAAATTTCGGAGCTTAACTCCGAAACTGCATTTGATACTGGCGTGCTTGAGGACTGGAGAGGAGACTG
>sq1889;size=10;
CCAAGCGTTATCCGGAATCATTGGGTTTAAAGGGTCCGTAGGCGGTTTAGTAAGTCAGTGGTGAAAGCCCATCGCTCGACGGTGGAACGGCCATTGATACTGCTAGACTTGAATTATTGGGAAGTAACTA
>sq1890;size=10;
GCGAGCGTTAATCGGATTTACTGGGCGTAAAGCGTGCGTAGGCGGCTTCTTAAGTCGGATGTGAAATCCCTGAGCTTAACTTAGGAATTGCGTTCGATACTGGGAAGCTAGAGTATGGGAGTGGATGGTA
>sq1891;size=10;
GCTAGCGTTGCTCGGAATTACTGGGCGTAAAGGGCGCGTAGGCGGCGGCCCAAGTCAGGCGTGAAATTCCTGGGCTCAACCTGGGGACTGCGCTTGATACTGGGTTGCTTGAGGATGGAAGAGGCTCGTG
>sq1892;size=10;
GCGAGCGTTGTCCGGAATTATTGGGCGTAAAGAGCTTGTAGGCGGTTTGTCGCGTCTGCTGTGAAAGACCGGGGCTTAACTCCGGTTCTGCAGTGGGTACGGGCAGACTAGAGTGTGGTAGGGGAGACTG
>sq1893;size=10;
GCGAGCGTTAATCGGAATTACTGGGCGTAAAGCGCGCGTAGGCGGTTTGTTAAGTTAGAGGTGAAATCCCCGGGCTCAACCTGGGAACTGCCTCCAAAACTGGCTGACTAGAGTACGGTAGAGGGTGGTG
>sq1894;size=10;
GCAAGCGTTACTCGGAATCATTGGGCGTAAAGCGCACGTAGGCGGTCTCTTAAGTCCGATGTGAAATCCCGGGGCTCAACCTCGGATAGCCATTGGAAACTGAGAGACTTGAGAGTGGAAGGGGTCAGTG
>sq1895;size=10;
CCAAGCGTTATCCGGATTTATTGGGTTTAAAGGGTCCGCAGGCGGAAAAATAAGTCAGAGGTGAAATCCTATCGCTTAACGATAGAACTGCCATTGATACTGTTTTTCTTGAGTATACTTGAAGTGGGCG
>sq1896;size=10;
GCGAGCGTTAATCGGATTTACTGGGCGTAAAGCGTGCGTAGGCGGCTTTTTAAGTCGGATGTGAAATCCCTGAGCTTAACTTAGGAATTGCATTCGATACTGTTTGGCTAGAGTGTGGGAGAGGATGGTA
>sq1897;size=10;
ACAAGCGTTATCCGGATTTATTGGGCGAAAAGCGCGTCTAGGTGGTTATGTAAGTCTGATGTGAAAATGCAGGGCTCAACTCTGTATTGCGTTGGAAACTGTGTAACTAGAGTACTGGAGAGGTAAGCGG
>sq1898;size=10;
CCGGGCGTTATCCGGATTTATTGGGTTTAAAGGGAGCGTAGGCCGTGGATTAAGCGTGTTGTGAAATGCAGGTGCTCAACGTCTGCACTGCAGCGCGAACTGGTTCACTTGAGTGTGCGCAACGCAGGCG
>sq1899;size=10;
GCGAGCGTTAATCGGAATTACTGGGCGTAAAGCGTGCGCAGGCGGTGATGTAAGACCGATGTGAAATCCCAGGGCTCAACCTGGGAACTGCATTGGTGACTGCATTGCTCGAGTATGGCAGAGGGGGGTG
>sq1900;size=10;
GCGAGCGTTGTCCGGAATTATTGGGCGTAAAGAGCTTGTAGGCGGTTTGTCGCGTCTGCTGTGAAATTTCGGGGCTCAACCCCGAACTTGCAGTGGGTACGGGCAGACTAGAGTGTGGTAGGGGAGACTG
>sq1901;size=10;
GAGAGCGTTGTTCGGATTTATTGGGCGTAAAGCTCGCGCAGGCGGATGATCAAGTCAGATGTGAAATCTCGGGGCTCAACTCCGAAACAGCGTCTGAAACTAATCATCTAGAGTCTTGGCAGGGGAGGGG
>sq1902;size=10;
GCGAGCATTATTCGAAATGATTAGGCGTAAAGGGTTTGTAGGTTGTTTTTTAAGTTGAAAAAAAAAGATTAAAGCTTAACTTTATTTATTTTTTCAAAACTGGTAAACTAGAGTATAAATAGAGGATAAT
>sq1903;size=10;
GCGAGCATTATTCGAAATGATTAGGCGTAAAGGGTTTGTAGGTTGTTTTTTAAGTTGAAAAAGAAAGATTAAAGCTTAACTTTATTTATTTTTTCAAAACTGATAAACTAGAGTATAAATAGAGGATAAT
>sq1904;size=10;
GCGAGCATTATTCGAAATGATTAGGCGTAAAGGGTTTGTAGGTTGTTTTTTAAGTTGAAAAAAAAAGATTGAAGCTTAACTTTATTTATTTTTTCAAAACTGATAAACTAGAGTATAAATAGAGGATAAT
>sq1905;size=10;
GCGAGCATTATTCGAAATGATTAGGCGTAAAGGGTTTGTAGGTTGTTTTTTAAGTTGAAAAAAAAAGATTAAAGCTTAACTTTATTTATTTTTTCAAAACTGATAGACTAGAGTATAAATAGAGGATAAT
>sq1906;size=10;
GCGAGCATTATTCGAAATGATTAGGCGTAAAGGGTTTGTAGGTTGTTTTTTAAGTTGAAAAAAAAAGATTAAAGCTTAACTTTGTTTATTTTTTCAAAACTGATAAACTAGAGTATAAATAGAGGATAAT
>sq1907;size=10;
GCGAGCATTATTCGAAATGATTAGGCGTAAAGGGTTTGTAGGTTGTTTTTTAAGTTGAAAAAAAAAGATTAAGGCTTAACTTTATTTATTTTTTCAAAACTGATAAACTAGAGTATAAATAGAGGATAAT
>sq1908;size=10;
GCTAGCGTTGTTCGGAATTACTGGGCGTAAAGCGCGCGCAGGCGGCCATTCAAGTCAGGGGTGAAAGCCCAGAGCTCAACTCTGGAACTGCCCTTGAAACTGTATGGCTTGAGTATGAGAGAGGTGAGTG
>sq1909;size=10;
CCAAGCGTTATCCGGATTTATTGGGTTTAAAGGGAGCGTAGATGGATTTTTAAGTCAGTTGTGAAAGTTCGGGGCTCAACCCCGTAATTGCAGTTGATACTGGATATCTTGAGTACAGTTGAGGTAGGCG
>sq1910;size=10;
GCGAGCGTTGTCCGGAATTATTGGGCGTAAAGGGCTCGTAGGCGGTCTGTCGCGTCAGGAGTGAAAACTCGGGGCTCAACCCCGAGCCTGCTTCTGATACGGGCAGACTAGAGGTATGCAGGGGAGAACG
>sq1911;size=10;
GCAAGCGTTACTCGGAATCACTGGGCGTAAAGCGTGCGTAGGCGGTTCGTTAGGTCTGCTGTGAAAGCCCTGGGCTCAACCTGGGAACTGCAGTGGATACTGGCGGACTAGAGTGTGATAGAGGATGGTG
>sq1912;size=10;
GCGAGCGTTAATCGGAATTACTGGGCGTAAAGCGTGCGCAGGCGGACTGGAAAGTCAGTGGTGAAATCCCTGGGCTCAACCTCGGAATTGCCTTTGATACTGGGTGTCTTGAGTATGAGAGAGGTATGTG
>sq1913;size=10;
GCTAGCGTTGTTCGGAATCACTGGGCGTAAAGCGCACGTAGGCGGACTTTCAAGTCAGGGGTGAAATCCCGGGGCTCAACCTCGGAACTGCCTTTGATACTGTTGGTCTCGAGTCCGATAGAGGTGGGTG
>sq1914;size=10;
GCAAGCGTTATCCGGATTCATTGGGTTTAAAGGGTGCGTAGGCGGAATGATAAGTCAGTGGTGAAAGCCTGCAGCTTAACTGCAGAACTGCCATTGATACTGTCAATCTTGAGTACATTTGATGTGGGCG
>sq1915;size=10;
CTAGTTGATATACTACGGCGTAAAGGGTGGTTAAGGAACAATATAAAATAGAGCCAAACGGCCCTTTAACTGTTATACGCTTTTAGATGCTAGAGGCCCAAACACGAAAGTAGCTTTAAATTAATTACCT
>sq1916;size=10;
GCGAGCGTTGTTCGGAATCACTGGGCGTAAAGCGTGCGCAGGCGGTCTTGAAAGTCAGAAGTGAAAGCCCAGGGCTTAACCCTGGAATTGCTTTTGAAACTCCAAGACTAGAGTACTGGAGGGGTTGGCG
>sq1917;size=10;
GCAAGCGTTATCCGGATTCATTGGGTTTAAAGGGTGCGTAGGCGGACTGATAAGTCAGTGGTGAAATCTCTCAGCTTAACTGAGAAACTGCCATTGATACTGTCGGTCTAGAGTATAGATGACGTTGGCG
>sq1918;size=10;
GCAGACGGCTCATCAGCAACATGATGTACTGTAAAGAGCTTTGCTGTCAAAATCCAGAGCTATTCTATTAATTAGATACCCCGGTAGTCCGGCTGACTGACTCAGGCGTATTGGATCTCGTATGCCGTCT
>sq1919;size=9;
GCAAGCGTTGTTCGGAATTACTGGGCGTAAAGCGCGTGTAGGCGGCGTCGTTAGTCGGATGTGAAAGCCCTCGGCTCAACCGAGGTAGTGCATCCGATACTGCGATGCTTGAGTGTTGGAGGGGGTGGCG
>sq1920;size=9;
GCAAGCATTATCCGGAATTATTGGGCGTAAAGGGTTTGTAGGCGGTGTATTAAGTAAGAGGTGAAATCTCTGGGCCCAACCCAGAACCCGTCTCTTAAACTGGTATACTAGAGGTATGTAGAGGTAAGTG
>sq1921;size=9;
CCGAGCGTCGTTCGGAATCACTGGGCGTAAAGGGAGCGTAGGCGGCGTGGTAAGTCAGACGTGAAATCCCGGGGCTCAACCCCGGAACTGCGTCCGATACTGCCATGCTTTGAGGGTTGGAGAGGTAGCT
>sq1922;size=9;
GCAAGCGTTGTCCGGAATTATTGGGCGTAAAGCGCGCGCAGGCGGTTTCATAAGTCTGTCTTAAAAGTGCGGGGCTTAACCCCGTGAGGGGATGGAAACTATGGAACTGGAGTATCGGAGAGGAAAGCGG
>sq1923;size=9;
GCGAGCGTTATCCGGATTCATTGGGTTTAAAGGGAGCGTAGGCGGACTGATAAGTCAGTGGTGAAATCTTTGGGCTTAACCCAAAAACTGCCATTGATACTGTTAGTCTAGAGTACAGTTGCCGTTGGCG
>sq1924;size=9;
TTCTGTATTACTTTGAAAATCCCATCACATTGTCAGTGATTTTGCAGATTGACGCTCATGCATAACAATCAGATCAGTGTTACCTGAGAAAACCCGAAAGCCCCAGCTCAATGCTTGTCGATGCATTTTT
>sq1925;size=9;
GCGAGCGTTGTCCGGATTTATTGGGTTTAAAGGGTGCGTAGGTGGCTTTTTAAGTCAGTGGTGAAATACAGCCGCTTAACGGTTGAGGTGCCATTGATACTGAGAAGCTTGAAATAATTGGAGGCTGCCG
>sq1926;size=9;
ACAAGCGTTATTCGGCATAACTGGGTGTAAAGGGTGTGTGGGTTGAATAATAAACATAGAAAACTAAATTCATAAGATGTTATATATGTTAAAAAATTATTTCTAGAGTATAAATAAAAGTAAAAAAATG
>sq1927;size=9;
GCGAGCGTTGTCCGAAGTTACTGGGCGTAAAGCGCGCGTAGGCGGCTATTTAAGTCTGTGGTGAAAGGTTCAACGCTCAACGTGAACAGTGCCGTGGATACTGGGTAGCTTGAGTTCGGGAGAGGAGAGC
>sq1928;size=9;
GCGAGCGTTGTCCGGAATTATTGGGCGTAAAGAGCTCGTAGGCGGTGTGTCGCGTCGGCCGTGAAAACCTACAGCTTAACTGTGGGCGTGCGGTCGATACGGGCATCACTGGAGTTCGGCAGGGGAGACT
>sq1929;size=9;
GCAAGCGTTGTCCGGATTTATTGGGCGTAAAGAGCTCGTAGGCGGTTCGACAAGTCGGATGTGAAATCTCCACGCTCAACGTGGAGGGGCCATTCGAAACTGTCGTGACTTGAGTCCGGTAGGGGAGTGT
>sq1930;size=9;
GCAAGCGTTGTTCGGAATCATTGGGCGTAAAGGGCGTGTAGGCGGTCTGTTAAGTCATGTGTGAAATCCCTCGGCTCAACCGGGGAACGACGCATGAAACTGACAAGCTAGAGTACCAAAGAGGGGGGTG
>sq1931;size=9;
GCAAGCGTTATCCGGAATCATTGGGTTTAAAGGGTCCGCAGGCGGACATATAAGTCAGTGGTGAAAGCCCATCGCTTAACGATGGAACTGCCATTGATACTGTATGTCTTGAATGGGGTCGAAGTGGGCG
>sq1932;size=9;
GCAAGCGTTATCCGGATTCACTGGGTTTAAAGGGTGCGTAGGCGGGTTTGTAAGTCAGTGGTGAAATCCCCGAGCTTAACTTGGGAACTGCCATTGATACTGCAAGTCTTGAATTTTCTGGAGGTAAGCG
>sq1933;size=9;
GCAAGCGTTATCCGGATTCATTGGGCGTAAAGCGCTCGTAGGCGGTCTGTTAGGTCGGGAGTTAAATCCGGGGGCTCAACCCCCGCTCGCTCTCGATACCGGCAGACTCGAGTTTGGTAGGGGAAGGTGG
>sq1934;size=9;
GCAAGCGTTATCCGGATTCACTGGGTTTAAAGGGTGTGTAGGCGGGCATTTAAGTCAGTGGCGAAATCTCCGAGCTCAACTCGGAAACTGCCATTGATACTATTTGTCTTGAATATCGTTGAGGTTGGCG
>sq1935;size=9;
GCAAGCGTTATCCGGATTTATTGGGTTTAAAGGGTGCGTAGGCGGTTTGATAAGTCAGCGGTGAAATATTTCAGCTTAACTGAAAGGGTGCCGTTGATACTGTCAGGCTTGAATATGGTTGCTGTGGGTG
>sq1936;size=9;
ACTAACGTTATTCATCATAACTGGGCGTAAAGGGTACGTAGGCTGCTTTTTAAGTCTTAATCAAAGAAGCTAAGCTTAACTTAGAGATTGATTTTGATACTGTTAAGCTTGAGGTCAATATAGGTTAGTT
>sq1937;size=9;
ACTAACGTTATTCATCATAACTGGGCGTAAAGGGTACGTAGGCTGCTTTTTAAGTCTTAATCAAAGAAGCTAAGCTTAACTTAGAAATCGATTTTGATACTGTTAAGCTTGAGGTCAATATAGGTTAGTT
>sq1938;size=9;
ACTAACGTTATTCATCATAACTGGGCGTAAAGGGTACGTAGGCTGCTTTTTAAGTCTTAATCAAAGAAGCTAAGCTTAACTTAGAAATTGATTCTGATACTGTTAAGCTTGAGGTCAATATAGGTTAGTT
>sq1939;size=9;
ACTAACGTTATTCATCATAACTGGGCGTAAAGGGTACGTAGGCTGCTTTTTAAGTCTTAATCAAAGGAGCTAAGCTTAACTTAGAAATTGATTTTGATACTGTTAAGCTTGAGGTCAATATAGGTTAGTT
>sq1940;size=9;
ACTAACGTTATTCATCATAACTGGGCGTAAAGGGCACGTAGGCTGCTTTTTAAGTCTTAATCAAAGAAGCTAAGCTTAACTTAGAAATTGATTTTGATACTGTTAAGCTTGAGGTCAATATAGGTTAGTT
>sq1941;size=9;
ACTAACGTTATTCATCATAACTGGGCGTAAAGGGTACGTAGGCTGCTTTTTAAGTCTTAATCGAAGAAGCTAAGCTTAACTTAGAAATTGATTTTGATACTGTTAAGCTTGAGGTCAATATAGGTTAGTT
>sq1942;size=9;
GCGAGCGTTATCCGGAATTATTGGGCGTAAAGAGCTCGTAGGCGGTTTGTCACGTCTGCTGTGAAAGCCCGAGGCTCAACCTCGGGTGTGCAGTGGGTACGGGCAGACTAGAGTGCAGTAGGGGAGACTG
>sq1943;size=9;
GCAAGCGTTAATCAGAATGACTGGGCGTAAAGGGCGTGTAGGTGGTTGACTAGGTTTGATGTGAAATCCCCGGGCTTAACCTGGGAATTGCGTCGAAAACGGGTCGACTGGAGTGAGATAGAGGGTTGTG
>sq1944;size=9;
GCGACCGTTGTTCGGAATCACTGGGCATAAAGAGCTCGTAGGCGGTGAGAAAAGTAGGGTGTGAAATCCCTCGGCCCAACCGAGGAACTGCGCTCTAAACTGTCTTGCTTGAGGACCGAAGGGGACCACG
>sq1945;size=9;
GCAAACGTTGCTCGGAATTATTGGGCGTAAAGCGCACGTAGGCGGCCTAAAAAGTCGGATGTGAAAGCCTTCGGCTTAACCGAAGAAGTGCATTCGAAATTGTTAGGCTTGAGTACTTAAGAGGATCGCG
>sq1946;size=9;
GCTAGCGTTGTTCGGAATTACTGGGCGTAAAGGGCGCGTAGGCGGTTCGACAAGTTGGATGTGAAAGCCCTGGGCTCAACCCGGGAATTGCATTCAATACTGTCTTACTAGAATTCGGTAGAGGTTGGTA
>sq1947;size=9;
GCAAGCGTTGTCCGGAATTATTGGGCGTAAAGAGCGCGTAGGCGGTCCGGTAAGTCGGCTGTGAAAGTCAGGGGCTCAACCCCTGAAGGCCGGCCGATACTGTCGGACTAGAGTCCGGAAGAGGCGAGTG
>sq1948;size=9;
GCAAGCGTTATTCGGATTTATTGGGCGTAAAGGGTGCGTAGACGGCATGCTAAGTCAACTGTTAAATTCCTCGGCCTAACCGAGGATCAGCGGTAGAAACTGGCGCGCTTGAGGGTGAGAGAGAGAAGTG
>sq1949;size=9;
GCAAGTGTTGATGAAAATTGGGCGTAAAGGATCCGTAGGTGGTCGTCTCAACCGTGAGTTAAGTCCTTACCTAACTGGTAAGATGCTCAGCTTTAGCAGGGATAAGGTGCTGCGCACCTTATCTTGGGGT
>sq1950;size=9;
GCAAGTGTTGATGAAAATTGGGCGTAAAGGATCCGTAGGTGGTCGTCTCAACCATGAGTTAAGTCCTTACCTAACTGGTAAGGTGCTCAGCTTTAGCAGGGATAAGGTGCTGCGCACCTTATCTTGGGGT
>sq1951;size=9;
GCAAGCGTTATCCGGATTTACTGGGTTTAAAGGGTGTGTAGGCGGGCTTTTAAGTCAGTGGTGAAATCTCCGGGCTCAACCTGGAAACTGCCATTGATACTATTAGTCTTGAATTTTGTTGAGGTAGGCG
>sq1952;size=9;
GCAAGTGTTGATGAAAATTGGGCGTAAAGGATCCGTAGGTGGTCGTCTCAACCATGAGTTAAGTCCCTACCTAACTGGTAAGATGCTCAGCTTTAGCAGGGATAAGGTGCTGCGCACCTTATCTTGGGGT
>sq1953;size=9;
GCAAGCGTTGTCCGGAATTACTGGGCGTAAAGAGCTCGTAGGTGGTTTGTCACGTCGTCTGTGAAATTCCACAGCTTAACTGTGGGCGTGCAGGCGATACGGGCTGACTTGAGTACTGTAGGGGTAACTG
>sq1954;size=9;
TCTAGTTGATATACTACGGCGTAAAGGGTGGTTAAGGAACAATGTAAAATAGAGGCAAACGGCCCTTTAACTGTTATACGCTTTTAGATGCTAGAGGCCCAAACACGAAAGTAGCTTTAAATTAATTACC
>sq1955;size=9;
GCAAGTGTTGATGAAAATTGGGCGTAAAGGATCCGTAGGTGGTCGTCTCAACCATGAGTTAAGTCCTTACCTAACTGGTAAGATGCTCAGCTTCAGCAGGGATAAGGTGCTGCGCACCTTATCTTGGGGT
>sq1956;size=9;
CCAAGCGTTATCCGGATTTATTGGGTTTAAAGGGTGCGTAGGCGGGACAGTAAGTCAGTGGTGAAATCCTATTGCTTAACAATTGAATTGCCACTGATACAGCTGACCTTGAGTACAAATGATGTGGGCG
>sq1957;size=9;
TCTAGTTGATATACTACGGCGTAAAGGGTGGTTAAGGAACAATGTAAAATAGAGCCAAACGGCCCTTTAACTGTTATACGCTTTTAGATGCTAGAGGGCCAAACACGAAAGTAGCTTTAAATTAATTACC
>sq1958;size=9;
CCAAGCGTTATCCGGATTTATTGGGTTTAAAGGGTGCGTAGGCGGACCCGTTAGTCAGTGATGAAAGTTTGCAGCTCAACTGTAAAATTGCAATTGAAACTGCGGGTCTTGAGTGTAAATGAGGTAGGCG
>sq1959;size=9;
CTAGTTGATATACTACGGCGTAAAGGGTGGTTTAGGAACAATGTAAAATAGAGCCAAACGGCCCTTTAACTGTTATACGCTTTTAGATGCTAGAGGCCCAAACACGAAAGTAGCTTTAAATTAATTACCT
>sq1960;size=9;
TCTAGTTGATATACTACGGCGTAAAGGGTGGTTAAGGAACAATGTAAAATAGAGCCAAACGGCCCTTTAACTGTTATACTCTTTTAGATGCTAGAGGCCCAAACACGAAAGTAGCTTTAAATTAATTACC
>sq1961;size=9;
GCGAGCGTTGTCCGGAATTATTGGGCGTAAAGGGCTTGTAGGCGGTTGGTCGCGTCTGCCGTGAAATTCTCTGGCTTAACTGGGGGCGTGCGGTGGGTACGGGCTGACTTGAGTGCGGTAGGGGAGACTG
>sq1962;size=9;
GCGAGCGTTGTCCGGAATTATTGGGCGTAAAGGGCTCGTAGGCGGTTTGTCGCGTCGGGAGTGAGAACCAGGTGCTTAACACCTGGCTTGCTTTCGATACGGGCAGACTAGAGGTATGCAGGGGAGAACG
>sq1963;size=9;
GCAAGCGTTATCCGGAATTATTGGGCGTAAAGCGTCCGTAGGTGGTTATGCAAGTCTGCCGTTAAAGAATGGAGCTTAACTCCATAGGAGCGGTGGAAACTGCAAGACTAGAGTACAGTAGGGGTAGCAG
>sq1964;size=9;
GCGAGCGTTGTCCGGATTTATTGGGCGTAAAGGGTTCGCAGGCGGTCCTTTAAGTCAGATGTGAAAGCCCACGGCTCAACCGTGGTAAGCATTTGAAACTGAAGGACTTGAGTTAAGGAGAGGAAAGTGG
>sq1965;size=9;
TCAAGCGTTATCCGGATTTATTGGGCGTAAAGAGCATGTAGGAGGTTTTGTGCGTCTTTGGTTAAAGCCCACCGCCTAACGGTGGAAATGCCAGGGATACGACAAGACTAGAGGGGGTTAGAGGTGCATG
>sq1966;size=9;
TCAAGCGTTATCCGGAATCATTGGGCGTAAAGGGTGTGTAGGTGGTTATGTTAGTCTTTCGTTAAATCTTTCGGCTCAACCGAGAGTCTGCGAAGGAAACGGCATGACTAGAGGATGGGAGAGGTTTCTG
>sq1967;size=9;
CTAGTTGATATACTACGGCGTAAAGGGTGGTTAAGGAACAATGTAAAATAGAGCCAAACGGCCCTTTAACTGTTATACGCTTTTAGATACTAGAGGCCCAAACACGAAAGTAGCTTTAAATTAATTACCT
>sq1968;size=9;
TCTAGTTGATATACTACGGCGTAAAGGGTGGTTAAGGAACCATGTAAAATAGAGCCAAACGGCCCTTTAACTGTTATACGCTTTTAGATGCTAGAGGCCCAAACACGAAAGTAGCTTTAAATTAATTACC
>sq1969;size=9;
GCGAGCGTTAATCGGAATTACTGGGCGTAAAGCGTGCGTAGGTGGTTGAATAAGTTATCTGTGAAATTCCTGGGCTTAACCTATGGTGGTCAGATGATACTGTTTAACTCGAGTATGGGAGAGGGTAGTG
>sq1970;size=9;
ACAAGCGTTGTCCGGAATTACTGGGTGTAAAGGGAGCGCAGGCGGGAAGACAAGTTGGAAGTGAAATCCATGGGCTCAACCCATGAACTGCTTTCAAAACTGTTTTTCTTGAGTAGTGCAGAGGTAGGCG
>sq1971;size=9;
GCAAGCGTTGTTCGGAATTATTGGGCGTAAAGGGCGTGTAGGTGGCTTGCCAAGTCTGGTGTGAAATCCCACGGCTCAACCGTGGAACTGCATTGGAAACTGGTAAGCTCGAGTATTGGAGGGGGTCGCG
>sq1972;size=9;
GCGAGCGTTAATCGGAATTACTGGGCGTAAAGCGAGCGCAGACGGTTACTTAAGCAGGATGTGAAATCCCCGGGCTTAACCTGGGAACTGCGTTCTGAACTGGGTAGCTAGAGTATGTCAGAGGGGGGTA
>sq1973;size=9;
GCGAACGTTGTCCGGAATTACTGGGCGTAAAGGGTACGCAGGCGGCCATGTAAGTCAGATGTGAAAGGCCAAGGCTCAACTTTGGTTAGCATTTGAAACTGTGTGGCTTGAGTTAAGGAGAGGAAAGTGG
>sq1974;size=9;
GCTAGTGTTGTTCGGAATCACTGGGCGTAAAGGGAGCGTAGGCGGGAGCTCAAGTTGGGTGTTTAATTCCGGGGCCCAACCCCGGGCGTGCACTCAAAACTGGGTTCCTTGAATAGGGGAGAGGTCGATG
>sq1975;size=9;
GCAAGCGTTATTCGGATTTATTGGGCGTAAAGGGCGCGTAGGTGGCTAGGCAAGTCCGGTGTGAAAACGCTACCGCTCAACGGAGCGAATGCGCTGGATACTGCTTAACTTGAGTACGGAAGAGGTTAGC
>sq1976;size=9;
GCGAGCGTTAATCGGAATTACTGGGCGTAAAGCGTGCGTAGGTGGTTCGTTAAGTCTGATGTGAAAGCCCCGGGCTCAACCCGGGAAGTGCACCCGATACTGCGAGACTGGGGTACTGAAGAGGAGAGCG
>sq1977;size=9;
GCTCGACGTGGTCGGAAAGAAATTCAGAGTCAAAAACTACCTGGACGACAAGCATCCTCCACGAGACTTTTACTCCATCATCAAGCCGGAGATCGAGCACAGCATGACCAAACCCGTGACCTTCGACATT
>sq1978;size=9;
CCGGGCGTTATCCGGATTTATTGGGTTTAAAGGGAGCGCAGGCCGGAGGTCAAGCGTGACGTGAAATGTAGCCGCTCAACGGCTGAACTGCGTCGCGAACTGGCTTTCTTGAGTGAGTTCGATGTGGGCG
>sq1979;size=9;
CCAAGCGTTGTTCGGATTTACTGGGCGTAAAGGGCGCGTAGGCGGTGCGGTAAGTCACTTGTTAAATCTCTGAGCTTAACTCAGAACGGCCAAGTGATACTGCAGTACTAGAGTGCAGGAGGGGCAATCA
>sq1980;size=9;
GCAAGCGTTGTTCGGATTTATTGGGCGTAAAGCGCGCGCAGGCGGGTGATTAAGTCGGGTGTGAAATCTCAGGGCTCAACCCTGAAACTGCGCCTGAAACTGATCATCTAGAATATCGGAGAGGGAAGGG
>sq1981;size=9;
GCGAGCGTTGTCCGGAATCATTGGGCGTAAAGAGCGTGTAGGTGGACTGGAAGGTCTGGTGTGAAAGCCCGGGGCTCAACCCCGGAGGGTCACTGGAAACCAACAGTCTTGAGTCCGGAAGAGGAGAGTG
>sq1982;size=9;
CCAAGCGTTGTCCGGATTTATTGGGCGTAAAGCGAGCGCAGGCGGTTCTATAAGTCTGAAGTAAAAGGCTGTGGCTCAACCATAGTATGCTTTGGAAACTGTAGAACTTGAGTGCAGAAGGGGAGAGTGG
>sq1983;size=9;
GCAAGCGTTAATCGGAATTACTGGGCGTAAAGCGTGCGCAGGCGGTCTCGTAAGACAGTCGTGAAATCCCTGGGCTTAACCTAGGAACTGCGATTGTGACTGCAAGGCTAGAGTGTGTCAGAGGGGGGTG
>sq1984;size=9;
GCGAGCGTTAATCGGAATTACTGGGCGTAAAGCGTGCGCAGGCGGCTTTGTAAGACAGGTGTGAAATCCCCGGGCTTAACCTGGGAACTGCACTTGTGACTGCAAGGCTAGAGTGTGTCAGAGGGAGGTG
>sq1985;size=9;
CTAGTTGATATACTACGGCGTAAAGGGTGGGTAAGGAACAATGTAAAATAGAGCCAAACGGCCCTTTAACTGTTATACGCTTTTAGATGCTAGAGGCCCAAACACGAAAGTAGCTTTAAATTAATTACCT
>sq1986;size=9;
GCTAGCGTTGTTCGGAATTACTGGGCGTAAAGCGCACGTAGGCGGATCAGCAAGTTAGGGGTGAAATCCCGGGGCTCAACCCCGGAACTGCCTTTAAAACTGCTGGTCTGGAGGTCGAGAGAGGTGAGTG
>sq1987;size=9;
CTAGTTGATATACTACGGCGTAAAGGGTGGTTAAGGAACAATGTAAAATAGAGCCAAACGGCCCTTTAACTGTTATATGCTTTTAGATGCTAGAGGCCCAAACACGAAAGTAGCTTTAAATTAATTACCT
>sq1988;size=9;
GCTAGCGTTACTCGGAATCACTGGGCGTAAGGAGTGCGTAGGCGGTCTAGTAAGTCAGAAGTGAAAGCCCAGGGCTCAACCCTGGAATTGCTTTTGAAACTGCAAGACTTGAGTGTTGTAGGGGATAGCG
>sq1989;size=9;
GCAAGCGTTAATCGGAATTACTGGGCGTAAAGGGTGCGTAGGTGGTTTATTAAGTTATCTGTGAAATCCCTGGGCTTAACCTGGGCAGGTCAGATAAGACTGGTAGGCTCGAGTATGGGAGAGGGTAGTG
>sq1990;size=9;
GCGAGCGTTATTCGGAATTACTAGGCGTAAAGCGGGTGTAGGCGGACGATTAAGTCCGACGTTAAATCTCCCGGCTTAACTGGGAATCGCGTCGGATACTGGTCGCCTCGAGTGGGGTAGGGGGCAGCGG
>sq1991;size=9;
GCAAGCGTTAATCGGAATTACTGGGCGTAAAGGGTGCGTAGGTGGTTTGTTAAGTTATCTGTGAAATCCCTGGGCTTAACCTGGGCAGGTCAGATAAGACTGGTAGACTCGAGTATGGGAGAGGGTAGTG
>sq1992;size=9;
GCTAACGTTATCCGGATTTACTGGGCGTAAAGCGCGCGCAGGCGGCTTCGCAAGTCGGGCATGAAATCTCCTCGCCTAACGGGGAGAAGCTGTTCGATACTGCGGGGCTTGAGGTCGGTAGAGGGTGGTG
>sq1993;size=9;
GCAAGCGTTATCCGGAATCACTGGGCATAAAGCGTCTGTAGGTCGCCTGCCAAGTCTGCTGTTAAAGATCAGGGCCTAACCCTGAGAAAGCAGTGGAAACTAGTAGGCTTGAGTGTGGTAGAGGTAGAGG
>sq1994;size=9;
GCAAGCGTTGTCCGGATTTACTGGGCGTAAAGAGCGCGCAGGCGGCTGGTCAAGTCCGATGTGAAATCTCCCGGCTCAACTGGGAAACTGCATCGGAAACTGATCGGCTTGAAGGTGGGAGAGGGTAGTG
>sq1995;size=9;
GCAAGCGTTGCTCGGAATCACTGGGCGTAAAGGGCGCGTAGGCGGGATGGCAAGTCGGTCGTGAAATCCTTCGGCTCAACCGAAGAACGTCGGCCGATACTGCCGTTCTTGAGGGATGCAGAGGAGATTG
>sq1996;size=9;
CCAAGCGTTGTTCGGAATCACTGGGCGTAAAGGGAGCGTAGGCGGCGTGGTAAGTCAGATGTGAAATCCCGGGGCTCAACCCCGGAACTGCATCCGATACTGCCGTGCTTGAGGGTTGGAGAGGTAGCTG
>sq1997;size=9;
ACTAGTGTTATTCATCTTAATTAGGTTTAAAGGGTACCTAGACAGTATTTCTAGCCTCCAAAGGGAACAGACTTACTAGAGTTTTATGTGAGAGGAAAATATTAGAACCATTGGAGTAGAGATAAAATGT
>sq1998;size=9;
GCAAGCGTTAATCGGAATTACTGGGCGTAAAGGGCATGTAGGCGGTTTTGTAAGCCTGACGTGAAATACCATGGCTCAACCATGGCACTGCGTTGGGAACTGCGAGACTTGAATCATGGAGAGGGAGCTG
>sq1999;size=9;
GCGAGCGTTGTCCGGAATTACTGGGCGTAAAGGGCGCGTAGGCGGCTTGATAAGTAGGGGGTGAAATTCCATGGCTCAACCATGGATCGGCCTTCTAGACTGTCAGGCTTGAGCACGGTAGAGGCAGATG
>sq2000;size=9;
GCGAGCGTTGTCCGGAATTACTGGGCGTAAAGGGTGCGTAGGCGGCCTATTAAGTCAGGTGTGAAAAACCTGGGCTTAACCGAGGTATTGCACATGAAACTAATGGGCTTGAGTGCAGGAGAGGGAAACG
>sq2001;size=9;
GCAAGCGTTATCCGGAATCACTGGGTTTAAAGGGTGCGTAGGTGGCTTGGTAAGTCAGAGGTGAAAGCCCATCGCTTAACGACGGAATTGCCTTTGATACTGCCGAGCTTGAATTAGGTTGAGGTAGGCG
>sq2002;size=9;
CCGGGCGTTATCCGGATTTATTGGGTTTAAAGGGAGCGTAGGCCGCCCCTTAAGCGTGTTGTGAAATGCGGGTGCTCAACATCCGACTTGCAGCGCGAACTGGGGGGCTTGAGTGCGCCGAAAGTAGGCG
>sq2003;size=9;
GCAAGCGTTAATCGGAATTACTGGGCGTAAAGCGCGCGTAGGTGGTTCAGTAAGTTGAAGGTGAAATCCCCGGGCTCAACCTGGGAACTGCCTCCAAAACTGCTGAGCTAGAGTATGGTAGAGGGTAGTG
>sq2004;size=9;
GCGAGCGTTGTCCGGATTTATTGGGCGTAAAGAGCTCGTAGGCGGTTTGGTAAGTCGGGTGTGAAAGCTCCGGGCTCAACTCGGAGAGGTCACTCGATACTGCCATGACTTGAGTCCGGTAGGGGGGTGT
>sq2005;size=9;
TCGGGCGTTGTCCGGAGTTACTGGGCGTAAAGCGCGTGCAGGTGGCTCATTACGCCCGGCGTGAAAGCCCCCGGCTCAACCGGGGAGGGTCGTCGGGGACGGATGGGCTTGAGGGTCGCAGGGGCTGGTG
>sq2006;size=9;
GCAAGCGTTATTCGGATTGATTGGGTGTAAAGGGTGTGCAGCCGGCTTACTAAGTCACTTGTTAAATTCCTCGGCCTAACTGAGGATCTGCAGGTGATACTGGAAAGCTAGAGGGTGGAAGAGAGAAGTG
>sq2007;size=9;
GCTAGCGTTATTCGGAATTACTGGGCGTAAAGCGCACGTAGGCGGATTAGAAAGTCAGAGGTGAAATCCCAGGGCTCAACCTTGGAACTGCCTTTGAAACTTCTAGTCTTGAGTTCGAGAGAGGTGAGTG
>sq2008;size=9;
CCGAGCGTTGTCCGGATTTATTGGGCGTAAAGCGAGCGCAGGCGGTTTAATAAGTCTGAAGTTAAAGGCAGTGGCTTAACCATTGTTCGCTTTGGAAACTGTTAGACTTGAGTGCAGAAGGGGAGAGTGG
>sq2009;size=9;
GCAAGCGTTATCCGGATTCACTGGGTTTAAAGGGAGCGTAGGTGGGTCTGTAAGTCAGTGGTGAAATCTCCGAGCTTAACTCGGAAACTGCCATTGATACTATAGGTCTTGAATTATCTAGAGGTAAGCG
>sq2010;size=9;
GCGAGCGTTAATCGGAATTACTGGGCGTAAAGCGCGCGTAGGTGGTTTGATAAGCGATATGTGAAATCCCCGGGCTTAACCTGGGAACTGCATGTCGAACTGTCAGGCTAGAGTATGGTAGAGGGGTGTG
>sq2011;size=9;
GCGAGCGTTATCCGGATTCATTGGGCGTAAAGCGCGCGCAGGCGGCCTGCTCGGTCGGGAGTCAAATCCGGGGGCTCAACCCCCGCCCGCTCCCGATACCGGCGGGCTTGAGTCTGGGAGGGGAAAGCGG
>sq2012;size=9;
GCGAGCGTTGTCCGGAATTATTGGGCGTAAAGGGCTCGTAGGCGGTTTGTCGCGTCGGGAGTGAAATCCACTGGCTTAACTGGTGGCTTGCTTTCGATACGGGCAGACTGGAGGTATGCAGGGGAGAACG
>sq2013;size=9;
CCAGGCGTTATCCGGATTTATTGGGTTTAAAGGGAGTGTAGGCGGTTTGTTAAGCGTGTTGTGAAATTTAGGTGCTCAACATTTAACTTGCAGCGCGAACTGTCAGACTTGAGTACACGCAACGTATGCG
>sq2014;size=9;
GCGAGCGTTGTCCGGAATTATTGGGCGTAAAGGGCTTGTAGGCGGTTGGTCGCGTCTGTCGTGAAATCCTCTGGCTTAACTGGGGGCGTGCGGTGGGTACGGGCTGGCTTGAGTGCGGTAGGGGAGACTG
>sq2015;size=9;
GCAAGCGTTATCCGGAATGATTGGGCGTAAAGCGTCTGTAGGTGGTTTATTAAGTCTGCTGTTAAAGCACAGGGCTCAACCCTGTAGAGGCGGTAGAAACTGGTAGGCTTGAGTATGGTAGGGGTAGAGG
>sq2016;size=9;
GCAAGCGTTGTCCGGAATTACTGGGTGTAAAGGGAGCGTAGGCGGGATGCCAAGTCAGCTGTGAAAACTATGGGCTTAACCTGTAGACTGCAGTTGAAACTGGTATTCTTGAGTGAAGTAGAGGTTGGCG
>sq2017;size=9;
GCGAGCGTTGTCCGGAATTATTGGGCGTAAAGAGCTTGTAGGCGGTTTGTCGCGTCTGCTGTGAAAATTCAGGGCTTAACCCTGGACGTGCAGTGGGTACGGGCAGACTAGAGTATGGTAGGGGAGACTG
>sq2018;size=9;
GCGAGCGTTGTCCGGAATTATTGGGCGTAAAGCGCGCGCAGGCGGCTGTTTAAGTCTGGTGTTTAATCCTGGGGCTCAACCCCAGGTCGCACTGGAAACTGGACGGCTTGAGTGCAGAAGAGGAGAGTGG
>sq2019;size=9;
GCAAGCGTTACTCGGAATTACTGGGCGTAAAGCGTGCGTAGGTGGTTTGTTAAGTCAGATGTGAAAGCCCCGGGCTCAACCTGGGAATTGCATTTGATACTGGCAGACTAGAGTGAGGTAGAGGAGAGTG
>sq2020;size=9;
GCAAGCGTTGCTCGGAATTATTGGGCGTAAAGGGTAGGTAGGTGGTCTCATTTGTCAGGGGTGAAAGCCTTGGGCTTAACCCAAGAAGTGCCCCTGAAACGGTGAGACTAGAGTCTTGGAGAGGGTCGTG
>sq2021;size=9;
CCAAGCGTTGTTCGGATTCACTGGGCGTAAAGGGTGCGTAGGCGGTCGGGTAAGTCTGACGTGAAATCTTCGAGCCTAACTCGGAAACTGCGTCGGATACTATTCGGCTAGAGGGATGGAGGGGAGACTG
>sq2022;size=9;
CCGAGCGTTATCCGGATTTATTGGGTTTAAAGGGTGCGTAGGCGGCTCCCTCAGTCAGCGGTGAAATGTATCGGCTCAACCGATAACCTGCCGTTGATACTGGGGAGCTTGAGTTGGGTTGAGGCAGGCG
>sq2023;size=9;
GCAAGCGTTGTTCGGAATTACTGGGCGTAAAACGTGCGTAGTCGGTATTGAGAGTCATTGGTGAAATCCCCGGGCTTAACCCGGGAACTGCCAGTGAGACCTCAGTACTAAAGTGTGATAGGGGATAGTG
>sq2024;size=9;
CCAAGCGTTGTTCGGAATTATTGGGCGTAAAGCGGGTGTAGGTGGCTCTGTAAGTCAGAAGTGAAAGCCCCGAGCTTAACTTGAGAAGTGCTTTTGATACTGCGGAGCTTGAGTGTGGGAGAGGATCGTG
>sq2025;size=9;
GCAAGCGTTGTCCGGAATCATTGGGCGTAAAGCGCGCGTAGGTGGCTTCATAAGTCCGTTGTGAAAGTCAAAGGCTCAACCTTTGAAAGCCGATGGATACTGTGGAGCTAGAGTACGGAAGAGGCGAGTG
>sq2026;size=9;
GCTAGCGTTGCTCGGAATCACTGGGCGTAAAGGGTGCGTAGGCGGGTTTTTAAGTCAGAGGTGAAATCCTGGAGCTCAACTCCAGAACTGCCTTTGATACTGAAAGTCTTGAGTATGGGAGAGGTGAGTG
>sq2027;size=9;
GCAAGCGTTGTCCGGATTTATTGGGCGTAAAGAGCGTGTAGGCGGCCTGGCAGGTCGGTTGTGAAAACTGGAGGCTCAACCTCCAGACGTCGACCGAAACCGCCAGGCTAGAGTCCGGAAGAGGAGAGTG
>sq2028;size=9;
GCAAGCGTTGTCCGGAATCATTGGGCGTAAAGCGCGTGTAGGCGGTTTGGTAAGTCTGCTGTGAAAGTCCGGGGCTCAACCCCGGAAAGCCGGTGGATACTGTCGAACTAGAGTGCGGAAGAGGCGAGTG
>sq2029;size=9;
GCTAGCGTTGCTCGGAATTACTGGGCGTAAAGGGAGCGTAGGCGGACATTTAAGTCAGGGGTGAAATCGCAGAGCTCAACTCTGGAACTGCCTTTGATACTGGGTGTCTTGAGTGTGATAGAGGTATGTG
>sq2030;size=9;
GCAATGCACACCGGCAGAAACGCTGGCACAGTGGCCAACCGACGGGTGCTGCGTGTCACAGGGTAAGAACCAACAGCTGTATAGACTGGGAGATCAACCAACCAGATGGCCCATAGTGTGACAGTGAATG
>sq2031;size=9;
GCAAGCGTTGTCCGGATTTATTGGGCGTAAAGCGAGCGCAGGCGGTTTTTTAAGTCTGATGTGAAAGCCCTCGGCTCAACCGAGGAAGGTCATTGGAAACTGGAGAACTTGAGTGCAGAAGAGGAGAGTG
>sq2032;size=9;
GCGAGCGTTGTCCGGAATTATTGGGCGTAAAGCGCGCGCAGGCGGCTGTTTAAGTCTGGTGTTTAATCCTGGGGCTCAACCCCGGGTCGCACTGGAAACTGGACGGCTTGAGTGCAGAAGAGGAGAGTGG
>sq2033;size=9;
TCTAGTTGATATACTACGGCGTAAAGGGTGGTTAAGGAACAATGTAAAATAGAGCCAAACGGCCCTTTAACTGTTATACGCTTTTAGATGCTAGAGGCCGAAACACGAAAGTAGCTTTAAATTAATTACC
>sq2034;size=9;
GCTAGTGTTACTCAACTTGACTGGGCGTAAAGGGCGTGAAGGTGGTTTGGTGCGTTTTGTTGCAAATACTCAAACACAATTTGAGGTGTTTTAAAATACGACCATGCTTGAGTTTATTTGAAGAAAGTTG
>sq2035;size=9;
GCGAGCATTATTCGAAATGATTAGGCGTAAAGGGTTTGTAGGTTGTTTTTTAAGTTGAAAAGAAAAGATTAAAGCTTAACTTTATTTATTTTTTCAAAACTGATAAACTAGAGTATAAATAGAGGATAAT
>sq2036;size=9;
GCGAGCATTATTCGAAATGATTAGGCGTAAAGGGTTTGTAGGTTGTTCTTTAAGTTGAAAAAAAAAGATTAAAGCTTAACTTTATTTATTTTTTCAAAACTGATAAACTAGAGTATAAATAGAGGATAAT
>sq2037;size=9;
GCGAGCATTATTCGAAATGATTAGGCGTAAAGGGTTTGTAGGTTGTTTTTTAAGTTGAAAAAAAAAGATTAAAGCTTAGCTTTATTTATTTTTTCAAAACTGATAAACTAGAGTATAAATAGAGGATAAT
>sq2038;size=9;
GCGAGCATTATTCGAAATGATTAGGCGTAAAGGGTTTGTAGGTTGTTTTTTAAGTTGAAAAAAAAAGATTAAAGCTTAACTTTATTTATTCTTTCAAAACTGATAAACTAGAGTATAAATAGAGGATAAT
>sq2039;size=9;
GCGAGCATTATTCGAAATGATTAGGCGTAAAGGGTTTGTGGGTTGTTTTTTAAGTTGAAAAAAAAAGATTAAAGCTTAACTTTATTTATTTTTTCAAAACTGATAAACTAGAGTATAAATAGAGGATAAT
>sq2040;size=9;
GCGAGCATTATTCGAAATGATTAGGCGTAAAGGGTTTGCAGGTTGTTTTTTAAGTTGAAAAAAAAAGATTAAAGCTTAACTTTATTTATTTTTTCAAAACTGATAAACTAGAGTATAAATAGAGGATAAT
>sq2041;size=9;
GCGAGCATTATTCGAAATGATTAGGCGTAAAGGGTTTGTAGGTTGTTTTTTAAGTCGAAAAAAAAAGATTAAAGCTTAACTTTATTTATTTTTTCAAAACTGATAAACTAGAGTATAAATAGAGGATAAT
>sq2042;size=9;
GCAAGCGTTATCCGGATTCATTGGGTTTAAAGGGAGCGTAGGCGGACTTGTAAGTCAGTGGTGAAATCTTTGGGCTTAACCCAGAAACTGCCATTGATACTGCAGGTCTAGAGTACAGTTGCCGTTGGCG
>sq2043;size=9;
GCTAGCGTTGTCCGGATTCATTGGGCGTAAAGCGCGTGTAGGCGGCCAGGTAGGTCCGATGTGAAAACTGGAGGCTCAACCTCCAGCTGTCATTGGAAACCATCTGGCTAGAGTCCGGAAGAGGAGAGTG
>sq2044;size=9;
GCAAGCGTTGTTCGGAATCACTGGGCATAAAGGGTGCGTAGGCGGTTTGATGCGTCTTGGGTGAAATTCTCCGGCCAAACCGGGGGTCTGCCTGAGATACGATCTGACTTGAGTGCGTGAGGGGTGACTG
>sq2045;size=9;
GCTAGCGTTGTTCGGAATTACTGGGCGTAAAGCGCACGTAGGCGGCTATCCGAGTTGGGGGTGAAATCCCTGGGCTTAACCCAGGAACTGCCTTCAAAACTGGATGGCTAGAGTCCGAGAGAGGTGAGTG
>sq2046;size=9;
CCGGGCGTTATCCGGATTTATTGGGTTTAAAGGGAGCGTAGGCTGTCTATTAAGCGTGTTGTGAAATTTACCGGCTCAACCGGTGGCTTGCAGCGCGAACTGGTCGACTTGAGTATGCAGGAAGTAGGCG
>sq2047;size=9;
GCAAGTGTTGATGAAAATTGGGCGTAAAGGATCCGTAGGTGGTTGTCTCAACTATGCGTTAAGTCCTTACCTAACTGGTAAGATGCGCGTAGTACCGAACAACTGGAGAATTGTAGAGGAAAGTGGAATG
>sq2048;size=9;
GCAAGCGTTACTCGGAATTACTGGGCGTAAAGCGTGCGTAGGTGGTGGTTTAAGTCTGCTGTGAAAGCCCTGGGCTCAACCTGGGAATTGCAGTGGATACTGGGTCACTAGAGTGTGGTAGAGGGATGCG
>sq2049;size=9;
GCAAGCGTTATCCGGATTTATTGGGCGTAAAGCGTCTCGTAGGCGGTTTGGAAAGTTATTCTTTAAAGACCACGGCTCAACCGGGGGAAGGGGAGTAATACTACCAGACTTGGTCATTGGTGGGGCTTCT
>sq2050;size=9;
ACGAGTGATATCCTATCTCTACTGGGCGTTAAAGGGTCCAAAGGCAGTCGTCATTGCACATAGGCTGAAAGAAAAGCACAGTTTAAGACAGCTGACGACTTTGAGGATGAAAGAAGATTACGGTACTCTC
>sq2051;size=9;
GCTAGCGTTGTTCGGAATTACTGGGCGTAAAGCGCGCGTAGGCGGACCAGAAAGTTGGGGGTGAAATCCCGGGGCTCAACCTCGGAACTGCCTTCAAAACTCCTGGTCTGGAGTTCGAGAGAGGTGAGTG
>sq2052;size=9;
GCTAGCGTTGTTCGGAATCACTGGGCGTAAAGCGCACGTAGGCGGCTTTGTAAGTTAGAGGTGAAAGCCCGGGGCTCAACTCCGGAACTGCCTTTAAGACTGCATCGCTTGAATCTGGGAGAGGTAAGTG
>sq2053;size=9;
GCAAATGTTGTTCGGAATCACTGGGCGTAAAGGGAGCGTAGGCGGGGTCTTAAGTAAAGTGTTTAATCCCGGGGCCCAACCCCGGACCGGCATTTTAAACTGGGACTCTTGAATAGTGGAGAGGTCGGTG
>sq2054;size=9;
GCGAGCGTTAATCGGAATTACTGGGCGTAAAGCGTGCGCAGGCGGTCTTGCAAGACAGGTGTGAAATCCCCGGGCTCAACCTGGGAACTGCACTTGTGACTGCAAGGCTGGAGTACGGCAGAGGGGGATG
>sq2055;size=9;
TCTAGTTGATATACTACGGGGTAAAGGGTGGTTAAGGAACAATGTAAAATAGAGCCAAACGGCCCTTTAACTGTTATACGCTTTTAGATGCTAGAGGCCCAAACACGAAAGTAGCTTTAAATTAATTACC
>sq2056;size=8;
GCAAGCGTTATCCGGATTTACTGGGTGTAAAGGGAGCGTAGGCGGCAAGACAAGTCTGATGTGAAAGCCCGGGGCTCAACCCCGGGACTGCATTGGAAACTGTTTAGCTAGAGTGTCGGAGAGGTAAGTG
>sq2057;size=8;
GCAAGCGTTATCCGGATTTACTGGGTGTAAAGGGAGCGTAGACGGCGCAGCAAGTCTGATGTGAAAGGCAGGGGCTTAACCCCTGGACTGCATTGGAAACTGCTGTGCTTGAGTGCCGGAGGGGTAAGCG
>sq2058;size=8;
CCTGGCGTTATCCGGATTTATTGGGTTTAAAGGGAGCGCAGGCTGCACTTTAAGCGTGTTGTGAAATGTACCGGCTCAACCGGTAACGTGCAGCGCGAACTGGGGTGCTTGAGTACGAAGAGGGAAGGCG
>sq2059;size=8;
GCAAGCGTTGTCCGGATTTATTGGGTTTAAAGGGTGCGTAGGCGGCTTTTTAAGTCAGTGGTGAAAGCCGATCGCTTAACGATCGAACTGCCATTGATACTGAAAGGCTTGAGTATAGATGAGGTAGGCG
>sq2060;size=8;
GCAAGCGTTATCCGGAATTATTGGGCGTAAAGAGCGCGCAGGTGGTTAATTAAGTCTGATGTGAAAGCCCACGGCTTAACCGTGGAGGGTCATTGGAAACTGGTTGACTTGAGTGCAGAAGAGGGAAGTG
>sq2061;size=8;
GCAAGCGTTGTCCGGAATTATTGGGCGTAAAGAGCTCGTAGGCGGTCTGTCGCGTCGGCTGTGAAATCCCGAGGCTCAACCTCGGGTCTGCAGTCGATACGGGCAAACTGGAGTGTTGCAGGGGAGACTG
>sq2062;size=8;
GCGACCGTTGTTCGGAATCACTGGGCATAAAGAGCACGTAGGCGGCAAGGTATGTCGGGTGTGAAATCCCTCGGCCCAACCGAGGAATTGCGCCCGAAACTACCTTGCTTGAGGATGGAAGGGGAGCGTG
>sq2063;size=8;
GCAAGCGTTGTCCGGAATTACTGGGTTTAAAGGGTGCGTAGGCGGTCTTGTAAGTCCTTGGTGAAATTTTGTAGCTTAACTATAAACATGCCAATGATACTGTGAGACTAGAGTGAAATTGAGGTACTTG
>sq2064;size=8;
GCTAGCGTTGTTCGGAATCACTGGGCGTAAAGCGTACGTAGGCGGATCGTTAAGTCAGGGGTGAAAGCCTGGAGCTCAACTCCAGAACTGCCTTTGATACTGGCGATCTTGAGACCGGGAGAGGTGAGTG
>sq2065;size=8;
GCGAGCGTTGTCCGGAATCACTGGGCGTAAAGGGCGCGTAGGCGGTCGGGTAAGCGTGTGGTGAAAGTCCGGGGCTCAACCCCGGATCGGCCATGCGAACTGTCCGACTGGAGCACGGTAGAGGCACATG
>sq2066;size=8;
GCAAGCGTTGTTCGGAATCACTGGGCATAAAGGGTGCGTAGGCGGCTTAATAAGTCAGTGGTGAAATATGGCAGCTCAACTGTCAGGGTGCCATTGATACTGTTGAGCTTGAGTACAGATGAGGTAGGCG
>sq2067;size=8;
GCAAGCGTTGTCCGGATTTACTGGGTGTAAAGGGTGCGTAGGCGGATTGGCAAGTCAGAAGTGAAATCCATGGGCTTAACCCATGAACTGCTTTTGAAACTGTTAGTCTTGAGTGAAGTAGAGGTAGGCG
>sq2068;size=8;
GCGAGCGTTAATCGGAATTACTGGGCGTAAAGCGTGCGCAGGCGGTCTTGTAAGACAGTCGTGAAAGCCCCGGGCTTAACCTGGGAACTGCGATTGTAACTGCAAGGCTAGAGTGTGTCAGAGGGGGGTG
>sq2069;size=8;
GCAAGCGTTGTCCGGAATTATTGGGCGTAAAGCGCGCGCAGGCGGCCTTTTAAGTCTGATGTGAAAGCCCCCGGCTTAACCGGGGAGGGTCATTGGAAACTGGGAGGCTTGAGTGCAGAAGAGGAAAGTG
>sq2070;size=8;
ACTAACGTTATTCATCATAACTGGGCGTAAAGGGTACGTAGGCTGCTTTTTAAGTCTTAATCAAAGAAGCTAAGCTTAACTTAGAAATTGCTTTTGATACTGTTAAGCTTGAGGTCAATATAGGTTAGTT
>sq2071;size=8;
GCAAGCGTTACTCGGAATCACTGGGCGTAAAGAGCGTGTAGGCGGATATATAAGTCAGAAGTGAAATCCAATAGCTTAACTATAGAACTGCTTTTGAAACTGTATACCTAGAATGTGGGAGAGGTAGATG
>sq2072;size=8;
GCAAGCGTTATCCGGATTCACTGGGTTTAAAGGGTGTGTGGGCGGGCATTTAAGTCAGTGGTGAAATCTCCGAGCTCAACTCGGAAACTGCCATTGATACTATTTGTCTTGAATATCGTTGAGGTTGGCG
>sq2073;size=8;
GCAAGCGTTATCCGGATTCACTGGGTTTAAAGGGTGTGTAGGCGGGCATTTAAGTCAGTGGTGAAGTCTCCGAGCTCAACTCGGAAACTGCCATTGATACTATTTGTCTTGAATATCGTTGAGGTTGGCG
>sq2074;size=8;
GCAAGCGTTATCCGGATTCACTGGGTTTAAAGGGTGTGTAGGCGGGCATTTAAGTCAGTGGTGAAATCTCCGAGCTCAACTCGGAAACTGCCATTGATACTATTCGTCTTGAATATCGTTGAGGTTGGCG
>sq2075;size=8;
ACTAACGTTATTCATCATAACTGGGCGTAAAGGGTACGTAGGCTGCTTTTTAAGTCTTAATCAAAGAAGCTAAGCTTAACTTAGAAATTGATTTTGATACTGTTGAGCTTGAGGTCAATATAGGTTAGTT
>sq2076;size=8;
ACAAACGTTATCCGGAGTTACTGGGCGTAAAGGGCGTGTAGGTGGTTTCGTAAGTCTGGCGTGAAATATCTCGGCTTAACCGAGGCAGGTCGTCGGATACTGCGAGACTAGAGGACGGTAGAGGCGTGTG
>sq2077;size=8;
CCAAGCGTTATCCGGAATCATTGGGCGTAAAGGGTGTGTAGGCGGTCTTATTAGTCTTTTGTCAAATTCTTCGGCTCAACCGGGGGTCCACAAAGGAAACGGTAAGACTTGAGGATGGGAGAGGTGAATG
>sq2078;size=8;
CCAAGCGTTGTCCGGATTTATTGGGCGTAAAGAGCTCGTAGGCGGTTCGGTAAGTCGGGTGTGAAAACTCTGGGCTCAACCCAGAGCCGCCACCCGATACTGCTGTGACTTGAGTTCGGTAGGGGAGCGG
>sq2079;size=8;
GCGAGCGTTAATCGGAATTACTGGGCGTAAAGCGTGCGCAGGCGGTTTGGCAAGTCAGATGTGAAATCCCCTCGCTTAACGAGTGGGACTGCGATTGATACTGAAGAACTTGAATCAGGTTGAGGTAGGC
>sq2080;size=8;
GCAAGCGTTATCCGGATTCACTGGGTTTAAAGGGTGCGTAGGCGGGCTGATAAGTCAGTGGTGAAAGCTCCGAGCTTAACTTGGAAACTGCCATTGATACTGCCAGTCTTGAATATCGTAGAGGTAAGCG
>sq2081;size=8;
GCAAGCGTTGCTCGGAATTACTGGGCGTAAAGCGCGTGTAGGCGGTTTTATAAGTCCGACGTGAAAGCCCAGGGCTCAACCCTGGAAGTGCGTTGGATACTGTGAAGCTGGAGTCCTGAAGAGGAGAGCG
>sq2082;size=8;
GCGAGCGTTATCCGGATTTATTGGGTTTAAAGGGTGCGTAGGCGGTTTATTAAGTCGATGGTGAAAGGTATCAGCTTAACTGTTTTACATGCTGTCGATACTGATAAACTTGAGTTGTTAGAAGGTAGCT
>sq2083;size=8;
GCTAGCGTTGTTCGGAATTACTGGGCGTAAAGCGCGCGTAGGCGGCTATTCAAGTCAGAGGTGAAAGCCTGGAGCTCAACTCCAGAACTGCCTTTGAAACTAGATAGCTAGAATCTTGGAGAGGCGAGTG
>sq2084;size=8;
GCAAGCGTTGTCCGGATTTATTGGGCGTAAAGGGAGCGCAGGCGGTGACTTAAGTCTGATGTGAAAGCCCACGGCTCAACCGTGGAGGGTCATTGGAAACTGGGTCACTTGAGTACAGAAGAGGAAAGCG
>sq2085;size=8;
GCAAGCGTTGTCCGGATTTATTGGGCGTAAAGCGAGCGCAGGCGGAAAGATAAGTCAGATGTGAAAGCCCTCGGCTTAACCGAGGAATAGCATCGGAAACTGTCTTTCTTGAGTGCAGAAGAGGAGAGTG
>sq2086;size=8;
CCAAGCGTTATCCGGAATTACTGGGTGTAAAGCGTCTGTAGGTGGTTCGGAAAGTTTCAAGTGAAAGGTCAGGGCTCAACCCTGTACTTGCTTGGAAAACTATCGAACTTGAGTATGGGAGAGGCAAGCA
>sq2087;size=8;
GCAAGTGTTGATGAAAATTGGGCGTAAAGGATCCGTAGGTGGTTGTCTCAACTATGCGTTAAGTCCTTACCTAACTGGTAGGATGCGCGTAGTACCGAACAACTAGAGAATTGTAGAGGAAAGTGGAATG
>sq2088;size=8;
GCAAGTGTTGATGAAAATTGGGCGTAAAGGATCCGTAGGTGGTCGTCTCAACCATGAGTTAAGTCCTTGCCTAACTGGTAAGATGCTCAGCTTTAGCAGGGATAAGGTGCTGCGCACCTTATCTTGGGGT
>sq2089;size=8;
GCAAGTGTTGATGAAAATTGGGCGTAAAGGATCCGTAGGTGGTTGTCTCAACTATGCGTTAAGTCCTTACCTAACTGGTAAGATGCGCGTAGTACCGAACAACTAGAGTATTGTAGAGGAAAGTGGAATG
>sq2090;size=8;
GCAAGTGTTGATGAAAATTGGGCGTAAAGGATCCGTAGGTGGTTGTCTCAACTATGCGTTAAGTCCTTACCTAACTGGTAAGATGCGCGTAGTACCGGACAACTAGAGAATTGTAGAGGAAAGTGGAATG
>sq2091;size=8;
GCAAGTGTTGATGAAAATTGGGCGTAAAGGATCCGTAGGTGGTCGTCTCAACCATGAGTTAAGTCCTTACCTAACTGGTAAGACGCTCAGCTTTAGCAGGGATAAGGTGCTGCGCACCTTATCTTGGGGT
>sq2092;size=8;
GCAAGTGTTGATGAAAATTGGGCGTAAAGGATCCGTAGGTGGTCGTCTCAACCATGAGTTAAGCCCTTACCTAACTGGTAAGATGCTCAGCTTTAGCAGGGATAAGGTGCTGCGCACCTTATCTTGGGGT
>sq2093;size=8;
GCAAGTGTTGATGAAAATTGGGCGTAAAGGATCCGTAGGTGGTCGTCTCAACCATGAGTTAAGTCCTTACCTAGCTGGTAAGATGCTCAGCTTTAGCAGGGATAAGGTGCTGCGCACCTTATCTTGGGGT
>sq2094;size=8;
GCAAGTGTTGATGAAAATTGGGCGTAAAGGATCCGTAGGTGGTTGTCTCAACTATGCGTTAAGTCCTTACCTAACTGGTAAGATGCGCGTAGTACCGAGCAACTAGAGAATTGTAGAGGAAAGTGGAATG
>sq2095;size=8;
GCAAGTGTTGATGAAAATTGGGCGTAAAGGATCCGTAGGTGGTCGTCTCAACCATGAGTTAAGTCCTTACCTAACTGGTAAGATGCTCAGTTTTAGCAGGGATAAGGTGCTGCGCACCTTATCTTGGGGT
>sq2096;size=8;
GCAAGTGTTGATGAAAATTGGGCGTAAAGGATCCGTAGGTGGTCGTCTCAACCATGAGTTAAGTCCTTACCCAACTGGTAAGATGCTCAGCTTTAGCAGGGATAAGGTGCTGCGCACCTTATCTTGGGGT
>sq2097;size=8;
GCAAGTGTTGATGAAAATTGGGCGTAAAGGATCCGTAGGTGGTCGTCTCAACCACGAGTTAAGTCCTTACCTAACTGGTAAGATGCTCAGCTTTAGCAGGGATAAGGTGCTGCGCACCTTATCTTGGGGT
>sq2098;size=8;
GCAAGTGTTGATGAAAATTGGGCGTAAAGGATCCGTAGGTGGTCGTCTCAACCATGAGTTAAGTCCTTACCTGACTGGTAAGATGCTCAGCTTTAGCAGGGATAAGGTGCTGCGCACCTTATCTTGGGGT
>sq2099;size=8;
GCAAGTGTTGATGAAAATTGGGCGTAAAGGATCCGTAGGTGGTCGTCTCAACCATGAGTCAAGTCCTTACCTAACTGGTAAGATGCTCAGCTTTAGCAGGGATAAGGTGCTGCGCACCTTATCTTGGGGT
>sq2100;size=8;
CTAGTTGATATACTACGGCGTAAAGGGTGGTTAAGGAACAATGTAAAATAGAGCCAAACGGCCCTTTAACTGTTATACGCTTTTAGATGCTAGAGGCCCAAACACGTAAGTAGCTTTAAATTAATTACCT
>sq2101;size=8;
CCTGTAGTCCGGCTGACTGACTAATCAGTCTCGTATCTCGTATGCCGTCTTCTGCTTGAAAAAAAAAAAACATTTGCAAATTTTTACCTACCTGATTACAAAATGAAAGATGTACCAAAGACATTTCTAT
>sq2102;size=8;
GCAAGCGTTGTCCGGAATTATTGGGCGTAAAGGGCGTGTAGGTGGGTTTTTAAGTCGTGTGTCTAAGTGCGGAGCCTAACTCCGTATGGGCGCAGGAAACTGGAGATCTTGAGTGCAGGAGAGGAAAGTG
>sq2103;size=8;
GCGAGCGTTATCCATCATGATTGGGCGTAAAGTGTCTTAGACAGTTAGAGGCGGCATCGACTACTTAATGTTAAATCTCAAGATTATCTCTTGAATCCGCATTAAAGTAAAGCTTTGCTTTGAGTACGTT
>sq2104;size=8;
GCAAGCGTTATCCGGATTTACTGGGTTTAAAGGGAGCGCAGGCGGGCTGATAAGTCAGTGGTGAAATCCCCGAGCTTAACTTGGGAACTGCCATTGATACTATTGGTCTTGAATGTTGTGGAGGTAAGCG
>sq2105;size=8;
TTCCATTGATCTAGTGTGATTGATAGCAGGTTTGGGCTGCGGTCTCGAATGATTGCCTATCCACCCCAGAGCCGGTCTCGGTTCAGATGGGCCTTATGAGTCCAGGCCTTTGAATGTAATTAGAAACCCT
>sq2106;size=8;
GCTAGCGTTGCTCGGAATTACTGGGCGTAAAGGGCGCGTAGGCGGACATTTAAGTCGGGGGTGAAATCCCAGGGCTCAACCCTGGAACTGCCTTCGATACTGGATGTCTTGAGTGCGGGAGAGGTGTGTG
>sq2107;size=8;
GCTCTCTTTGTTCGGAATTATTTGTCTTACAGCGCTCTTCTGCTTTTTTGTCCGTCAGAGTTGAAAGCCTGGCGCTTTCTTCCCGCACTTGCTTTTTTTCTGCATTGCTTTAATCCCGACGAGGTCCGAT
>sq2108;size=8;
GCGAGCGTTAATCGGAATTACTGGGCGTAAAGCGAGCGCAGATGGTTATTTAAGCAGGATGTGAAATCCCCGGGCTCAACCTGGGAACTGCGTTCTGAACTGGATAGCTAGAGTGTGTCAGAGGGGGGTA
>sq2109;size=8;
GCAAGCGTTGTTCGGAATTACTGGGCGTAAAGCGTGCGTAGTCGGTATTGAGAGTCATTGGTGAAATCCCCGGGCTTAACCCGGGAACTGCCAGTGAGACCTCAGTACTAGAGTGTGATAGGGGATAGTG
>sq2110;size=8;
CTAGTTGATATACTACGGCGTAAAGGGTGGTTAAGGAACAATGTAAAATAGAGCCAAACGGCCCTTTAACTGTTATACGCTTTTAGAAGCTAGAGGCCCAAACACGAAAGTAGCTTTAAATTAATTACCT
>sq2111;size=8;
GCGAGCGTTAATCGGATTTATTGGGCGTAAAGGGCGCGTAGGTGGCTAGGCAAGTCCGGTGTGAAAACGCTACCGCTCAACGGAGCGAATACGCTGGATACTGCTTAACTTGAGTACGGAAGAGGTTAGC
>sq2112;size=8;
GCGAGCGTTAATCGGAATTACTGGGCGTAAAGGGCGCGTAGGCGGTCGAGTAAGTCGGATGTGAAATCCCCGGGCTTAACCTGGGAATTGCATTCGATACTGCTTGGCTAGAGTGTGGAAGAGGGAAGCG
>sq2113;size=8;
GCAAGCGTTATCCGGAGTCACTGGGTTTAAAGGGTGCGTAGGCGGTTCGATAGGTCAGTTGTGAAATTCCCTCGCTTAACGAGTGGGACTGCGATTGATACTGTTGAACTTGAATCAGGTTGAGGTAGGC
>sq2114;size=8;
CCGAACGTTATTCGGAATTACTGGGCTTAAAGCGCGTGTAGGCGGCTCGGCACGTCGGACGCTGAAATCCCCCGGCTCAACCGGGGAAGTGGCGCCGATACGGCCGGGCTGGAGGGGGGTAGGGGGGCCT
>sq2115;size=8;
GCAAGCATTAATCGGATTTACTGGGCGTAAAGGGCGCGTAGGCGGATAGTCAAGTCAAGTGTGAAATTCCGGAGCTCAACTCCGGAGCGGCACTTGAAACTGACTGTCTATAGAGGGATGGCGGAGAAAA
>sq2116;size=8;
GCAAGCGTTATCCGGAATCACTGGGCGTAAAGGGTGCGTAGGCGGCTTGTCAAGCCAGAGGTGAAAGGCATTGGCTCAACCAATGTAAGCCTTTGGAACTGACGAGCTTGAGTGCAGGAGAGGTAAGTGG
>sq2117;size=8;
GCGAGCGTTAATCGGAATTATTGGGCGTAAAGCGAGTGTAGACGGTTATTTAAGCCAGATGTGAAATACCCGAGCCTAACTTGGGAGGTGCATATGGAACTGGGTAGCTAGAGTGTGTCAGAGGGAGGTA
>sq2118;size=8;
TCAAGCGTTATCCGGATTTATTGGGCGTAAAGAGCATGTAGGAGGTCCGATGCATCCCTTGTTAAATACCAGGGCCTAACCCTGGAACTGCAGGGGAGATGATCGGACTAGAGGAGGTTAGAGGTGCATG
>sq2119;size=8;
ACAAACGTTATCCGGAGTTACTGGGCGTAAAGGGCGTGTAGGTGGTTTTGTAAGTCTGGCGTGAAATATCTCGGCTTAGCCGGGACAGGTCGTCGGATACTGCAGAACTAGAGGACGGTAGAGGCGTGTG
>sq2120;size=8;
CCAAGCGTTGTTCGGAATTACTGGGCGTAAAGGGAGCGCAGGCGGACAGGTTAGTCTAAAGTGGAAGCCCGGGGCTCAACCTCGGAAGGTCTTTGGATACTGCCTGTCTTGAGTTTGTCAGAGGAAAGCG
>sq2121;size=8;
GCTAGCGTTGTTCGGAATTACTGGGCGTAAAGGGCGTGTAGGCGGTACCATAAGTCAGATGTGAAAGCCCTAGGCTTAACCTAGGAGGTGCATTTGATACTGTGGAACTAGAGATCGAGAGAGGTAAGTG
>sq2122;size=8;
AGGAAACATGGAGAAGGAAAGTGCTCAGTCGCCACAATTTGCTCCCACCAGACCTGAGATCTCTCTCGTGCCCACAAATGACGACCCTTTCCCACCTCCACCGCCTCAAAATCATTTTAAAGTTGGGCGA
>sq2123;size=8;
GCAAGCGTTATCCGGATTTACTGAGTGTAAAGGGCGCGCAGGCGGGAAAACGAGTTGGGAGTGAAATCCGGGGGCTCAACCCCCGAACTGCTTTCAAAACTGTTTTTCTTGAGTGATGGAGAGGCAGGCG
>sq2124;size=8;
TCAAGCGTTGTTCGGATTCATTGGGCGTAAAGGGTGCGTAGGTGGCGCCGTAAGTCAGGTGTGAAATTTCGGAGCTCAACTCCGAAACTGCATTTGATACTGCGGTGCTTGAGGACTGGAGAGGAGACTG
>sq2125;size=8;
GCAAGCGTTATCCGGATTTACTGGGTGTGAAGGGAGCGTAGGCGGTTTTACAAGTCTGATGTGAAAGCCCGGGGCTCAACTCCGGTATTGCATTGGAAACTGTAGAACTAGAGTGTCGGAGGGGTAAGTG
>sq2126;size=8;
GCAAGCGTTACTCGGAATCACTGGGCGTAAAGAGCGTGTAGGCGGATATATAAGTCAGAAGTGAAATCCAATAGCTTAACTATTGAACTGCTTTTGAAGCTGTATATCTAGAATGTGGGAGAGGTAGATG
>sq2127;size=8;
TGCCAGTACAACACTGACACACACACCACAGCTTCAGGTTAGTACCAGATATACACTCACCGGCCACTTTATTAGATACCCGGGTAGTCCGGCTGACTGACTCTAACCTCCGCTATCTCGTATGCCGTCT
>sq2128;size=8;
CCGGGAGAATTCTCGTTCGCTCGAACTGCTGTAGAAAGCAGGAGGAACCCTCATCGACTCAATTAGATACCCTTGTAGTCCGGCTGACTGACTCTAACCTCCGCTATCTCGTATGCCGTCTTCTGCTTGA
>sq2129;size=8;
CCAAGCGTTATCCGGAATCATTGGGTTTAAAGGGTCCGTAGGCGGTTTAGTAAGTCAGTGGTGAAAGCCCATCACTCAACGATGGAACGGCCATTGATACTGCTAGACTTGAATTACTAGGAAGTAACTA
>sq2130;size=8;
GCAAACGTTGCTCGGAATTATTGGGCGTAAAGCGCACGTAGGCGGCCTAAAAAGTCGGATGTGAAAGCCTTCGGCTTAACCGAAGAACTGCATTCGAAACTGTTAGGCTTGAGTACTTAAGAGGATCGCG
>sq2131;size=8;
GCAAGCGTTAATCGGAATTACTGGGCGTAAAGCGTGCGCAGGCGGTTATGTAAGACAGGCGTGAAATCCCCGAGCTCAACTTGGGAATTGCGTTTGTGACTGCATAGCTAGAGTACGGCAGAGGGGGATG
>sq2132;size=8;
GCTAGCGTTGCTCGGAATTACTGGGCGTAAAGGGCGCGTAGGCGGATCGTTAAGTCAGAGGTGAAATCCCGGAGCTCAACTTCGGAACTGCCTTTGATACTGGCGATCTTGAGTGTGAGAGAGGTATGTG
>sq2133;size=8;
CCAAGCGTTATCCGGATTTATTGGGTTTAAAGGGTGCGTAGGCGGATCAATAAGTCAGTGGTGAAAGCCTACAGCTTAACTGTAGAATTGCCATTGATACTGTTAGTCTTGAGTATATTTGAAGTGGGCG
>sq2134;size=8;
GCTAGCGTTGTTCGGAATTACTGGGCGTAAAGGGCGCGTAGGCGGTGCCTCAAGTCAGGCGTGAAAGCCCCGGGCTCAACCTGGGAACCGCGCTTGAGACTGGAGTACTAGAGTTCGGGAGAGGATGGTG
>sq2135;size=8;
GCGAGCGTTGTCCGGAATTACTAGGCGTAAAGGGCAGGTAGGCGGATAGATAAGTTAATCGTTAAAGACCGGCGCTCACCGTCGGGGATGCGATTGATACTGTTTATCTGGAATCGAGTGGGGGAAGACG
>sq2136;size=8;
GCGAACGTTGCTCGGATTTACTGGGCGTAAAGCGCGTGTAGGCGGTCTCGTTAGTCGGGTGTGAAGGCCCCGGGCTCAACCCGGGAAGTGCACCCGATACTGCGAGACTGGGGTACTGAAGAGGAGAGCG
>sq2137;size=8;
GCTAGCGTTGTCCGGAATCATTGGGCGTAAAGCGCGCGTAGGCGGCCCGGTAAGTCCGCTGTAAAAGTCAAAGGCTCAACCTTTGAATGTCAGTGGATACTGCCGGGCTAGAGTCCGGAAGAGGCGAGTG
>sq2138;size=8;
AATAGCGTATATTAAAGTTGTTGCAGTTAAAAAGCTCGTAGTTGGACCTTGGGCCTGGACGGGCGGTCCGCCTCACGGCGTGTACTGTCTTGCCGGGCCTTTCCTCTTGGTGATCTGTTGTTTCGGCAAC
>sq2139;size=8;
GCAAGCGTTAATCGGAATAACTGGGCGTAAAGCGCACGCAGGCGGTCGGATAAGTCAGATGTGAAAGCCCCGGGCTCAACCTGGGAACTGCATTTGAAACTGTTCGACTAGAGTCTTGTAGAGGGGGGTA
>sq2140;size=8;
GCAAGCGTTAATCGGAATTACTGGGCGTAAAGGGTGCGTAGGTGGTTTATTAAGTTATCTGTGGAATCCCTGGGCTTAACCTGGGCAGGTCAGATAAGACTGGTAGACTCGAGTATGGGAGAGGGTAGTG
>sq2141;size=8;
GCGAGCGTTATTCGGAATTACTAGGCGTAAAGCGAGTGTAGGCGGACGATTAGGTCCGACGTTAAATCTCCCGGCTTAACTGGGAATCGCGTCGGATACTGGTCGCCTCGAGTGGGGTAGGGGGCAGCGG
>sq2142;size=8;
GCTAGTGTTATTCAGAATAATTGGGCGTAAAGGGTACGTAGGCGGTCAGAATAAGCTCAGACCTAAGCCATAGGCTTAACCTATGGACGGTCTTGCAGCTGTTCTGTCTTTGAGTTGGATAGGGAAGAGT
>sq2143;size=8;
GCTAGCGTTGTTCGGAATTACTGGGCGTAAAGGGCGCGCAGGCGGCTGCTCAAGTCAGGCGTGAAAGGCCTGGGCTCAACCCGGGAATTGCGCTTGAGACTGGGCTGGCTTGAGTGCGGGAGAGGATGGT
>sq2144;size=8;
GCGAACGTTATCCGGAATTACTGGGCGTAAAGGGTCCGCAGGCGGTCAGGCAGGTCTGGCGTGAAAGCTTCCGGCTCAACTGGAAGAGGGCGCTGGAAACCGGCTGACTTGAATCACACAGAGGTCGGTG
>sq2145;size=8;
TCGAGCGTTATCCGGATTTATTGGGCGTAAAGGGTGCGTAGGAGGTTCGGTGCGTCCGCTGTGAAATCAGACCGCTCAACGGTGTGGCTCGCGGCAGATACGGCCGAACTTGAGGGTGTCAGAGGCTACC
>sq2146;size=8;
GCGAGCGTTGTCCGGAATTACTGGGCGTAAAGAGCTCGTAGGTGGTCTGTCGCGTCATTTGTGAAAGCCCGGTGCTTAACTCCGGGTTGGCAGGTGATACGGGCATGACTGGAGTACTGTAGGGGAGACT
>sq2147;size=8;
GCAAACGTTGCTCGGAATCATTGGGCGTAAAGCGCACGTAGGCGGCGCTCTAAGTCGGATGTGAAATCCCTCGGCTCAACCGAGGACGTGCATCCGAAACTGGAGTGCTCGAGTATGCAAGAGGGTCGCG
>sq2148;size=8;
GCGAGCGTTAATCGGAATTACTGGGCGTAAAGCGCGCGTAGGCGGCTTTGCAAGTCGGGTGTGAAATCCCCAGGCCTAACCTGGGAACTGCACTCGAGACTGCATGGCTAGAGTATCGGAGAGGGAAGTG
>sq2149;size=8;
GCTAGCGTTGTTCGGAATTACTGGGCGTAAAGCGCACGTAGGCGGATCAGTTAGTCGGGGGTGAAATCCCGGGGCTCAACCCCGGAACTGCCTTCGATACTGCTGGTCTGGAGTCCGAGAGAGGTGAGTG
>sq2150;size=8;
GCAAGCGTTAATCGGAATTACTGGGCGTAAAGCGTGCGCAGGCGGTTTGGTAAGACAGATGTGAAATCCCCGGGCTCAACCTGGGAATTGCATTTGTGACTGCCCGGCTAGAGTGTGTCAGAGGGGGGTA
>sq2151;size=8;
GCAAGCGTTACTCGGAATTACTGGGCGTAAAGCGTGCGCAGGTGGTGCGTTAAGTCCGATGTGAAAGCCCTGGGCTCAACCTGGGAATGGCATTGGATACTGGCGCGCTCGAGTACGGTAGAGGGTGGCG
>sq2152;size=8;
GCAAGCGTTGTCCGGAATTATTGGGCGTAAAGCGCGCGCAGGCGGTTCTTTAAGTTGGGTGTCAAAGGCAGTGGCTCAACCACTGTACGCACCCAAAACTGGGGAGCTTGAGTGCAGGAGAGGAGAGTGG
>sq2153;size=8;
CCAAGCGTTGTTCGGATTCACTGGGCGTAAAGGGTGCGTAGGTGGTGGATTAAGTCGGGTGTGAAATCTCCGGGCTCAACCCGGAGCGTGCGCCCGAAACTGATCCGCTAGAGGATAGGAGGGGAGACTG
>sq2154;size=8;
CCAAGCGTTATCCGGATTTATTGGGTTTAAAGGGTGCGTAGGCGGATTAATAAGTCAGTGGTGAAAGCCTACAGCTTAACTGTAGAATTGCCATTGATACTGTTAGTCTTGAGTATATTTGAAGTGGGCG
>sq2155;size=8;
GCAAGCGTTGTCCGGAATTATTGGGCGTAAAGCGCGCGCAGGCGGCTTTTTAAGTCCGGTGTCACAGCCCAAGGCTCAACCTTGGGTCGCACTGGAAACTGGAGAGCTTGAGTACAGAAGAGGAAAGTGG
>sq2156;size=8;
GCAAGCGTTATCCGGATTTACTGGGTGTAAAGGGAGCGCAGACGGCCAGGCAAGTCTGAAGTGAAATGCATGGGCTCAACCCATGAATTGCTTTGGAAACTGTTAGGCTTGAGTGTCGGAGGGGTAAGCG
>sq2157;size=8;
GCGAACGTTATTCGGAATCACTGGGCTTAAAGCGCGTGTAGGCGGGGCGGCACGTCGGCCGCTGAAATCCCCCGGCTCAACCGGGGAAGCGGCGCCGATACGACCGCCCTGGAGGGGCGTAGGGGGACCT
>sq2158;size=8;
GCAAGCGTTATCCGGATTTATTGGGTTTAAAGGGTCCGTAGGCTGATTTGTAAGTCAGTGGTGAAATCTCACAGCTTAACTGTGAAACTGCCATTGATACTGCAAGTCTTGAGTGTTGTTGAAGTAGCTG
>sq2159;size=8;
GCGAACGTTGTTCGGAATCACTGGGCTTAAAGGGCGCGTAGGCGGGCTGTCAAGTTTGGGGTGAAATCCCGCGGCTCAACCGGGGAACTGCCTCAAATACTGACGGTCTCGAGGGAGATAGGGGCGAGCG
>sq2160;size=8;
GCGAGCGTTGTCCGGATTTATTGGGCGTAAAGAGCTCGTAGGCGGTTTGTCGCGTCTGCCGTGAAATTTCCTGGCTTAACTGGGAGCGTGCGGTGGGTACGGGCAGACTGGAGTGCGGTAGGGGAGACTG
>sq2161;size=8;
GCGAGCGTTGTCCGGAATCACTGGGCGTAAAGGGCGCGTAGGCGGTGACTTAAGCGTGTGGTGAAAGCTCGGGGCTCAACCCCGAGTCGGCCGTGCGAACTGGGTCACTCGAGCATGTCAGAGGCAGGTG
>sq2162;size=8;
GCAAGCGTTGTCCGGAATTATTGGGCGTAAAGAGCTCGTAGGCGGTCTGTCGCGTCTGGTGTGAAATCCCGAGGCTCAACCTCGGGCTTGCATCGGGTACGGGCGGACTAGAGTGCTGTAGGGGAGACTG
>sq2163;size=8;
ACGAGCGTTATCCGGATTTATTGGGCGTAAAGCGCGTCTAGGTGGTTATGTAAGTCTGATGTGAAAATGCAGGGCTCAACTCTGTATTGCGTTGGAAACTGAATAACTAGAGTACTGGAGAGGTAAGCGG
>sq2164;size=8;
CCGAGCGTTGTCCGGAATTATTGGGCGTAAAGGGCTCGTAGGCGGTTTGTCGCGTCGGGAGTGAAAACATCTGGCTTAACTGGGTGCTTGCTTTCGATACGGGCAGACTGGAGGTATGCAGGGGAGAACG
>sq2165;size=8;
CCAAACGTTATTCGGAATCACTGGGCTTAAAGGGTGCGTAGGCGGCGCGGAAAGTTGGGTGTGAAATCCCTCGGCTCAACCGAGGAATTGCGCCCAAAACTACCGTGCTCGAGGGAGATAGAGGTGAGCG
>sq2166;size=8;
CCAAGCGTTATCCGGAATCATTGGGTTTAAGGGGTCCGTAGGCGGTTTAGTAAGTCAGTGGTGAAAGCCCATCGCTCAACGATGGAACGGCCATTGATACTGCTAGACTTGAATTACTAGGAAGTAACTA
>sq2167;size=8;
GCAAGCGTTGTCCGGAATTATTGGGCGTAAAGCGCGCGTAGGCGGCCCTTTAAGTCTCGTGTTTAAACCCGGAGCTCAACTTCGGGTCGCACGGGAAACTGGGGGGCTTGAGTGCAGGAGAGGGAAGCGG
>sq2168;size=8;
GCAAGCGTTGTTCGGATTTACTGGGCGTAAAGGGCGTGTAGGCGGATACGCAAGCCGGAGGTGAAATCCCTGGGCTCAACCCGGGACGTGCTTTCGGAACTACGTGTCTGGAGACAGGCAGAGGCAGGTG
>sq2169;size=8;
GCAAGCGTTGTCCGGATTTATTGGGTTTAAAGGGTGCGTAGGCGGTCAAATAAGTCAGCGGTGAAATCCTCCGGCTCAACTGGAGAACTGCCGTTGATACTGCTTGACTTGAGTTCGTCCGAGGTCGCTG
>sq2170;size=8;
GCAAGCGTTATCCGGATTTACTGGGTGTAAAGGGAGCGTAGACGGAATGGCAAGTCTGAAGTGAAATACCCGGGCTCAACCTGGGAACTGCTTTGGAAACTGTTGTTCTAGAGTGTTGGAGAGGTAAGTG
>sq2171;size=8;
GCAAGCGTTATCCGGATTTATTGGGCGTAAAGCGCTCGTAGGCGGTCTGTTAGGTCGGGAGTTAAATCCGGGGGCTCAACCCCCGTCCGCTCCCGATACCGGCAGACTTGAGTTTGGTAGGGGAAGGTGG
>sq2172;size=8;
GCTAGCGTTGCTCGGAATCACTGGGCGTAAAGCGCACGTAGGCGGCTTTGTAAGTTAGGGGTGAAAGCCCGGAGCTCAACCCTGGAACTGCCTTTAATACTGGCTGTCTAGAGATCGAGAGAGGTGAGTG
>sq2173;size=8;
GCAAGCGTTGTCCGGATTTATTGGGTTTAAAGGGTGCGTAGGTGTCTTTGTAAGTCAGCGGTGAAACTCTGGAGCTTAACTCCAGACCGGCCATTGATACTGCAGAGCTTGAGTTCGAACGAGGTAGGCG
>sq2174;size=8;
GCAAGCGTTGTCCGGAATCATTGGGCGTAAAGCGCGTGTAGGCGGTTCGATAAGTCTGCTGTGAAAGTCCAGGGCTCAACCCTGGGATGCCGGTGGATACTGTCGGACTAGAGTACGGAAGAGGCGAGTG
>sq2175;size=8;
GCAAGCGTTATCCGGAATTATTGGGCGTAAAGAGCTCGTAGGCGGTTTGTCGCGTCTGCTGTGAAAGACCGGGGCTCAACTCCGGTTCTGCAGTGGGTACGGGCAGACTAGAGTGCAGTAGGGGAGACTG
>sq2176;size=8;
GCGAGCGTTAATCGGAATTACTGGGCGTAAAGCGTGCGCAGGCGGTTATGTAAGACAGATGTGAAATCCCCGGGCTCAACCTGGGAACTGCGTTTGTGACTGCATAACTAGAGTACGGCAGAGGGAGGTG
>sq2177;size=8;
GCAAGCGTTACTCGGAATCACTGGGCGTAAAGAGCGTGTAGGCGGGTTGATAAGTTTGAAGTGAAATCCTATAGCTTAACTATAGAACTGCTTTGAAAACTGTTAACCTAGAATATGGGAGAGGTAGATG
>sq2178;size=8;
GCGAGCGTTAATCGGACTTCCTTTTCGTCCCGCGTTTTTCTTTTTTTCGCTCCTTTCGCTTTTCCCTCCCCGGGCTTCCCCTTTGCCCTGCGTTTCCGCCTGTTTCCCTCGCGTGCTGTCGCGGCTCGTG
>sq2179;size=8;
GCGAGCGTTAATCGGATTTACTGGGCGTAAGGCGTGCGTAGGCGGCTTCTTAAGTCGGATGTGAAATCCCTGAGCTTAGCTTAGGAATTGCATTCGATACTGGGAAGCTAGAGTATGGGAGAGGATGGTA
>sq2180;size=8;
GCGAGCGTTATCCGGAATGATTGGGCGTAAAGGGTGCGTAGGTGGCAGATCAAGTCTGGAGTAAAAGGTATGGGCTCAACCCGTACTGGCTCTGGAAACTGATCAGCTAGAGAACAGAAGAGGACGACGG
>sq2181;size=8;
GCGAGCATTATTCGAAATGATTAGGCGTAAAGGGTTTGTAGGTTGTTTTTTAAGTTGAAAGAAAAAGATTAAAGCTTAACTTTATTTATTTTTTCAAAACTGATAAACTAGAGTATAAATAGAGGATAAT
>sq2182;size=8;
GCGAGCATTATTCGAAATGATTAGGCGTAAAGGGTTTGTAGGTTGTTTTTTAAGTTGAAAAAAAAAGATTAAAGCTTAACTTTATTTATTTTTTCAAAGCTGATAAACTAGAGTATAAATAGAGGATAAT
>sq2183;size=8;
GCGAGCATTATTCGAAATGATTAGGCGTAAAGGGTTTGTAGGTTGTTTTTTAAGTTGAGAAAAAAAGATTAAAGCTTAACTTTATTTATTTTTTCAAAACTGATAAACTAGAGTATAAATAGAGGATAAT
>sq2184;size=8;
CCAAGCGTTATCCGGAATTACTGGGCGTAAAGCGTCTGTAGGTGGTCTGATAAGTCTTTCTGTGAAACTTCGGGGCTCAACCCCGAATAGCAGGGGAAACTATCAGACTCGAGTGTGGGAGGGGGAAGCA
>sq2185;size=8;
CCAGGCGTTATCCGGATTTATTGGGTTTAAAGGGAGCGTAGGCGGATTATTAAGTCAGTGGTGAAAGACGATGGCTCAACCATCGTTAGCCATTGAAACTGGTAGTCTTGAGTGCAGACAGGGATGCTGG
>sq2186;size=8;
GCAAGCGTTGTCCGGAATTATTGGGCGTAAAGAGCTCGTAGGCGGTTCGTCGCGTCGGCTGTGAAAACCTGAGGCTCAACCTCAGGCCTGCAGTCGATACGGGCGGACTTGAGTACTGCAGGGGAGACTG
>sq2187;size=8;
GCTAGCGTTGTTCGGAATTACTGGGCGTAAAGCGAGCGTAGGTTGCTCGACAAGTCAGTGGTGAAAGCCCAAGGCTCAACCTTGGAACTGCCATTGAAACTGTCGAGCTGGAATCTCAGAGGGGATAGCG
>sq2188;size=8;
GCAAGCGTTGTCCGGAATTATTGGGCGTAAAGAGCTCGTAGGCGGTTTGTCGCGTCTGGTGTGAAAACTCAAGGCTCAACCTTGAGCTTGCACCGGGTACGGGCAGACTAGAGTGCGGTAGGGGTGACTG
>sq2189;size=8;
GCAAGCGTTGTCCGGAATTATTGGGCGTAAAGCGCGCGCAGGCGGTCATTTAAGTCTGGTGTATAAACCAAGGGCTCAACCTTTGGACGCATTGGAAACTGGGTGACTGGAGTGTAGGAGAGGAAAGTGG
>sq2190;size=8;
GCAAGCGTTGTCCGGATTTATTGGGTTTAAAGGGTGCGTAGGCGGTCTGATAAGTCAGTGGTGAAAGCCGATCGCTTAACGATCGAACTGCCATTGATACTGCCAGGCTTGAGTATAGTTGAGGTAGGCG
>sq2191;size=8;
CCGAGCGTTATCCGGATTTATTGGGTTTAAAGGGAGCGTAGATGGATGTTTAAGTCAGTTGTGAAAGTTTGCGGCTCAACCGTAAAATTGCAGTTGATACTGGATATCTTGAGTGCAGTTGAGGCAGGCG
>sq2192;size=8;
ACTAGTGTTATTCATCTTTATTAGGTTTAAAGGGTACCTAGACGGTATGATTAGCCCGAAATAGGGTACGATCTTACTAGAGTTTTATATGAGGAGGGGAGAACTTGTGGAGTAGAGTTTCAATTTTATG
>sq2193;size=8;
GCAAGCGTTGTCCGGAATTATTGGGCGTAAAGAGCTCGTAGGCGGCTTGTCACGTCGGATGTGAAAGCCCGAGGCTTAACCTCGGGTCTGCATTCGATACGGGCTAGCTAGAGTGTGGTAGGGGAGATCG
>sq2194;size=8;
ACTAGTGTTATTCATCTTTAATGGGTTTAAAGGGTACCTAGACGGGGGTATTAGCTCAAGATAGAGTACAATACCCCTAGAGTTAGATATGAGAAGGTGAGAATTTGTGGAGGAGAGTTGAAATTCTGTG
>sq2195;size=8;
CCGAGCGTTGTCCGGAATCATTGGGCGTAAAGGGTACGTAGGCGGTTATCTAAGTTAGAAGTCAAAGGCTATAGCTCAACTATAGTAAGCTTTTAAAACTGGATAACTTGAGAGATGGAAGGGAAAGTGG
>sq2196;size=8;
TCAAGCGTTGTTCGGATTCATTGGGCGTAAAGGGTGCGTAGGTGGCGCCGTAAGTCGGGTGTGAAATTTCGGAGCTTAACTCCGAAACTGCATTCGATACTGCGGTGCTTGAGGACTGGAGAGGAGACTG
>sq2197;size=8;
CCAAGCGTTATCCGGAATCATTGGGTTTAAAGGGTGCGCAGGCGGTAAAGCAAGTCAGTGGTGAAATCTCTCGGCTCAACCGAGAAACTGCCATTGATACTGCTATACTTGAATATAGTTGAAGTAGGCG
>sq2198;size=8;
CCAAGCGTTATCCGGAATCATTGGGCTTAAAGGGTCCGTAGGCGGCCCGATAAGTCAGTGGTGAAATCTCCCGGCTCAACCGGGAAATGGCCATTGATACTGTCGGGCTTGAATTATTAGGAAGTAACTA
>sq2199;size=8;
GCGAGCGTTGTCCGGAATTATTGGGCGTAAAGGGCTCGTAGGCGGTCTGTTGCGTCAGGAGTGAAAACTCGGGGCTTAACCCCGAGCCTGCTTCTGATACGGGCAGACTAGAGGTATGCAGGGGAGAACG
>sq2200;size=8;
GCGAGCATTATTCGAAATGATTAGGCGTGAAGGGTTTGTAGGTTGTTTTTTAAGTTGAAAAAAAAAGATTAAAGCTTAACTTTATTTATTTTTTCAAAACTGATAAACTAGAGTATAAATAGAGGATAAT
>sq2201;size=7;
CCAAGCGTTATCCGGAATCATTGGGTTTAAAGGGTGCGTAGGCGGTCTTGTAAGTCCTTGGTGAAATTTTGTAGCTTAACTATAAACATGCCAATGATACTGTGAGACTAGAGTGAAATTGAGGTACTTG
>sq2202;size=7;
GCAAGCGTTGTCCGGATTTACTGGGTGTAAAGGGCGTGTAGCCGGGAAGGCAAGTCAGATGTGAAATCCACGGGCTTAACTCGTGAACTGCATTTGAAACTGTTTTTCTTGAGTATCGGAGAGGCAATCG
>sq2203;size=7;
GCAAGCGTTAATCGGAATTACTGGGCGTAAAGCGTGCGTAGACGGTTATGTAAGTCAGATGTGAAAGCCCCGGGCTCAACCTGGGAATTGCATTTGAGACTGCATAGCTAGGGTGCGGAAGAGGGAAGCG
>sq2204;size=7;
GCAAGCGTTATCCGGAATTATTGGGCGTAAAGCGTCCGCAGGTGGCAATTCAAGTCTGCTGTTAAAGGTTCTGGCTCAACCAGAGACAGGCAGTGGAAACTGAATAGCTAGAGTGCGGTAGGGGCAGAGG
>sq2205;size=7;
GCGTGCGTTAATCGGAATTACTGGGCGTAAAGCGTGTGTAGGTGGTTAGATAAGTTAGATGTGAAGTCCCCGGGCTTAACCTGGGCACTGCGTTTAAGACTGTTTAACTAGAGCGCTGTAGAGGATAGTG
>sq2206;size=7;
GCTAGCGTTACTCGGAATTACTGGGCGTAAAGGGCGCGTAGGCGGCTCTGTTAGTCAGGCGTGAAATTCCTGGGCTTAACCTGGGGACTGCGCTTGATACTGCGGAGCTTGAGGCCGAGAGAGGGTGGTG
>sq2207;size=7;
CCAAGCGTTGTTCGGATTCACTGGGCGTAAAGGGTGCGTAGGTGGCCAGGTAAGTTTGGTGTGAAAGCTCGGAGCTTAACTCCGAAAAGTCATTGAATACTATCTGGCTGGAGGGTCGGAGGGGAGACTG
>sq2208;size=7;
GCGAGCGTTGTCCGGAATTACTGGGTGTAAAGGGCGTGTAGGCGGGACTGTAAGTCAGATGTGAAATCCCGAAGCTTAACTTCGGAGCTGCATCTGAAACTATGGTTCTTGAGTGCTGGAGAGGAAAGCG
>sq2209;size=7;
ACGAGTGTTATTCATCTTTAATCGGTTTAAAGGGTACCTAGACGGAAAATCAAGCTTAATTAAACTAAGGACTAGTTTTCTAGAGTTTGACATGAGAAGGTACGAACTATCAGAGGAGAGATAAAATTTG
>sq2210;size=7;
GCGAGCGTTGTCCGGAATTATTGGGCGTAAAGGGCACGCAGGCGGCTTCTTAAGTCCGATGTGAAAGCCCGTGGCTCAACCACGGGATGGCATTGGAAACTGAGAAGCTTGAGTGCAGGAGAGGAGAGCG
>sq2211;size=7;
CTCAGTGTGCTCTCTTGAGCGCAAATTAAAAAGCTAAAAAACGAAAGCCTCGTGGTTTTTGAGGTGGACCGGATAGAGTCAATAAGAAGCTGCAAATAAGAAGCTGAATTCAGCCTCGTCTCTCTTTATC
>sq2212;size=7;
GCAAGCGTTGTCCGGAATCATTGGGCGTAAAGCGCGCGTAGGTGGCCTCATAAGTCCGCTGTGAAAGTCAAAGGCTCAACCTTTGAAAGCCGGTGGATACTGTGAGGCTAGAGTACGGAAGAGGCGAGTG
>sq2213;size=7;
GCAAACGTTGCTCGGAATCATTGGGCGTAAAGCGCACGTAGGCGGCTTTTTAAGTTGGATGTGAAAGCCCTCGGCTTAACCGAGGAAGTGCATCCAAAACTGACTAGCTTGAGTCTCAGAGAGGGTTGCG
>sq2214;size=7;
GCGAGCGTTGTCCGGAATGATTGGGCGTAAAGGGCGCGTAGGCGGCCCGGTAAGTCTGGAGTGAAAGTCCTGCTTTTAAGGTGGGAATTGCTTTGGATACTGTCGGGCTTGAGTGCAGGAGAGGTAAGTG
>sq2215;size=7;
CCGAGCGTTGTTCGGATTCATTGGGCGTAAAGGGTGCGTAGGCGGTCTTCTAAGTTTGATGTGAAATCCCGGGGCTCAACCCTGGAATTGCATTGAATACTGGAGGACTAGAGTACCGGAGAGGAAACTG
>sq2216;size=7;
GCAAGCGTTATCCGGATTTACTGGGTTTAAAGGGTGCGTAGGCGGACTTATAAGTCAGTGGTGAAAGCTCGGAGCTTAACTCCGGAACTGCCATTGATACTGTTAGTCTTGAATTTGGTAGAGGTAGGCG
>sq2217;size=7;
GCAAGCATTAATCGGATTTATTGGGCGTAAAGGGCGCGTAGGCGGGAAAATAAGTCAGATGTGAAATCCCGAGACTCAATCTCGGAACTGCATTTGAAACTGTTTTTCTTGAGGATAGACGGAGAAAACG
>sq2218;size=7;
ACACGGCACATAAAAGCCATTGTCTTTGTTCTTTATGGGCTATCCATGTCTTCAGCCCCACGTTCATCCATTACGCACAAAAGAAGGAGGGCTGTCCTGCGCTGCCTTATAAATCTCAATAACCAACGAC
>sq2219;size=7;
GCAAGCGTTATCCGGATTCACTGGGTTTAAAGGGTGTGTAGGCGGGCATTTAAGTCAGTGGTGAGATCTCCGAGCTCAACTCGGAAACTGCCATTGATACTATTTGTCTTGAATATCGTTGAGGTTGGCG
>sq2220;size=7;
GCAAGCGTTGTCCGGATTTATTGGGCGTAAAGCGCTCGCAGGTGGTTCATTGCGTCGTGCGTGAAAGACCCCGGCTCAACTGGGGAGGGTCGTGCGAAACGGGTGAACTAGAGGCCAGTAGGGGGATGTG
>sq2221;size=7;
GCAAGCGTTATCCGGATTTACTGGGTGTAAAGGGGGCGCAGACGGCAATGCAAGTCTGAAGTGAAATCCCGCGGCTCAACTGCGGAACTGCTTTGGAAACTGTATAGCTTGAGTATCGGAGGGGTAAGCG
>sq2222;size=7;
CCAAGCGTTATCCGGAATTACTGGGTGTAAAGCGTCTGTAGGTGGGGATATAAGTCTCTCATGAAAGACCGGAGCTCAACTCCGTGTTTGTGAGAGATATTGTATTTCTAGAATCGGGTAGAGGGAAGCA
>sq2223;size=7;
GCAAACGTTGTTCGGAATTACTGGGCTTAAAGCGCGCGTAGGCGGCATCGTAAGTGTCTGGTGAAATCCCACGGCTCACCCGTGGAACTGCCGGGCATACTGCGGTGCTAGAGTGTGGTAGGGGAGAGCG
>sq2224;size=7;
TCAAGCGTTGTTCGGATTCATTGGGCGTAAAGGGTGCGTAGGTGGCGGGGTAAGTCTGGTGTGAAATCTCGGGGCTCAACCCCGAAACTGCACTGGATACTGCCTTGCTCGAGCACTGGAGAGGAGATTG
>sq2225;size=7;
GCAAGCGTTGTTCGGATTTACTGGGCGTACAGGGAGCGTAGGCGGTTGGATAAGCCCTCCGTGAAATCTCCAGGCTTAACCTGGAAAGTGCAGAGGGGACTGTTCAGCTAGAGGATGGGAGAGGAGCGCG
>sq2226;size=7;
GCGAGCGTTGTCCGGAATTATTGGGCGTAAAGAGCGTGTAGGCGGCTTGGTAAGTCTGCTGTGAAACCTTGGGGCTCAACCCCAAGCGTGCAGTGGATACTGTCAAGCTAGAGGATGGTAGAGGCCAGCG
>sq2227;size=7;
GCGAGCGTTAATCGGAATTACTGGGCGTAAAGCGTGCGCAGGCGGTCTGATAAGACAGTCGTGAAATCCCCGAGCTCAACTTGGGAACTGCGATTGTAACTGTCAGACTAGAGTGTGTCAGAGGGAGGTA
>sq2228;size=7;
GCGAGCGTTAATCGGAATTACTGGGCGTAAAGCGTGCGCAGGCGGTTTTGTAAGCCAGATGTGAAAGCCCCGGGCTTAACCTGGGAATGGCATTTGGGACTGCAAGGCTTGAGTGCGGCAGAGGAGACTG
>sq2229;size=7;
CCTGCAGCTTCTCCACGATGGACGTCCAGTGCTCTCCTAGACTGCAGCTCTGCACAAGAAGTTTGGCTAGAGGAGAAATGGTCGTGCCCAACTGAGCCTGGTCTCTCTCAAGGTTTGTTCCTTCACTTTG
>sq2230;size=7;
GCAAGCGTTGTCCGGAATTATTGGGCGTAAAGCGCGCGCAGGCGGATTGGTCAGTCTGTCTTAAAAGTTCGGGGCTTAACCCCGTGATGGGATGGAAACTGCCAATCTAGAGTATCGGAGAGGAAAGTGG
>sq2231;size=7;
GCAAGCGTTGTCCGGAATTATTGGGCGTAAAGCGCGCGCAGGCGGTCGGGTAAGTCTGATGTTAAAGCCCGGGGCTCAACCCCGGTCCGCATTGGAAACTGCCTGACTTGAGTGCAGGAGAGGAAAGCGG
>sq2232;size=7;
GCAAGTGTTGATGAAAATTGGGCGTAAAGGATCCGTAGGTGGTTGTCTCAACTATGCGTTAAGTCCTTACCTAACTGGTAAGATGCGCATAGTACCGAACAACTAGAGAATTGTAGAGGAAAGTGGAATG
>sq2233;size=7;
GCGAGCGTTGTCCGGAACGACTGGGCGTAAAGGGTACGTAGGCGGCTGAGTAAGTCAGGTGTGAAAGTCTAGGGCTCAACCCTAGTGAGCACTTGAAACTGCTTAGCTTGAGTCGAGGAGAGGAAGGTGG
>sq2234;size=7;
GCAAGTGTTGATGAAAATTGGGCGTAAAGGATCCGTAGGTGGTCGTCTCGACCATGAGTTAAGTCCTTACCTAACTGGTAAGATGCTCAGCTTTAGCAGGGATAAGGTGCTGCGCACCTTATCTTGGGGT
>sq2235;size=7;
GCAAGTGTTGATGAAAATTGGGCGTAAAGGATCCGTAGGTGGTTGTCTCAACTATGCGTTAAGCCCTTACCTAACTGGTAAGATGCGCGTAGTACCGAACAACTAGAGAATTGTAGAGGAAAGTGGAATG
>sq2236;size=7;
GCAAGTGTTGATGAAAATTGGGCGTAAAGGATCCGTAGGTGGTTGTCTCAACTATGCGTTAAGTCCTTACCTAACTGGTAAGGTGCGCGTAGTACCGAACAACTAGAGAATTGTAGAGGAAAGTGGAATG
>sq2237;size=7;
GCAAGTGTTGATGAAAATTGGGCGTAAAGGATCCGTAGGTGGTTGCCTCAACTATGCGTTAAGTCCTTACCTAACTGGTAAGATGCGCGTAGTACCGAACAACTAGAGAATTGTAGAGGAAAGTGGAATG
>sq2238;size=7;
GCAAGCGTTGTTCGGAATCACTGGGCATAAAGGGTGCGTAGGCGGCGTCGTAAGTCTTGGGTGAAATCCTGCGGCCCAACCGTGGGTCTGCATGAGATACTGCGATGCTTGAGTGCGTGAGGGGTGACTG
>sq2239;size=7;
GCGAGCGTTATCCGGAATGATTGGGCGTAAAGGGTCCGCAGGTGGCCCGGTCAGTCCGCCGTCAAAACCTGGGGCTCAACCCTGGAGAGGCGGCGGAGACCACCGGGCTTGAGTCCGGTAGGGGCAGAGG
>sq2240;size=7;
GCAAGCGTTGTCCGGATTTACTGGGCGTAAAGAGCGCGCAGGCGGTCGATTTAGTCGCGTGTGAAAGCCCCCGGCTCAACTGGGGAGGGTCACGCGATACTGATCGACTCGAAGGCAGGAGAGGGTAGTG
>sq2241;size=7;
GCAAGCGTTACTCGGAACCATTGGGCGTAAAGCGCACGTAGGCGGTCTCTTAAGTCCGATGTGAAATCCCGGGGCTCAACCTCGGATGGCCATTGGAAACTGAGAGACTTGAGAGTGGAAGGGGTCAGTG
>sq2242;size=7;
GCGAGCGTTATCCGGATTTATTGGGTTTAAAGGGTGCGTAGGCGGGATGCCAAGTCAGCGGTCAAATACGGGGGCTCAACCTGCGTCCGCCGTTGAAACTGGCGTTCTTGAGTGGGCGAGAAGTACGCGG
>sq2243;size=7;
GAAAAAAAAAAGGACGCCACGAGAGCCTGACATCACCCCACACGTTTAACTGTCCACGCGCCTCTATCTTTTAATCAATCTATTAGATACCCTTGTAGTCCGGCTGACTGACTTTACTGTGCGATATCTC
>sq2244;size=7;
GCGAACGTTGCTCGGAATTACTGGGCGTAAAGCGCGTGTAGGCGGACCGGTAAGTCAGATGTGAAATCCTTGGGCTCAACCCAGGAACTGCATTTGAAACTGCTGGTCTAGAGTATCGGAGAGGGTGGCG
>sq2245;size=7;
GCAAGCGTTATTCGGATTCACTGGGCGTAAAGGGTGCGCAGGTGGCCAAGTGTGTGAGGCGTGAAAGCCCGGAGCTCAACTCCGGAATTGCACCTCAAACTACATGGCTAGAGCATTGGAGAGGGGAGCA
>sq2246;size=7;
GCAAGCGTTAATCGGAATTACTGGGCGTAAAGGGTGCGTAGGTGGTGATTTAAGTCTGCTGCGAAATCCCCGGGCTCAACCTGGGAATGGCAGTGGATGCTGGATCGCTAGAGTGTGTCAGAGGATGGTG
>sq2247;size=7;
GCTAGCGTTGTCCGGAATTACTGGGCGTAAAGGGTTCGCAGGCGGAAATGCAAGTCAGATGTGAAAGGCAAAGGCTCAACCTTTGTAAGCATCTGAAACTGTATTTCTTGAGATGTGGAGAGGCAAGTGG
>sq2248;size=7;
TTCTAGAACGAGTACTGTGCTCAAGTATGAAGAATGCATTCTTAATCTTTCATGTATCCTCCATTCTTGTGTTCTTGAGTATTAAAACTGAACTTTGACGGTTGATGATAACTTTACAGGAGAACACAAG
>sq2249;size=7;
GCAAGCGTTGTTCGGAATTACTGGGCGTAAAGCGTACGTAGGCGGTAGATTAAGTCGAATGTTAAAGCCTGAGGCTCAACCTCAGAGATGCATTCGATACTGGTTTACTAGAGGGTGATAGAGGAAAGCG
>sq2250;size=7;
TCAAGCGTTGTTCGGAATCACTGGGCGTAAAGCGTGCGTAGGCTGTTTCGTAAGTCGTGTGTGAAAGGCGCGGGCTCAACCCGCGGACGGCACATGATACTGCGAGACTAGAGTAATGGAGGGGGAACCG
>sq2251;size=7;
GCAAGCGTTGTCCGGAATTATTGGGCGTAAAGGGTGCGTAGGCGGCTTTTTAAGTCAGATGTGAAAGACCACAGCTTAACTGTGGGGTTGCATTTGAAACTGGAGAGCTTGAGTATCGGAGAGGGTAGTG
>sq2252;size=7;
CCGAGCGTTATCCGGATTTATTGGGTTTAAAGGGTGCGCAGGCGGGATGTTAAGTCGGCGGTGAAATTTTGCGGCTCAACCGTAAAAGTGCCTTCGAAACTGGCATTCTTGAGTATGGATGAAGTAGGCG
>sq2253;size=7;
GCGAGCGTTAATCGGAATTACTGGGCGTAAAGCGTGCGCAGGCGGTTGGCAAAGTCAGCTGTGAAAGCCCCGGGCTTAACCTGGGAATTGCGGTTGAAACTAGTCGACTAGAATCTGGCAGAGGGGGGTG
>sq2254;size=7;
GCAAGCGTTAATCGGAATTACTGGGCGTAAAGCGTACGCAGGCGGCTTTGCAAGACAGGTGTGAAATCCCCGGGCCTAACCTGGGAACTGCATTTGTGACTGCATAGCTAGAGTTTGTCAGAGGGGGGTG
>sq2255;size=7;
TCAAGCGTTATCCGGAATTATTGGGCGTAAAGGTTGTGTAGGTGGTTGTGTTAGTCTTTTGTTAAATTCTTCGGCTTAACCGGGGACATGCAAAGGAAACGGCACAACTCGAGGATGCGAGGGGTCTGCG
>sq2256;size=7;
TTCAGACGCCTTGTGTTTCCTAAAGGCTGCGCAGCACCTGATGCCAACCATCATCGTCGGGCCGGGATCAATTGAAATCCTGTGTCATTAGAAACCCTTGTAGTCCGGCTGACTGACTCTAACCTCCGCT
>sq2257;size=7;
GCGAGCGTTGTCCGGAATCACTGGGCGTAAAGGGCGCGTAGGCGGCCTGATAAGTAGGGGGTGAAATCCTGCGGCTTAACCGCAGGGCTGCCTTCTAAACTGTCAGGCTTGAGCACAGTAGAGGCAGGTG
>sq2258;size=7;
CCGAGCGTTGTCCGGATTTATTGGGCGTAAGGAGCTCGTAGGCGGCTCAGTAAGTCGGATGTGAAAACTCGGGGCTCAACCCCGAGACGCCATCCGATACTGCTGTGGCTTGAATCTGGTAGGGGAGATC
>sq2259;size=7;
GCTAGCGTTGTTCGGAATTACTGGGCGTAAAGAGTGCGTAGGCGGTTTAGTAAGTTGGAAGTGAAATCCCGAGGCTTAACCTCGGAACTGCTTTCAAAACTATTAATCTAGAGTGTAGTAGGGGATGATG
>sq2260;size=7;
CCTAGCGTTGTTCGGAATTATTGGGCGTAAAGCGGGTGTAGGCGGATCTATAAGTCAGGTGTGAAATCCCAGGGCTCAACCCTGGAAGTGCACTTGATACTGTAGATCTTGAGTGTGGTAGAGGTTACTG
>sq2261;size=7;
GCTAGCGTTGCTCGGAATGACTGGGCGTAAAGGGCGCGTAGGCGGCATGTACAGTCAGAAGTGAAATTCCTGGGCTCAACCTGGAGACTGCTTTTGATACGTGCAAGCTAGAGTGAGGAAGAGGGTTGTG
>sq2262;size=7;
GCAAGCGTTGTCCGGATTTATTGGGCGTAAAGGGCTCGTAGGCGGTTCGACAAGTCGGGTGTGAAACCTCCAGGCTCAACCTGGAGTCGCCACTCGAAACTGTTGTGACTGGAGTCCGGTAGGGGAGCAT
>sq2263;size=7;
GCAAGCGTTATCCGGAATTATTGGGCGTAAAGCGTCCGTAGGTGGTTTGTCAAGTCTTCTGTCAAAGCGCGGAGCTTAACTCCGTAAAGGCAGAGGAAACTGATAGGCTAGAGTGCGATAGGGGCAAGGG
>sq2264;size=7;
GCAAGCGTTATCCGGAATTATTGGGCGTAAAGAGTGCGTAGGTGGTCTACTAAGCGCGAGGTGAAAGGCAGTGGCTCAACCATTGTTAGCCTTGCGAACTGGCAGACTTGAGTGCAAGAGAGGAAAGCGG
>sq2265;size=7;
GCAAGCGTTGTTCGGAATTATTGGGCGTAAAGGGTGCGTAGGCGGTTTGACAAGTCTTATGTGAAATCTTCGGGCTCAACCCGAAGCCTGCATGGGAAACTGTCGGGCTTGAGTATGGGAGAGGTGAGTG
>sq2266;size=7;
GCAAGCGTTATTCGTCGTGACTGGGCGTAAAGGGTCCGTAGACGGTTTGTTTTTTATTGCAGAGACATTTTGTAATTTATTACATTTTTCTGCTTATTTTTAGCAACTCTAGAGTGTAATTTAGAATTTT
>sq2267;size=7;
GCGAGCGTTAATCGGAATTACTGGGCGTAAAGCGTGCGTAGACGGTTATTTAAGTCGGATGTGAAAGCCCCGGGCTCAACCTGGGAATTGCATTCGAGACTGAATAGCTAGGGTGCGGTAGAGGGAAGCG
>sq2268;size=7;
ATGGAAGCGATAAAACTCTGCAGGTTGGATACGCCAATCATTTTTATCGAAGCGCGCATAAATTTGAGCAGATTTGTCGTCACAGGTTGCGCCGCCAAAACGTCGGCTACAGTAACTTTTCCCAGCCTCA
>sq2269;size=7;
GCTAGCGTTGTTCGGAATTACTGGGCGTAAAGCGCGTGTAGGCGGTTATCCAAGTCGGGTGTGAAAGCCTTGAGCTCAACTCAAGAAATGCACTCGGTACTGGGGGACTAGAGGACCGGAGAGGATAGTG
>sq2270;size=7;
GCAAGCGTTGTCCGGATTTATTGGGCGTAAAGAGCGTGTAGGCGGCCATGCAGGTCCGTTGTGAAAACTGGAGGCTTAACCTCCAGCCGTCGATGGAAACCGTTTGGCTAGAGTCCGGAAGAGGAGAGTG
>sq2271;size=7;
GCAAACGTTGCTCGGAATCACTGGGCGTAAAGGGCGCGTAGGCGGGAATGTAAGTCGGGCGTGAAATCCCCAGGCTCAACCTGGGAACTGCACTCGAAACTGCGTTTCTTGAGTATCGGAGAGGAAAGCG
>sq2272;size=7;
GCGAGCGTTGTCCGGAATGATTGGGCGTAAAGGGTACGTAGGCGGTTAATTAAGTCGAGTGTGAAAGGTTGGGGCTCAACCCCATAAAGCATTCGAAACTAGTTGACTTGAGATATGGAGAGGAAAGTGG
>sq2273;size=7;
CCGAGCGTTATCCGGATTTACTGGGTTTAAAGGGCGCGCAGGCGGGGGCGCGGGTCGGCGGTGAAACCCCGGGGCTCAACCCCGGGCATGCCGCCGAAACCTCGCCCCTTGGAGGGGGCCGGGGCCGGCG
>sq2274;size=7;
GCGAGCGTTGTCCGGAATCATTGGGCGTAAAGAGCATGTAGGCGGACTAGAAGGTCTGGTGTGAAAGCCCGGGGCTCAACCCCGGAGGGTCACTGGAAACCGTTAGTCTTGAATCTGGAAGAGGAGAGTG
>sq2275;size=7;
GCGAGCGTTGTCCGGAATTATTGGGCGTAAAGAGCTCGTAGGCGGTCTGTCGCGTCGGTCGTGAAAACTTGGGGCTTAACCCTGAGCTTGCGGTCGATACGGGCATGACTGGAGTTCGGCAGGGGAGACT
>sq2276;size=7;
ACAAACGTTATCCGGAGTTACTGGGCGTAAAGGGCGTGCAGGTGGTTCGTTAAGTCTGGCGTGAAAGCCTCCGGCTCAACCGGGGAAAGTCGTCGGAGACTGGCGAACTAGAGGGCAGTAGAGGCGTGTG
>sq2277;size=7;
GCAAGCGTTATTCGGATTCACTGGGCGTAAAGGGTGCGCAGGCGGCCGTGTGTGTCAGATGTGAAAGCCCGGGGCTCAACCCCGGAATTGCGTCTGAAACTACATGGCTAGAGCATTGGAGAGGGTAGCG
>sq2278;size=7;
TCAAGCGTTATCCGGATTTACTGGGCGTAAAGTGTCCGTAGTCTGAATTGTAAGTCTGTTTTCAAATCCTACGACTCAATCGTAGAAAGGGAATGGATACTGCAATTCTGGAAGTATCTAGGGGTTAGTG
>sq2279;size=7;
GCAAGCGTTGTCCGGAATTATTGGGCGTAAAGAGCTCGTAGGCGGCTCGGTAAGTCAGGTGTCAAATCTTCAGGCTCAACCTGGAGCTCCACCTGATACTGCTGTGGCTAGAGTCCGGTAGGGGAGCGTG
>sq2280;size=7;
GCTAGCGTTGTTCGGAATTACTGGGCGTAAAGCGCACGTAGGCGGATTGGAAAGTTGGGGGTGAAATCCCAGGGCTCAACCCTGGAACTGCCTTCAAAACTCCCAGTCTTGAGTTCGAGAGAGGTGAGTG
>sq2281;size=7;
GCAAGCGTTATCCGGAATTATTGGGCGTAAAGAGTGCGTAGGTGGTTACCTAAGCGCAAGGTTTAATTTAGAGGCTCAACCTCTACTTGCCTTGCGAACTGGGCTACTTGAGTGCAGGAGGGGAAAGCGG
>sq2282;size=7;
GCGAGCGTTGTCCGGATTTACTGGGCGTAAAGGGAGCGTAGGCGGTCTTTTAAGTGGGGTGTGAAATCCCTGGGCTTAACCCAGGAATTGCATTCCAAACTGGAAGACTAGAGTGCAGGAGAGGAAAGTG
>sq2283;size=7;
GCGAGCGTTGTCCGGAATTACTGGGCGTAAAGAGCGCGTAGGCGGACCTGTAAGTCAGATGTGAAATCTCGGGGCTCAACCCCGAAACTGCGTTTGAAACTACAAGACTAGAATATGTCAGAGGGGGGTA
>sq2284;size=7;
GCAAGCGTTGTCCGGATTTATTGGGTTTAAAGGGTGCGTAGGCGGCTCTTTAAGTCAGCGGTGAAAGTCCAGAGCTCAACTCTGGGATTGCCATTGATACTGAAGAGCTTGAGTATAGTTGAGGTAGGCG
>sq2285;size=7;
GCGAGCGTTGTCCGGAATTATTGGGCGTAAAGGGCTTGTAGGCGGTTTGTCGCGTCTGCTGTGAAAATCCGAGGCTCAACCTCGGACTTGCAGTGGGTACGGGCAGACTAGAGTGTGGTAGGGGAGACTG
>sq2286;size=7;
GCAAGCGTTAATCGGAATTACTGGGCGTAAAGCGTGCGCAGGCGGTTCGGAAAGAAAGATGTGAAATCCCAGGGCTCAACCTTGGAACTGCATTTTTAACTCCCGAACTAGAGTATGTCAGAGGGGGGTG
>sq2287;size=7;
GCGAGCGTTAATCGGAATTACTGGGCGTAAAGCGCACGTAGGTGGCTACTTAAGTCGGATGTGAAAGCCCTGGGCTTAACCTGGGAATTGCATCCGATACTGGGTGGCTAGAGTACGGTAGAGGGAGGTG
>sq2288;size=7;
GCAAGCGTTGTCCGGAATTATTGGGCGTAAAGAGCTCGTAGGCGGTTTGTCGCGTCTGCTGTGAAAACGCGGGGCTCAACTCCGCGCCTGCAGTGGGTACGGGCAGACTAGAGTGCAGTAGGGGAGACTG
>sq2289;size=7;
CCGAGTGGTCGGGACGATTATTGGGCCTAAAGCATCCGTAGCCGGTTCTGCAAGTCCTCCGTTAAATCCAGCTGCTCAACAGATGGGCCGCGGAGGATACTACAGAGCTAGGAGGCAGGAGAGGCAAGCG
>sq2290;size=7;
GCGAGCGTTAATCGGAATTACTGGGCGTAAAGCGTGCGCAGGCGGTTTGATAAGACAGGCGTGAAATCCCCGGGCTCAACCTGGGAACTGCGTTTGTGACTGTCTCACTAGAGTACGGCAGAGGGGGGTG
>sq2291;size=7;
CCGAGCGTTATCCGGATTTGTTGGGTTTAAAGGGTGCGTAGGCGGAATAGCAAGTCAGTGGTAAAGTTTGCAGCTTAACTGTAAAATTGCCATTGAAACTGCTGTTCTTGAGTACAGTAGAGGTAGGCGG
>sq2292;size=7;
GCGAGCGTTACCCGGATTCACTGGGCGTAAAGGGCGTGTAGGCGGTCTGGGGCGTCCCATGTGAAAGACCACGGCTCAACCGTGGGGGAGCGTGGGATACGCTCAGGCTAGACGGTGGGAGAGGGTGGTG
>sq2293;size=7;
TCAAGCGTTGTTCGGATTCATTGGGCGTAAAGGGTGCGTAGGCGGCGCGGTAAGTCGGATGTGAAATCTCGGAGCTTAACTCCGAAACTGCATTCGATACTGCCGTGCTTGAGGACTGGAGAGGAGACTG
>sq2294;size=7;
GCGAGCGTTAATCGGAATTACTGGGCGTAAAGCGTGCGCAGGCGGTTATATAAGACAGTTGTGAAATCCCCGGGCTCAACCTGGGAATTGCATCTGTGACTGTATAGCTAGAGTACGGTAGAGGGGGATG
>sq2295;size=7;
GCTAGCGTTGCTCGGAATTACTGGGCGTAAAGGGAGCGTAGGCGGACTGTTAAGTTAGAGGTGAAAGCCCAGGGCTCAACCTTGGAATTGCCTTTGATACTGGCAGTCTTGAGTACGGAAGAGGTATGTG
>sq2296;size=7;
TCTGGCGTTATCCGGATTTATTGGGTTTAAAGGGAGCGTAGGCTGTTTTTTAAGCGTGTTGTGAAATGTACCGGCTCAACCGGTGATGTGCAGCGCGAACTGGAAGACTTGAGTGTGTTGTAAGTAGGCG
>sq2297;size=7;
CCGAGCGTTGTCCGGATTTATTGGGCGTAAAGCGAGCGCAGGCGGTTAGATAAGTCTGAAGTTAAAGGCTGGGGCTTAACCATAGTACGCTTTGGAAACTGTTTAACTTGAGTGCAAGAGGGGAGAGTGG
>sq2298;size=7;
GCGAGCGTTGTCCGGAATTACTGGGCGTAAAGAGCTCGTAGGCGGTTTGTCACGTCGTCTGTGAAATCCTAGGGCTTGACCCTGGACGTGCAGGCGATACGGGCTGACTTGAGTACTACAGGGGAGACTG
>sq2299;size=7;
GCAAGCGTTGTTCGGAATTACTGGGCGTAAAGGGCGCGTAGGCGGTTTGATAAGTCAGATGTGAAAGCCCACGGCTTAACTGTGGAAGTGCATTTGAAACTGTCAGACTTGAGTACCAGAGGGGAAAGTG
>sq2300;size=7;
GCAAGCGTTGTCCGGAATTATTGGGCGTAAAGAGCTCGTAGGCGGTCTGTCACGTCGGATGTGAAAATCCAGGGCTCAACCCTGGACCTGCATTCGATACGGGCAGACTAGAATTCGGTAGGGGAGACTG
>sq2301;size=7;
GCGAGCGTTATTCGGAATCACTGGGCGTAAAGCGTGCGTAGGCTGCTTAGAAAGTTGGAAGTGAAAGCCCAGGGCTCAACCCTGGAATTGCTTTCAAAACTACTAGGCTCGGATTTGGGAGAGGATAGCG
>sq2302;size=7;
CCGAGCGTTATCCGGATTTATTGGGCGTAAAGAGCAAATAGGTTGTTTGACGCGTCTGTTGTTAAATCTCATGGCTCAACCATGAGGCCGCAACGGAAACGGTCAAACTAGAGGGTGCGAGAGGTTAATA
>sq2303;size=7;
GCGAACGTTGTTCGGAATCACTGGGCTTAAAGGGCGCGTAGGCGGGCCGCCAAGTCCGCGGTGAAATCCCCCGGCTCAACCGGGGAACTGCCGCGGATACTGGAGGTCTCGAGGGAGGTAGGGGCATGCG
>sq2304;size=7;
GCAAGCGTTGTTCGGAATTACTGGGCGTAAAGCGTACGTAGGCGGTAGATTAAGTCGAATGTTAAAGCCTGAGGCTCAACCTCAGAGATGCATTCGATACTGGTTTACTAGAGGGTGATAGAGGAAAGCA
>sq2305;size=7;
CCAAGCGTTATCCGGATTTACTGGGCGTAAGGTGTCCGTAGCCTGATATACAAGTCAGTTTTCAGATATCTCGACTCAATCGAGAAAAGGGAATAGATACTGTATATCTCGAGATTATTGGAGGTTAGTG
>sq2306;size=7;
GCTAGCGTTGCTCGGAATGACTGGGCGTAAAGGGCGCGTAGGCGGCATGTACAGTCAGAAGTGAAATTCCTGGGCTCAACCTGGGAACTGCTTTTGATACGTGCAAGCTAGAGTGAGGAAGAGGGTTGTG
>sq2307;size=7;
GCAAGCGTTATCCGGATTTATTGGGCGTAAAGCGAGCGCAGGCGGTTTTCTAAGTCTGATGTGAAAGCCTTCGGCTTAACCGGAGAAGGGCATCGGAAACTGGATAACTTGAGTGCAAGAGAGTACAGTG
>sq2308;size=7;
GCAAGTGTTGATGAAAATTGGGCGTAAAGGATCCGTAGGTGGTTGTCTCAACTATGCGTTAAGTCCTTACCTAACTGGTAAGATGCGCGTAGTACCGAACGACTAGAGAATTGTAGAGGAAAGTGGAATG
>sq2309;size=7;
GCAAGCGTTGTCCGGATTTATTGGGTTTAAAGGGTGCGTAGGCGGTTATATAAGTCAGTGCTGAAATATCCCGGCTTAACCGGGAGGGTGGCATTGATACTGTATAACTTGAGTAAAGTTGAGGTGGGCG
>sq2310;size=7;
CCTAGCGTTGTTCGGAATCATTGGGCGTAAAGCGGGTGTAGGTGGCTCTGTAAGTCAAGTGTGAAAGCCCCGGGCTCAACCTGGGAAGTGCATTTGATACTGCGGAGCTTGAGTGCTAGAGAGGTCATTA
>sq2311;size=7;
GCGAGCATTATTCGAAATGATTAGGCGTAAAGGGTTTGTAGGTTGTCTTTTAAGTTGAAAAAAAAAGATTAAAGCTTAACTTTATTTATTTTTTCAAAACTGATAAACTAGAGTATAAATAGAGGATAAT
>sq2312;size=7;
GCGAGCATTATTCGAAATGACTAGGCGTAAAGGGTTTGTAGGTTGTTTTTTAAGTTGAAAAAAAAAGATTAAAGCTTAACTTTATTTATTTTTTCAAAACTGATAAACTAGAGTATAAATAGAGGATAAT
>sq2313;size=7;
GCAAGCGTTGTCCGGAATTATTGGGCGTGAAGCGCGCGCAGGCGGCTTTGTAAGTCTTGTGTTTAAACATGGGGCTCAACCCCGTGTCGCATGGGAAACTGCAAGGCTTGAGTGCAGAAGAGGAAAGTGG
>sq2314;size=7;
GCGAGCGTTAATCGGAATTACTGGGCGTAAAGCGCACGTAGGTGGCTTTGTAAGTCGGATGTGAAATCCCCGGGCTTAACCTGGGAACTGCATTCGAGACTGCACTGCTAGAGTATGGGAGAGGGAAGTG
>sq2315;size=7;
CCAAGCGTTGTTCGGAATCACTGGGCGTAAAGGGTGCGTAGGCGGCGGTGTAAGTCAGATGTGAAATGCCAGGGCTCAACCTTGGAACTGCATCCGATACTGCATTGCTAGAGTACTGGAGGGGAGTGTG
>sq2316;size=7;
GCGAACGTTGTTCGGAATCACTGGGCTTAAAGGGCGCGTAGGCGGGCTGACAAGTCTGGGGTGAAATGCCGCGGCTCAACCGTGGAACTGCCTTAGATACTGTCGGCCTCGAGGAAGGTAGGGGCATGTG
>sq2317;size=7;
GCAAGCGTTGTTCGGAATTACTGGGCGTAAAGCGTATGTAGGCGGTTGTATAAGTCTTTTATTAAAGACCGAAGCTTAACTTCGGGAGTGTAAAGGAAACTGTATAACTAGAGGTCAGAAGGGGAAATCG
>sq2318;size=7;
GCGAGCGTTAATCGGAATTACTGGGCGTAAAGCGTGCGTAGGTGGTTGTTTAAGTCTGTCGTGAAAGCCCTGGGCTCAACCTGGGAATTGCGATGGATACTGGGCGACTAGAGTGTGGTAGAGGACAGTG
>sq2319;size=7;
GCAAGCGTTAATCAGAATTACTGGGCGTAAAGGGTGCGTAGGTGGTTTGATAAGTTAGGTGTGAAAGTCCCGGGCTTAACCTGGGGATTGCGCCTAATACTGTTTAACTGGAGTACTGTAGAGGAAAGTG
>sq2320;size=7;
GCAAGCGTTAATCGGTATTACTGGGCGTAAAGCGAGCGTAGGTGGCTTGATAAGTCAGATGTGAAATCCCCGGGCTTAACCTGGGAACTGCATCTGATACTGTCAGGCTAGAGTAGGTGAGAGGAAGGTA
>sq2321;size=7;
GCTAGCGTTGCTCGGAATCACTGGGCGTAAAGGGTGCGTAGGCGGGATCTTAAGTCAGAGGTGAAAGCCTGGAGCTCAACTCCAGAACTGCCTTTGATACTGGGATTCTTGAGTTCGGGAGAGGTGAGCG
>sq2322;size=7;
GCGAGCGTTGTCCGGAATTACTGGGCGTAAAGGGCGTGTAGGCGGCCTGGCAAGTCAGATGTGAAAAACCCCGGCTTAACCGGGGGCATGCATTTGAAACTGCCGGGCTTGAGGGCAGGAGAGGAGAGTG
>sq2323;size=7;
CCAAGCGTTGTCCGGATTTACTGGGTTTAAAGGGTGCGTAGGCGGGGAATTAAGTCAGTGGTGAAAGCTGGTAGCTCAACTATCAAATTGCCATTGAGACTGATTCTCTCGAGTATGGTTGAGGTAGCTG
>sq2324;size=7;
GCAAGCGTTAATCGGAATTACTGGGCGTAAAGCGCGCGTAGGCGGTATGTTAAGTCGGATGTGAAATCCCTGGGCTCAACCTAGGCATTGCATCCGATACTGGCACACTAGAGTGTGGGAGAGGAAGGTA
>sq2325;size=7;
ACGAGTGATATCCTATCTCTACTGGGCGTTAAAGGGTCCAAAGGCAGTCGTCATTGCACATAGGCTGGAAGAAAAGTACAGTTTAAGACAGCTGACGACTTTGAGGATGAAAGAAGATTACGGTACTCTC
>sq2326;size=7;
ACGAGCGTTATCCGGAATTATTGGGTTTAAAGGGTGCGTAGGTGGCGTATTAAGTCAGTGGTGAAAAGCTGCAGCTCAACTGTAGTCTTGCCGTTGAAACTGATATGCTAGAGAGGAGACGAGGTATGCG
>sq2327;size=7;
GCAAGCGTTGTCCGGAATAATTGGGCGTAAAGGGCGCGTAGGCGGCTCGGTAAGTCTGGAGTGAAAGTCCTGCTTTTAAGGTGGGAATTGCTTTGGATACTGTCGGGCTTGAGTGCAGGAGAGGTTAGTG
>sq2328;size=7;
CCAAGCGTTATCCGGATTTATTGGGCGTAAAGAGCTCGTAGGCGGTTCGGTAAGTTGCGTGTGAAAACTCTGGGCTCAACCCAGAGACGCCACGCGATACTGCTGTGACTAGAGTGCGTAGGGGAGCGGG
>sq2329;size=7;
TCAAGCGTTATCCGGATTTATTGGGTTTAAAGGGTGCGTAGGCGGTCGGATAAGTTAGAGGTGAAATCCCGAGGCTCAACTTCGGAATTGCCTCTGATACTGTTCGGCTAGAGAGTAGTTGCGGTAGGCG
>sq2330;size=7;
GCGAGCGTTATCCGGATTTATTGGGTTTAAAGGGTGCGTAGGTTGTTTTGTAAGTCAGTGGTGAAACCCCATGGCTCAACCCCGGGCATGCCATTGAAACTGCAGGACTTGAGAATGGACAAGGCAGGCG
>sq2331;size=7;
GCAAGCGTTATCCGGATTTATTGGGCGTAAAGCGAGCGCAGGCGGTTTGATAAGTCTGATGTGAAAGCCTTTGGCTTAACCAAAGAAGTGCATCGGAAACTGTCAGACTTGAGTGCAGAAGAGGACAGTG
>sq2332;size=7;
CCTAGCGTTGTTCGGAATCATTGGGCGTAAAGCGGGTGTAGGTGGCTTTGTAAGTCAGGTGTGAAATCCCTGGGCTCAACCCAGGACGTGCATTTGATACTGCGAAGCTTGAGTGCCGGAGAGGTTACTG
>sq2333;size=7;
GCGAGCATTATTCGAAATGATTAGGCGTAAAGGGTTTGTAGGTTGTTTTTTAAGTTGAAAAAAAAAGATTAAAGCTTAACTTTATTCATTTTTTCAAAACTGATAAACTAGAGTATAAATAGAGGATAAT
>sq2334;size=6;
GCAAGCGTTGTCCGGATTTATTGGGTTTAAAGGGTGCGTAGGCGGTCTTATAAGTCAGTGGTTAAATTACCTTGCTTAACGAGGGAGATGCCATTGATACTGTTAGACTTGAATACTGTTTGGGTAGGCG
>sq2335;size=6;
GCAAGCGTTGTCCGGAATTATTGGGCGTAAAGCGCGCGCAGGCGGCTTCCTAAGTCCATCTTAAAAGTGCGGGGCTTAACCCCGTGATGGGATGGAAACTGGGAAGCTGGAGTATCGGAGAGGAAAGTGG
>sq2336;size=6;
GCAAGCGTTGTTCGGAATTATTGGGCGTAAAGGGCGCGTAGGCGGTTTGGCAAGTTTCGTGTGAAAACTTCGGGCTCAACCCGAAGCCTGCACGGAAAACTGCCGGGCTTGAGTATGGGAGAGGTGAGTG
>sq2337;size=6;
GCAAGCGTTATCCGGAATTACTGGGCGTAAAGGGTGCGTAGGCGGTTTATCAAGTCAGAGGTCAAAGGCTACGGCTCAACCGTAGTAAGCCTCTGAAACTGATGAACTTGAGTATAGGAGAGGAAAGTGG
>sq2338;size=6;
ACTAGTGTTATTCATCTTTAAAAGGTTTAAAGGGTACCTAGACGGAAAATCAAGCCAAAACAAAAAGGGACTAATTTTCTAGAGTTTTATGTGTGAATAGACGAATTACCAGAGGAGAGTCGGCATTTTA
>sq2339;size=6;
TCAAGCGTTATCCGGAATCATTGGGCGTAAAGCGTACCGATAGGTGGTTTTACAAGTCAGAAGTGAAATCTCTCAGCTTAACTGGGAGACTGTCTTTTGAAACTGTAAAACTAGAGGGGCAAAGAGGAAG
>sq2340;size=6;
GCAAGCGTTGTTCGGAATTATTGGGCGTAAAGCGCGTGTAGGCGGGATGATAAGTCGCGTGTGAAATCCCTCGGCTCAACCGAGGAAGTGCGCGCGAAACTGTCATTCTTGAGTGCCGGAGAGGGTGGCG
>sq2341;size=6;
GCAAGCGTTATCCGGAATTATTGGGCGTAAAGCGTTCGTAGGTGGCTAAGTTAGTCTGTCGTTAAAGCGTGGAGCTTAACTCCATATCGGCGATGGAAACTGCTTGGCTAGAGTATGGTAGGGGTAAGAG
>sq2342;size=6;
GCGAGCGTTGTTCGGAGTTACTGGGCGTAAAGCGTGCGTAGGCGGTGTTCCAAGTCTGTTGTGAAATCTCCCGGCTTAACTGGGAGGGTGCGGCGGAAACTGGAACGCTGGAGTATGGGAGAGGTAAGCG
>sq2343;size=6;
TCAAGCGTTGTTCGGATTCATTGGGCGTAAAGGGTGCGTAGGTGGTGATGCAAGTCTGGTGTGAAATCTCGGAGCTTAACTCCGAAATTGCACCGGATACTGCGTTGCTCGAGGACTGTAGAGGAGATCG
>sq2344;size=6;
GATTGAGGCTGGGAAAAGTTACTGTAGCCGACGTTTTGGCGGCGCAACCTGTGACGACAAATCTGCTCAAATTTATGCGCGCTTCGATAAAAATGATTGGCGTATCCAACCTGCAGAGTTTTATCGCTTC
>sq2345;size=6;
GCAAACGTTGCTCGGAATTATTGGGCGTAAAGCGCACGTAGGCGGGTTCGAAAGTCGGATGTGAAATCCCTCGGCTCAACCAAGGAAGTGCATCCGAAACTGTGAATCTTGAGTACCAAAGAGGATCGCG
>sq2346;size=6;
GCTAGCGTTGTTCGGATTTACTGGGCGTAAAGCGCGTGTAGGCGGGTCGTTAAGTTGGGGGTGAAATCCCGGAGCTCAACTCCGGAACTGCCTCCAAAACTGGCGACCTGGACCCAAGTAGAGGCAAGTG
>sq2347;size=6;
GCGAGCGTTATTCGGAATGATTGGGCGTAAAGCGCACGTAGGCGGTTTAGAAAATCCAAAATCGAGAATCTCAAAGCTTCACTTTGAGAAGTATTTTCTGTGATTCCTAGACTTGAGTAAGTAAGAGGAG
>sq2348;size=6;
TCGAGCGTTAGGCGGAATCACTGGGCTTAAAGCGTGTGTAGGTGGATGCCTAAGTGTTTTGTGAAATCCCACGGCTTAACCGTGGAATGGCTTGACATACTGGGCGTCTTGAGCCACTCAGGGGCTACCG
>sq2349;size=6;
GCAAGCGTTATCCGGATTTACTGAGTGTAAAGGGCGCGTAGGCGGGAATGCAAGTCAGATGTGAAATCTGTGGGCTCAACCCACAAACTGCATTTGAAACTGTATTTCTTGAGTGATGGAGAGGCAAGTG
>sq2350;size=6;
CCGAGCGTTATCCGGAATTACTGGGCGTAAAGAGTGAGTAGCCGGTTTTGTTAGTCTGATGTTAAATCTCGAGGCTTAACTTCGAGACCGCGTTGGAAACGGCAAGACTAGAGCAGGTAAGAGGCAAGCG
>sq2351;size=6;
GCTAGCGTTGTTCGGAATTACTGGACGTAAAGCGAGCGTAGGTTGCTCGACAAGTCAGTGGTGAAAGCCCAGAGCTCAACTCTGGAACTGCCATTGAAACTGTCGAGCTGGAATCTCAGAGGGGGTAGCG
>sq2352;size=6;
GCAAGCGTTATCCGGATTCACTGGGTTTAAAGGGTGCGTAGGTGGCTTTGTAAGTCAGTGGTGAAATCTTAGGGCTTAACTCTAAAACTGCCATTGATACTGCTTAGCTTGAATCAGGTCGAGGTGGATG
>sq2353;size=6;
GCAAGCGTTAATCGGAATTACTGGGCGTAAAGCGCACGTAGGTGGTTCGCTAAGTCAGCTGTGAAATCCCCGGGCTCAACCTGGGACTTGCAGTTGAAACTGGTGAGCTAGAGTAGGGTAGAGGGGTGTG
>sq2354;size=6;
GCGAGCGTTGTCCGGAATTACTGGGCGTAAAGGGCGCGTAGGCGGGATATTAAGTCAGGTGTGAAAACTCTGGGCTTAACTTGGAGATGGCACTTGAAACTGGTATTCTTGAGGACAGGAGAGGAAAGCG
>sq2355;size=6;
GCAAGCATTAATCGGAATTATTGGGCGTAAAGGGCGCGTAGGCGGGTAAGAAAGTCAGATGTGAAATTCCGGGACTCAATTCCGGAGCTGCATTTGAAACTCCTTGTCTTGAGGATTGGCGGAGAGAACG
>sq2356;size=6;
GCGAGCGTTAATCGGAATTACTGGGCGTAAAGCGTGCGCAGGCTGTTTTGTAAGTCAGGGGTGAAATCACGGGGCTCAACCTCGGAACTGCCTTTGATACTGCAAGTCTCGAGTCCGATAGAGGTGAGTG
>sq2357;size=6;
GCGAGCGTTGTCCGGAATTATTGGGCGTAAAGCGCGCGCAGGCGGCCTCTTAAGTCTGATGTGAAAGCCCACGGCTCAACCGTGGAGGGTCATTGGAAACTGGGAGGCTTGAGTGCAGGAGAGGGAAGCG
>sq2358;size=6;
CCAAGCGTTGTTCGGATTCACTGGGTGTAAAGGGTGCGTAGGCGGTCGGGTAAGTCTGACGTGAAATCTTCAAGCTCAGCTTGGAAACTGCGTCGGATACTATTCGGCTAGAGGAATGGAGGGGAGACTG
>sq2359;size=6;
ACGAACGTTATTCGGAATCACTGGGCTTAAAGGGTGCGTAGGCGGCGCGGAAAGTTGGGTGTGAAAGCCCTCGGCTCAACCGAGGAATTGCGCCCAATACTACCGTGCTTGAGTGAGATAGAGGTGAGCG
>sq2360;size=6;
GCGAATGTTGCTCGGATTCACTGGGCGTAAAGCGTCGGTAGGTGGCTTGTTAAGTTAGAGGTGAAATCCCCGTGCTCAACGTGGGAATTGCCTTTAAAACTGGCGAGCTCGAGAATATCAGAGGATGGCG
>sq2361;size=6;
ACAAATGTTATCCGGAATTACTGGGCGTAAAGGGTCTGTAGGCGGCTGTTTAGGTCTGATGTGACACCTCGCGGCTTAACTGCGAGTATGCATTGGAAACCGGACGGCTAGAATCACGTCGAGGTCGGTG
>sq2362;size=6;
GCAAACGTTGTTCGGATTTACTGGGCGTAAAGCGCGTGTAGGCGGCTTGGCAAGTCGGATGTGAAAGCCCACGGCTCAACCGTGGAAGCGCACCCGAAACGGCCTCGCTCGAGTCTCGGAGAGGAAGGTG
>sq2363;size=6;
GCGAGCGTTATCCGGATTTATTGGGTGTAAAGCGTGTGTAGGCGGTTTTATAAGTCTAGGGTCTAAGCCCGGAGCTCAACTCCGGTTCGCCTTGGAAACTGTAAGACTTGAGTTTGGTAGAGGTAAATGG
>sq2364;size=6;
GCGAGCGTTGTCCGGATTTATTGGGTTTAAAGGGTGCGTAGGTGGCTATTTAAGTCAGTGGTGAAATACAGCCGCTCAACGGTTGAGGTGCCATTGATACTGAATAGCTTGAAATAATTGGAGGCTGCCG
>sq2365;size=6;
CCGAGCGTTATCCGGAATTATTGGGCGTAAAGGGTGCGTAGGTGGTTTTGTGCGTCTCTTGTTAAATTTCACTGCTCAACAGTGAAGCCGCAAGGGAAACGGCAGAACTAGAGGATGCAAGAGGTCTGTG
>sq2366;size=6;
CCAGGCGTTATCCGGATTTATTGGGTTTAAAGGGAGCGTAGGCGGACTGTTAAGTCAGCGGTTAAAGAGTGTGGCTCAACCATACGATGCCGTTGAAACTGGTGGTCTTGAGTGCACACAGGGATGCTGG
>sq2367;size=6;
GCAAGCGTTATCCGGAATGATTGGGCGTAAAGCGTTTGTAGGTGGTTTATTAAGTCTTCTGTCAAAGCTCAGGGCTTAACCCTGTTTAGGCAGTAGAAACTAATAGGCTAGAGTACGGTAGGGGCAGAGG
>sq2368;size=6;
GCAAGTGTTATCCGGAATCACTGGGCGTAAAGCGTCTGTAGGTGGCTCGACAAGTCAACTGTTAAATCTTGAAGCTCAACTTCGAAATCGCAGTCGAAACTATCGAACTAGAGTATAGTAGAGGTAAAGG
>sq2369;size=6;
GCGAGCGTTAATCGGAATTACTGGGCGTAAAGCGCGCGTAGGTGGTTTGGTAAGCGATATGTGAAAGCCCTGGGCTCAACCTAGGAACTGCATGTCGAACTGTCAGGCTAGAGTATGGTAGAGGGGTGTG
>sq2370;size=6;
TAAACACACAATATTTCACATTTAATTGTTAGCTGTGAATTAATTTCAGGGAAACAAAAGATTTTAAAAGTTTGACAAGAGGCTTTACATGCTGTTATTATCATCTTGCATTAGAAACCCTTGTAGTCCG
>sq2371;size=6;
TCTAGTTGATATACTACGGCGTCCCGGGTGGTTACGGCCCCCTGTCCAATAGAGCCACCCGGCCCTTTAACTGTTATCCGCTTTTAGATGCTAGAGGCCCACCCCCGCCAGTAGCTTTCCATTAATTACC
>sq2372;size=6;
GCGAGCGTTGTCCGGATTTACTGGGCGTAAAGAGCGCGCAGGCGGTCGTGCAAGTCGCGTGTGAAAGCCCCCGGCTCAACTGGGGAGGGTCACGCGATACTGCTCGACTTGAAGGCAGGAGAGGGAAGCG
>sq2373;size=6;
GCAAGCGTTATCCGGATTCATTGGGTTTAAAGGGTGCGTAGGCGGCTCTTTAAGTCAGTGGTGAAATCCTGCCGCTTAACAGTAGAATTGCCATTGATACCGAAGAGCTTGAGTACAGTTGAGGTAGGCG
>sq2374;size=6;
GCGAGCGTTGTCCGGATTTATTGGGCGTAAAGAGCTCGTAGGCGGTTCGGTAAGTCAGATGTAAAAACTCCAGGCTCAACTTGGAGAGGCCATCTGATACTGCCGTGACTAGAGTCCGGTAGAGGAGCAC
>sq2375;size=6;
GCAAACGTTGCTCGGAATTACTGGGCGTAAAGCGCGTGTAGGCGGACCTGTAAGTTGGACGTGAAAGCCCTGGGCTCAACCCAGGAATTGCATCCAAAACTACAGGCCTAGAGTGATGGAGAGGGTAGCA
>sq2376;size=6;
CCAAGCGTTATCCGGAATTACTGGGCGTAAAGAGTTGCGTAGGTGGCATTGTAAGTTGGTAGTGAAAGCGTGGGGCTCAACCCCATAAACATTATCAAAACTACAAAGCTAGAGGATGAGAGAGGTTATT
>sq2377;size=6;
GCTAGCGTTGTTCGGAATCACTGGGCGTAAAGGGCGCGTAGGCGGCTTTGTAAGTCGGGGGTGAAAGCCTGTGGCTCAACCACAGAATTGCCTTCGATACTGCATGGCTTGAGACCGGAAGAGGTTAGTG
>sq2378;size=6;
CCAAGCGTTGTCCGGATTTACTGGGTTTAAAGGGTGCGTAGGCGGACTTTTAAGTCAGTGGTGAAAGCCTGTAGCTTAACTATAGAATTGCCATTGAAACTGAAAGTCTCGAGTGTGGTTGAGGTAACTG
>sq2379;size=6;
GCTAGCGTTGTTCGGAATTACTGGGCGTAAAGGGCGCGTAGGCGGCCGTTTAAGTTAGGTGTGAAAGTCCTGGGCTCAACCTGGGGACTGCGCTTAATACTGGATGGCTTGAATTCGGGAGAGGATAGCG
>sq2380;size=6;
GCGAGCGTTATCCGGATTTATTGGGTTTAAAGGGTGCGTAGGCGGGTTATCAAGTCAGCGGTAAAATCGTGGAGCTCAACTCCATCCAGCCGTTGAAACTGATGATCTTGAGTGGGCGAGAAGTATGCGG
>sq2381;size=6;
GCCCGGTGGATCAATCCAGATGCCCAGTCTGAGTCTACCGGGGCCGACTGGACCTACAGACACACAGAGGGACACAGACAGTCAAGGAAGGTCAGTTGTCAAACCTCATTTACACGCACTGGCCACTTTA
>sq2382;size=6;
CCGAGCGTTATCCGGATTTATTGGGTTTAAAGGGAGCGTAGGCGGGTTGTTAAGTCAGTTGTGAAAGTTTGCGGCTCAACCGTAAAATTGCAGTTGATACTGGCATCCTTGAGTACAGTAGAGGTAGGCG
>sq2383;size=6;
GCTAGTGTTACTCCTCTTTACTGGGCGTAAAGGGTGCGTAGGTGGTCTGAGAAGGTAACCGTGAAATAGTAACGAGATTACAACATGGTTTCAACCATCAGACTTGAGTATATAGAACGAATATGGAAAC
>sq2384;size=6;
CCAAGCGTTGTCCGGATTTACTGGGCGTAAAGAGCGCGTAGGCGGTCTGTTAAGTGTAGAGTGAAAGCTCCGGGCTCAACCCGGAAATTGCTCTGCATACTGGCAGACTTGAGGATGGAAGAGGTTTGTG
>sq2385;size=6;
GCTAGCGTTATCCGGAATTACTGGGCGTAAAGGGTGCGTAGGTGGTTTCTTAAGTCAGAGGTGAAAGGCTACGGCTCAACCGTAGTAAGCCTTTGAAACTGGGAAACTTGAGTGCAGGAGAGGAGAGTGG
>sq2386;size=6;
GCGAGCGTTAATCGGAATTACTGGGCGTAAAGAGTGCGTAGGTGGTTTGCTAAGTTATCTGTGAAAGCCCCGGGCTTAACCTGGGAAAGTCAGATAAGACTGGTAGGCTTGAGTATGGGAGAGGGTAGTG
>sq2387;size=6;
GCGAACGTTATTCGGATTCACTGGGCTTAAAGCGCGTGTAGGCGGGCCGATGCGTCCGTGGCTGAAATCCCCCGGCTCAACCGGGGAACGGGCCCGGATACGATCGGCCTGGAGGGGCGTAGGGGGAGCT
>sq2388;size=6;
GCGAGCGTTATCCGGAATTATTGGGCATAAAGGGCATCTAGGCGGCCTTACAAGTCAGGGGTGAAAACCTGCGGCTCAACCGCAGGCCTGCCTTTGAAACTGTTAGGCTGGAGTACCGGAGAGGTGGACG
>sq2389;size=6;
TCAAGCGTTGTTCGGATTTATTGGGCGTAAAGGGTGCGTAGGCGGCATGGTAAGTTAGATGTGAAAGGTTGGGGCTTAACCCAACATTGCATTTAATACTGCCCTGCTTGAGCACTAGAGAAGAGGCTGG
>sq2390;size=6;
GCAAACGTTGTTCGGAATTACTGGGCGTAAAGCGTGTGTAGGCGGTGAGGTAAGTCAGGTGTGAAATCCCACGGCTCAACCATGGAAGTGCACTTGATACTGCTTCGCTTGAGTACTGGAGAGGTTGGTG
>sq2391;size=6;
CCAAGCGTTATCCGGAATCATTGGGCGTAAAGGGTGTGTAGGTGGTTGTGTTAGTCTTCTGTTAAATTCTTCGGCTTAACCGGGGGCATGCAGAAGAAACGGCACAACTAGAGGATGCGAGGGGCAAATG
>sq2392;size=6;
GCAAGCGTTGTTCGGATTTATTGGGCGTAAAGCGCGTGTAGGCGGTTTGTTAAGTCTGATGTGAAAGCCCTGGGCTCAACCCAGGAAGTGCATTGGATACTGGCAGACTTGAATACGGGAGAGGGTAGTG
>sq2393;size=6;
GCAAGCGTTATTCGGAATTACTGGGCGTAAAGCGCACGTAGGCCGCTTTGTAAGTCAGGGGTGAAATCCCACGGCTCAACCGTGGAACTGCCTTTGAAACTGCAGAGCTTGAATCCTGGAGAGGGTGGCG
>sq2394;size=6;
GCAAGCGTTGTCCGGAATTACTGGGTTTAAAGGGTACGTAGGTGGGCATCTAAGTCTGGAGTGGAAGTTTGAGGCTCAACCTCGAAAGTGCTTTGGATACTGGTTGTCTAGAATTAGAAAGAGGTAGCTG
>sq2395;size=6;
GCAAGCGTTATCCGGATTCACTGGGTTTAAAGGGTGCGTAGGTGGCTTTGTAAGTCAGTGGTGAAAGCCCGGAGCTTAACTCCGTAACTGCCATTGATACTGCTTAGCTTGAATCAACTTGAGGTGGATG
>sq2396;size=6;
GCAAGCGTTAATCGGAATTACTGGGCGTAAAGCGTCTGTAGGTGGTTCAGAAAGTCTCAAGTGGAAGGTCAGGGCTCAACCCTGTACTTGCTTGGGAAACTATCGAACTTGAGTGCGGGAGAGGCAAGCA
>sq2397;size=6;
CCAAGCGTTATCCGGATTTATTGGGTTTAAAGGGTGCGTAGGCGGGACAGTAAGTCAGTGGTGAAATCCTATTGCTTAACAATAGAATTGCCATTGGTACTGCTGACCTTGAGTACAAATGATGTGGGCG
>sq2398;size=6;
CCAAGCGTTACTCGGAATTACTGGGCGTAAAGCGCGCGTAGGCGGTCTTGTATGTCGATTGTGAAAGCCCCGGGCTCAACCTGGGAACTGCAGTCGAAACTGCAAGACTTGAATGTTGGAGAGGTTGGGG
>sq2399;size=6;
CCAAGCGTTGTTCGGATTCACTGGGCGTAAAGGGTGCGTAGGTGGTGGATTAAGTCGGGTGTGAAATCTCCGGGCTCAACCCGGAGCGTGCGCCCGAAACTGATCCGCTAGAGGATAGGAGGGGAGACTA
>sq2400;size=6;
GCAAGCGTTATCCGGAGTCACTGGGCGTAAAGGGTTCGCAGCCGGATCTATAAGTCTGTTTTCAAATTCTTTCGCTCAACGAAAGGCAGGGAATAGATACTGTAGATCTAGAGGTTTTTGGAGGGTAATG
>sq2401;size=6;
ACGAGCATTAGTCGGAATCACTGGGCTTAAAGGGTGCGTAGGTGGCTTGCCAAGTGCTTTGTGAAATCCCACGGCTCAACCGTGGAACAGCAGGGCATACTGGCAGGCTTGAGGCAAGTAGGGGCTGACG
>sq2402;size=6;
GCTAGCGTTGTTCGGAATTACTGGGCGTAAAGGGCGCGTAGGCGGCTCAACAAGTCAGATGTGAAATCCCGGGGCTTAACTCCGGACGTGCATTTGAAACTGTTAGGCTAGAGTGCAGTAGAGGATGGTG
>sq2403;size=6;
ACGAGTGGTGCCCGCGAATATTGAGTCTAAAGCGCCCGTAGCCGGCCTCGCAAGTCTTCTGTGAAATCTACAGGCCCAACCTGTAGGCGTGCAGGGGATACTACGAGGCTCGGGAGTGGGGGAGGTGAAG
>sq2404;size=6;
GCAAACGTTGCTCGGAATTACTTGGCGTAAAGCGCGTGTAGGCGGTTTCTTAAGTCAGGTGTGAAAGCCCGGGGCTCAACCCCGGAAGTGCACATGATACTGGGAAGCTTGAGTACTGAAGAGGAGAGCG
>sq2405;size=6;
CCGAGCGTTATCCGGAGTGACTGGGCGTAAAGAGTTGCGTAGGCGGTTTGTTAAGCGAATAGTGAAACCTGGTGGCTCAACCATACAGACTATTATTCGAACTGGCAAACTCGAGAGTGGTAGAGGTCAC
>sq2406;size=6;
GCAAGCGTTATCCGGATTTACTGGGTGTAAAGGGTATGTAGGCGGGATGGTAAGTCAGATGTGAAAATTACGGGCTCAACTCGTAACCTGCATTTGAAACTGCCGTTCTTGAGGGTCGGAGAGGTAGACG
>sq2407;size=6;
TCGAGCGTTAGGCGGAATCACTGGGCTTAAAGCGTGTGTAGGCGGATGAGTAAGTACCTTGTGAAGTCCCACGGCTTAACCGTGGAACTGCTTGGTATACTGCTTGTCTTGGGCCACTTAGGGGTCACTG
>sq2408;size=6;
GCAAGCGTTAATCGGAATTACTGGGCGTAAAGCGTGCGCAGGCGGACTTTTAAGCCAGATGTGAAAGCCCCGAGCTTAACTTGGGAACCGCGTTTGGAACTGAAAGTCTAGAGTCTGTCAGAGGGGGATG
>sq2409;size=6;
GCGAGCGTTGTCCGGATTTACTGGGCGTAAAGGATGCGTAGGTGGACACTTAAGTGGGATGTGAAATCCCCGGGCTCAACCCGGGAACTGCATTCCAAACTGGGTGACTTGAGTGCAGGAGAGGAAAGCG
>sq2410;size=6;
ACGAACGTTATTCGGAATTATTGGGCTTAAAGGGTGCGTAGGCGGTGCGGTAAGTGAGGTGTGAAATCCCACGGCTCAACCGTGGAATTGCGCTTCATACTGCCGTGCTAGAGGGAGACAGGGGTAAGCG
>sq2411;size=6;
AAACAGAAGATCAAACGCTAAAAGACTCTTTTGAATTCCTCAGAAAAACTCCCACAATGAGAAACTAAATCTCGCCCACAGTTTGAGAATAAATCATGGGAAGGTCTTTCAGAAAGCTTAAAAGCAGAAA
>sq2412;size=6;
GATTCCGCTACTATACAGAGGTATGTTGAATAATAAAATGCTTTAAATTCACATCAGTGAAGCGTCCTGCCGTGCATAATGATCGCAGCAGGAAAAAAACCCCACTGCCGTATTAGAAACCCCGGTAGTC
>sq2413;size=6;
GCAAGCGTTATCCGGATTTACTGGGTGTAAAGGGAGCGTAGACGGCATATAAAGTCTGAAGTGAAAACCCGCAGCTCAACTGCGGAGTTGCTTTGGAAACTTATAAGCTGGAGTGTCGGAGGGGTAAGCG
>sq2414;size=6;
GCAAGCGTTAATCGGAATTACTGGGCGTAAAGCGTGCGCAGGCGGTTCTGCAAGACGGATGTGAAATCCCCGGGCTTAACCTGGGAATTGCATTCGTGACTGCAGGGCTAGAGTTCACCAGAGGGGGGTG
>sq2415;size=6;
GCGAGCGTTGTCCGGAATCACTGGGCGTAAAGGGCGCGTAGGTGGCTCGTTAAGCGTGTGGTGAAAGCCTGGGGCTCAACCCCAGGTCTGCCGTGCGGACTGGCGAGCTGGAGCAGAGTAGAGGCGGGTG
>sq2416;size=6;
GCAAGCGTTATCCGGATTCACTGGGTTTAAAGGGTGTGTAGGCGGGTATTTAAGTCAGTGGTGAAATCTCCAGGCTCAACCTGGAAACTGCCATTGATACTATTTATCTTGAATATTGTTGAGGTAGGCG
>sq2417;size=6;
GCAAGCGTTGTCCGGAATTATTGGGCGTAAAGAGCTCGTAGGTGGCTTGTCACGTCGGGTGTGAAAGCTTGGGGCTTAACTCCAGGTCTGCATTCGATACGGGCTGGCTAGAGGTAGGTAGGGGAGAACG
>sq2418;size=6;
GCAAGCGTTAATCGGAATTACTGGGCGTAAAGCGCGCGTAGGTGGTTTGGTAAGCGAGATGTGAAAGCCCCGGGCTTAACCTGGGAACGGCATTTCGAACTGTCTGACTAGAGTGTGGTAGAGGGTAGTG
>sq2419;size=6;
GCAAGCGTTGTCCGGATTTATTGGGCGTAAAGAGCTCGTAGGCGGCTAGTTGCGTCGACTGTGAAAACCCGCGGCTCAACCGTGTGGTCTGCAGTCGATACGGGCTGGCTGGAGTTCGGTAGGGGAGACT
>sq2420;size=6;
CCGAGCGTTGTTCGGATTCATTGGGCGTAAAGGGTGCGTAGGCGGCGGAGCAAGTCTGATGTGAAATCCCGGGGCTCAACCCCGGAACTGCATTGGATACTGCTTTGCTAGAGTACTGGAGAGGGAACTG
>sq2421;size=6;
GCGAGCGTTATCCGGAATTATTGGGCATAAAGGGCATCTAGGCGGCCTAACAAGTCAGGGGTGAAAACCTGCGGCTCAACCGCAGGCTTGCCTTTGAAACTGTAAGGCTGGAGTATCGGAGAGGTGGACG
>sq2422;size=6;
GCTAGCGTTGTTCGGAATTACTGGGCGTAAAGCGTACGTAGGCGGTTATTCAAGTCAGAGGTGAAAGCCCGGAGCTCAACTCCGGAATAGCCTTTGAAACTAGGTAGCTTGAACGTCGGAGAGGTGAGTG
>sq2423;size=6;
ACTCTATTCTCATTTAAATCACTTGCTGTGCAACGGACACCTTAATAACATGAACAGGTTTGCACCATTCATTGATATCTGCGATGTTTATACTAACCGGCCACTTTATTAGAAACCCTTGTAGTCCGGC
>sq2424;size=6;
GCGAGCGTTGTTCGGATTCATTGGGTGTAAAGGGCAGGTAGGTGGTTATGCAAGTCTGGTGTGAAAGCCCACGGCTCAACCGTGGAATTGCATTGGAAACTGCATGACTTGAGTATCGGAGAGGTGAGGG
>sq2425;size=6;
GCAAGCGTTGTCCGGATTTATTGGGCGTAAAGGGAGCGCAGGCGGTGACTTAAGTCTGATGTGAAAGCCCACGGCTCAACCGTGGAGGGTCATTGGAAACTGGGTCACTTGAGTGCAGAAGAGGAAAGTG
>sq2426;size=6;
GCAAGCGTTAATCGGAATTACTGGGCGTAAAGCGTACGCAGGCGGCTTTGCAAGACAGGTGTGAAATCCCCGGGCCTAACCTGGGAACTGCATTTGTGACTGCATAGCTAGAGTCTGTCAGAGGGGGGTG
>sq2427;size=6;
GCGAACGTTGTTCGGAATCACTGGGCTTAAAGGGCGCGTAGGCGGGCCGTCTAGTCCGTGGTGAAATCCTCCGGCTCAACCGGAGAAGTGCCTCGGATACTGGCGGCCTCGAGGGGGGTAGGGGCGTGCG
>sq2428;size=6;
GCTAGCGTTGTTCGGAATTACTGGGCGTAAAGAGCGCGTAGGCGGCCTCTTAAGTTGGAAGTGAAAGCCCATGGCTTAACCATGGAATTGCTTCCAAAACTGAGAGGCTAGAGAATGGTAGAGGGTAGTG
>sq2429;size=6;
GCAAGTGTTATCCGGAATTATTGGGCGTAAAGGGTCTCTAGGTTGAAATTTAAGTCTTTTGTTAAATATCAGGGCTTAACCCTGACTCTGCAAAAGAAACTAGGTTTCTAGAGTATGGTAGAGGTTAAGG
>sq2430;size=6;
GCAAGCGTTGTTCGGAATTACTGGGCGTAAAGGGCGCGTAGGCGGTTCGATAAGTCAGCTGTGAAAACCATGGGCTTAACTCATGGCCTGCAGTTGAGACTGTCGAGCTGGAGTGTGGGAGAGGAGAGTG
>sq2431;size=6;
GCAAGCGTTGTTCGGAATTATTGGGCGTAAAGGGCTCGTAGGCGGACCTGCAAGTTTGACGTGAAATCTCCACCGCTCACCGGGGAGAGGTCGTTGAATACTACAGGTCTGGAATTCGGTAGAGGATCGT
>sq2432;size=6;
GCAAGCGTTATCCGGAATCACTGGGCGTAAAGGGCGCGTAGGCGGTTTGTTAAGTCCGATGTTAAAGACCGAGGCTCAACCTCGACACGGCGTTGGATACTGGCAAGCTGGACGGTTGGAGAGGAAGGTA
>sq2433;size=6;
GCAAGCGTTATTCGGAATTATTGGGCGTAAAGGGCGCGTAGGCGGCTTGGCAAGTGGAAGGTGAAATCCCTCGGCTTAACCGAGGAACTGCCCTCCAAACTGCTTCGCTTGAGACCGGGAGAGGTGAGTG
>sq2434;size=6;
GCGAGCGTTATCCGGATTCATTGGGCGTAAAGCGCGCGCAGGCGGCCCGCCAAGCGGCCTCGTCGAAGCCGGGGGCTCAACCCCCGGAAGCGACCCGAACTGGCGGGCTCGAGTGGGGCAGGGGAGGATG
>sq2435;size=6;
GCAAGCGTTATCCGGATTTACTGGGTGTAAAGGGAGCGCAGGCGGCATGATAAGTCTGATGTGAAAACCCAAGGCTCAACCATGGGACTGCATTGGAAACTGTCGTGCTGGAGTGTCGGAGAGGTAAGCG
>sq2436;size=6;
CCAAGCGTTGTCCGGATTTACTGGGTGTAAAGGGTGCGCAGGCGGATGGGTAAGTCAGAGGTGAAAGTCTGCAGCTTAACTGTAGAATTGCCTTTGATACTGCTTGTCTTGAGTGTGGGAGAGGTTGATG
>sq2437;size=6;
GCAAGCGTTGTCCGGAATTACTGGGCGTAAAGGGCGTGTAGGCGGCCTTTTAAGTCAGACGTGAAATCCCTGGGCTTAACCCAGGAACTGCGTTTGAAACTGGAAGACTTGAGGACCGGAGAGGGTAGTG
>sq2438;size=6;
GCAAGCGTTATCCGGAGTTACTGGGCGTAAAGCGCATGTAGGCGGTCGTACAAGTTGGTTGTGAAAGCGCCCGGCTAAACTGGGCGAGGCCGATCAAGACTGTGGGACTAGAGAGTGATAGAGGGGCGCA
>sq2439;size=6;
GCAAACGTTGTTCGGAATCATTGGGCGTAAAGCGCACGCAGGCGGTTTATCTGGTCGGATGTGAAATGCCGGGGCTCAACCCCGGAACTGCGTTCGAAACCGGTAAGCTGGAGTCACGGAGGGAGAAGGG
>sq2440;size=6;
CCGAGCGTTGTCCGGAGTTATTGGGCGTAAAGCGCGCGCAGGCGGCTTCGCGCGTCCGACGTGAAAGCCCCCGGCTTAACCGGGGAGGGTCGTTGGGTACGGCGGAGCTTGAGGGCGGGAGAGGGTGGTG
>sq2441;size=6;
TCAAGCGTTATCCGGAATCATTGGGCGTAAAGGGTGTGTAGGTGGTCTTGTTAGTCTCTTGTCAAATTCTTCGGCTTAACCGGGGGTCCGCAAGGGAAACGGCAAGACTAGAGGATGCGAGGGGTGAATG
>sq2442;size=6;
GCTAGCGTTGTTCGGAATTACTGGGCGTAAAGCGCGCGTAGGCGGCTTAGCAAGTGAGGCGTGAAAGTCCTGGGCTCAACCTGGGGACGGCGCTTCAGACTGCTAGGCTTGAGTCCGGAAGAGGGTGGTG
>sq2443;size=6;
GCAAGCGTTATCCGGATTTATTGGGCGTAAAGCGAGCGCAGGCGGTTTTCTAAGTCTGATGTGAAAGCCTTCGGCTTAACCGAAGAAGTGCATCGGAAACTGGATGACTTGAGTGCAGAAGAGGGCAGTG
>sq2444;size=6;
GCGAGCGTTGTCCGGAATTATTGGGCGTAAAGGGTACGTAGGCGGCCTTTTAAGTCAGGTGTGAAAGCGTGAGGCTTAACCTCATTAAGCACTTGAAACTGGAAGGCTTGAGTGAAGGAGAGGAAAGTGG
>sq2445;size=6;
GCGAGCGTTATCCGGATTTATTGGGTTTAAAGGGTCCGTAGGCGGATCAATAAGTCAGTGGTGAAATCCTATCGCTTAACGATAGAACTGCCATTGATACTGTTGGTCTAGAATTAGTTTGAAGTAGCTA
>sq2446;size=6;
GCGAACGTTATTCGGAATCACTGGGCTTAAAGCGCGTGTAGGCGGGTCGGCACGTCGGGCGTTGAAAGCCCCCGGCTCAACCGGGGAAGCGGCCCCGATACGACCGGCCTGGAGGGGGGTAGGGGGAGCC
>sq2447;size=6;
GCGAGCGTTAATCGGAATTACTGGGCGTAAAGCGAGCGCAGACGGTTTGTTAAGCAGGATGTGAAATCCCCGGGCTCAACCTGGGAACTGCGTTCTGAACTGGCAGGCTAGAGTGTGTCAGAGGGGGGTA
>sq2448;size=6;
GCGAGCGTTAATCGGAATTACTGGGCGTAAAGCGTGCGTAGGTGGTTCGTTAAGTCTGTCGTGAAATCCCCGGGCTCAACCTGGGAATGGCGATGGATACTGGCGAGCTAGAGTGAGGTAGAGGAGAGTG
>sq2449;size=6;
GCTAGCGTTGTTCGGAATTACTGGGCGTAAAGCGAGTGTAGGTGGTTGTCCAAGTTGGATGTGAAAGCCTTGAGCTCAACTCAAGAAATGCATTCAGGACTGGGCGGCTAGAGGACCGGAGAGGATAGTG
>sq2450;size=6;
GCAAGCGTTATCCGGATTCACTGGGTTTAAAGGGTGCGTAGGCGGGCAGGTAAGTCAGTGGTGAAATCCCCGAGCTTAACTTGGGAACTGCCGTTGATACTATCTGTCTTGAATACTGTGGAGGTAAGCG
>sq2451;size=6;
GCGAGCGTTGTCCGGATTTATTGGGTTTAAAGGGTGCGTAGGTGGCCCGGTCAGTCAGTGGTGAAATGCGGCCGCTCAACGGTCGAACTGCCATTGATACTGCCGGGCTTGAGACAGATGGAGGCCGCCG
>sq2452;size=6;
GCGAGCGTTGTCCGGAATTACTGGGCGTAAAGAGCTCGTAGGTGGTTTGTCGCGTTGTTCGTGAAAACCGGGGGCTTAACCCTCGGCGTGCGGGCGATACGGGCAGACTTGAGTACTGCAGGGGAGACTG
>sq2453;size=6;
TCGAGCGTTGTTCGGATTCATTGGGCGTAAAGGGTGCGTAGGTGGCGGGGCAAGTCAGGTGTGAAATCCCGGGGCTCAACCCCGGAACTGCATTTGATACTGCCTTGCTCGAGTACTGGAGAGGAGACTG
>sq2454;size=6;
GCAAGCGTTATCCGGAATGATTGGGCGTAAAGTGTCTGTAGGTGGCTTTTTAAGTCCGCCGTCAAATCCAATCCCAGGGCTCAACCCTGGACAGGTGGTGGAAACTACCAAGCTAGAGTACGGTAGGGGC
>sq2455;size=6;
GCAAGCGTTGTTCGGAATCATTGGGCGTAAAGCGCGCGCAGGCGGATTTGTAAGTCAGATGTGAAATCCTGGGGCTCAACCTCGGAACTGCGTCTGAAACTACAAGTCTAGAGTGTCGGAGGGGGTAGGG
>sq2456;size=6;
GCAAGCGTTATCCGGATTCACTGGGTTTAAAGGGTGCGTAGGCGGGTTTTTAAGTCAGTGGTGAAATCGTGGGGCTCAACCCCGCAACTGCCATTGATACTATTAATCTTGAATGTCCTGGAGGTCAGCG
>sq2457;size=6;
GCAAGCGTTGTTCGGAATTACTGGGCGTAAAGGGCCAGTAGGCGGCCGGCTAAGTCCGACGTGAAATCCCCAGGCTTAACCTGGGAACTGCGTCGGATACTGGCGGGCTTGAATTCGGGAGAGGGATGCA
>sq2458;size=6;
GCAAGCGTTATCCGGAATTATTGGGCATAAAGGGCATCTAGGCGGCCAGATAAGTCTGGGGTGAAAACTTGCGGCTCAACCGCAAGCCTGCCCTGGAAACTATGTGGCTAGAGTACTGGAGAGGTGGACG
>sq2459;size=6;
ACACGGCACATAAAAGCCATTGTCCTTGTTCTTTATGGACTATCCGTGTCTTCAGCCCCACGTTCGTCCATTACGCACAAAAGAAGGAGGGCTGTCCTGCGCAGCCTTATAAATCTCAATAACCAACGAC
>sq2460;size=6;
GCTAGCGTTGCTCGGAATTACTGGGCGTAAAGGGCGCGTAGGCGGCGCCAGTAGTCAGGCGTTAAATTCCTGGGCTCAACCTGGGGGCTGCGCTTGATACGCTGGTGCTAGAGGACGGAAGAGGCTCGCG
>sq2461;size=6;
GCGGGTGTTATTCGTTTTGATTGGGTGTAAAGGGTAGGTAGGCGGTTTCTTGCTTTCTTTGGACAAAATCGCGGAGTATTCCTACGCGAAGTCCTTTTAAAAACAGAATCTTGTGTTGGGTATGGGTTGA
>sq2462;size=6;
CCAAGCGTTATCCGGAATTACTGGGCGTAAAGCGTCTGTAGGCGGCTTTTCAAGTCGGGTGCGAAATCTTGCGGCTCAACCGTATAGACTGTGCTCGAAACTGATTAGCTAGAGGTAGGTAGAGGCAAGT
>sq2463;size=6;
GCAAGCGTTGCTCGGAATTATTGGGCGTAAAGGGTTGGTAGGTGGTCTTGTTTGTCTAAGGTGAAATCCCAGGGCTTAACCCTGGAAGTGCCTTAGAAACGGCAAGACTAGAGTTCTAGAGGGGTTTGTG
>sq2464;size=6;
GCAAGCGTTATCCGGAATTATTAGGCGTAAAGAGTGCGTAGGTGGTTCTTTAAGCGTGAGGTGAAAGGCAATGGCTTAACCATTGTAAGCCTTGCGAACTGGGGGACTTGAGTGCAGGAGAGGTAAGTGG
>sq2465;size=6;
GCAAGCGTTATTCACCTTAACTGGGCGTAAAGGGTACGTAGGCTGTTTTTTACGTTTAAATTAAGTAATCCAAGCTTAACTTTTGAAGTTAATTTAAATACGAAAAGACTAGAATTTTTAAGAAGTAAGT
>sq2466;size=6;
GCTAGCGTTATCCGGAATTACTGGGCGTAAAGGGTGCGTAGGCGGTCTTTCAAGCCAGAAGTGAAAGGCTACGGCTCAACCGTAGTAAGCTTTTGGAACTGTAGGACTTGAGTGCAGGAGAGGAGAGTGG
>sq2467;size=6;
GCAAGCGTTATCCGGATTCATTGGGTTTAAAGGGTGCGTAGGCGGCTTCTTAAGTCAGTGGTGAAATCCTGTCGCTCAACGATAGAATTGCCATTGATACTGAAAAGCTTGAGTTCAGTTGAGGTAAGCG
>sq2468;size=6;
CCAAGCGTTATCCGGATTTATTGGGTTTAAAGGGTGCGTAGGCGGTTTGATAAGTCAGAGGTGAAAGCTAGCAGCTTAACTGTTAAATTGCCTTTGATACTGTCAGACTTGAATCAGGTTGAGGTAGGCG
>sq2469;size=6;
GCTAGCGTTGTTCGGAATTACTGGGCGTAAAGCGAGTGTAGGTGGTTGTCCAAGTTGGATGTGAAAGCCTTGAGCTTAACTCAAGAAATGCATTCAGGACTGGGCGGCTAGAGGACCGGAGAGGATAGTG
>sq2470;size=6;
GCGAGCGTTATCCGGAATTATTGGGCATAAAGGGCATCTAGGCGGCCTGACAAGTCAGGGGTGAAAACCTGCGGCTCAACCGCAGGCCTGCCTTTGAAACTGTGAGGCTGGAGTACCGGAGAGGTGGACG
>sq2471;size=6;
CCGTGAAACCTTCATCTATGCTCATGATAAACTAGGTTCACCCCTTCTGCCTCACAATAGCGAATTAGATACCCCTGTAGTCCGGCTGACTGACTTGAGTCACTGGTATCTCGTATGCCGTCTTCTGCTT
>sq2472;size=6;
CCAAGCGTTATCCGGATTTATTGGGTTTAAAGGGTGCGCAGGCGGACTAATAAGTCAAGGGTGAAAAATTTCAGCTTAACTGGAATCGTGCCTTTGATACTGTTAGACTAGAGTATAATTGACGTGACTG
>sq2473;size=6;
GCAAGCGTTGTTCGGATTTATTGGGCGTAAAGCGCGTGTAGGCGGCTTGATAAGTCTGGCGTGAAAGCCTGAAGCTCAACTTCAGAAGTGCGCTGGAAACTATCGAGCTTGAGTACTGGAGGGGGAAGGG
>sq2474;size=6;
ACTAGTGTTATTCATCTTAATTAGGTTTAAAGGGTACCTAGACAGTATTTCTAGCCTCAAAAGGGAACAGACTTACTAGAGTTTTATGGGAGAGGAAAATATTAGAACCATTGGAGTAGAGATAAAATGT
>sq2475;size=6;
GCAAGCGTTACTCGGAATCACTGGGCGTAAAGAGCGTGTAGGCGGGTTGATAAGTTTGAAGTGAAATCCTATAGCTTAACTATAGAACTGCTTTGAAAACTGTTAACCTAGAATATGGGAGAGGTGGATG
>sq2476;size=6;
CCAAGCGTTATCCGGATTTATTGGGTTTAAAGGGAGCGTAGGCGGCCTATTAAGTCAGGGGTGAAAGACGGCAGCTTAACTGTCGCAGTGCCTTTGATACTGATAGGCTTGAATGTAGTTGAGGTAGGCG
>sq2477;size=6;
GCAAGCGTTATCCGGAATCACTGGGTTTAAAGGGTGCGTAGGCGGAATATTAAGTCAGTGGTGAAATCTTGTCGCTTAACGATGAAATTGCCATTGATACTGGTATTCTTGAATTGGGTTGAGGTTAGCG
>sq2478;size=6;
GCAAGCGTTATCCGGATTTATTGGGTTTAAAGGGTGCGTAGGCGGTTATATAAGTCAGCGGTGAAATTTTTCAGCTTAACTGGAAACATGCCGTTGATACTGTATAGCTAGAATATGGTTGCTGTGAGTG
>sq2479;size=6;
GCAAGCGTTATCCGGATTTACTGGGTTTAAAGGGTGCGTAGGCGGGACATTAAGTCAGTGGTGAAAGCTCGTTGCTTAACAACGGAATTGCCATTGAAACTGATATTCTTGAGATAAGTTGAGGTTGGCG
>sq2480;size=6;
CCAAGCGTTGTTCGGATTCACTGGGCGTAAAGGGTGCGTAGGCGGTCGGGTAAGTCTAACGTGAAATCTCCGAGCCTAACTCGGAAACTGCGTCGGATACTATTCGGCTAGAGGAATGGAGGGGAGACTG
>sq2481;size=6;
GCGAGCGTTGTCCGGAATTATTGGGCGTAAAGAGCTCGTAGGCGGTCCGTCACGTCGGATGTGAAATTCCAGGGCTCAACCCTGGACCTGCATTCGATACGGGCGGACTAGAGTTCGGTAGGGGAGACTG
>sq2482;size=6;
GCAAGCGTTGTCCGGATTCACTGGGTGTAAAGGGTGCTCAGGCGGACTTGTAAGTCAGAGGTGAAACTCCGAAGCTTAACTTCGGAACTGCCTTTGATACTGCAAGTCTCGAGTACGGGAGAGGGTAATG
>sq2483;size=6;
CAATTTTTAAAACCGCACCGCCCGCCATCTGCTGACTGAACTCTTTATTTGAATGGCTTATTCCTTTTTATTATTAAGTGAATGTTTCTTTATTGATTATTAGAAACCCGAGTAGTCCGGCTGACTGACT
>sq2484;size=6;
CCAAGCGTTATCCGGATTCATTGGGTTTAAAGGGTGCGTAGGCGGAATGATAAGTCAGTGGTGAAATCTCTTAGCTCAACTAAGAAACTGCCATTGATACTGTCAATCTTGAGTACATTTGATGTGGGCG
>sq2485;size=6;
CAGAAGAAACATGGAGGAGGAAAGTGGTCAGTCGCCACAATTTGCTCCCACCAGACCTGAGATCTTGCACCCACAAATTTCTCTGAATGGTGGAGGACACCATTAGATACCCGGGTAGTCCGGCTGACTG
>sq2486;size=6;
GCAAGCGTTATCCGGATTTACTGGGTTTAAAGGGTGCGTAGGCGGTCTTTTAAGTCAGTGGTGAAAGCTCGTCGCTTAACGACGGAATTGCCATTGAAACTGAGGGACTTGAGATACAGTGAGGTTGGCG
>sq2487;size=6;
GCAAGCGTTGTCCGGAATTATTGGGCGTAAAGAGTTCGTAGGTGGTGTATCAAGTCTGGTGTTAAAGCCCGAGGCTCAACCTCGGTTCGGCACTGGATACTGGTACGCTAGAGTGCAGTAGAGGCAAGGG
>sq2488;size=6;
GCGAGCGTTGTCCGGAATCATTGGGCGTAAAGAGCATGTAGGTGGATCAATTAGTCTGCTGTGAAAGTCAAAGGCTCAACCTTTGAAAGCCGGTGGATACTGTTGGTCTAGAGTACGGAAGAGGCGAGTG
>sq2489;size=6;
GCTAGCGTTGCTCGGAATCACTGGGCGTAAAGCGCACGTAGGCCGATTGTTAAGTCAGGGGTGAAATCCTGGAGCTCAACTCCAGAACTGCCCTTGATACTGACGGTCTCGAGTCCGGGAGAGGTGAGTG
>sq2490;size=6;
CCAAGCGTTGTTCGGAATTATTGGGCGTAAAGCGGGTGTAGGTGGATCTATAAGTCAGGAGTGAAAGCCCCGAGCTTAACTTGGGAAGTGCTTTTGATACTGTAGATCTTGAATGTGGGAGAGGATCGTG
>sq2491;size=6;
GCAAGCGTTATCCGGAATTATTGGGCGTAAAGGGTACGTAGGTGGCCTTTTAAGCGTAGGGTATAAGGCAATGGCTCAACCATTGTTCGCCCTATGAACTGGAAGGCTTGAGTGCAGGAGAGGAAAGCGG
>sq2492;size=6;
ACGAGCGTTATCCGGAGTTACTGGGCGTAAAGGGCGTTTAGGCGGGTGATTAAGTTCGCTATGAAAGCGCCAGGCTAAACCTGGCGAGGCTGGCGGATACTGGTCATCTGGAGTAAGGGAGAGGGAGGTA
>sq2493;size=6;
CCGAGCGTTATCCGGAATTATTGGGCGTAAAGGGTCCGTAGGCGGTCTTATAAGTCAGTGGTGAAATCTCCCGGCTCAACCGGGAAATTGCCATTGATACTGCAGGGCTTGAATTACTAGGAAGTAACTA
>sq2494;size=6;
GCTAGCGTTGTTCGGAATCACTGGGCGTAAAGCGCACGTAGGCGGATTTGTCAGTCAGGGGTGAAATCCCGGGGCTCAACCTCGGAACTGCCTTTGATACAGCAAGTCTTGAGTTCGAGAGAGGTGGGTG
>sq2495;size=6;
GCGAGCGTTATCCGGATTTATTGGGCGTAAAGCGTTTCGTAGGCGGTTTAGTAAGTTAGACTTCAAAGACCACGGCTTAACCGGGGGAAGGGGTTTAATACTGCTAGACTTGAGGGTTTTAGGGGCAATC
>sq2496;size=6;
GCGAGCGTTGTCCGGATTTATTGGGCGTAAAGAGCTCGTAGGCGGCTCGTTGCGTCAACCGTGAAAACCCGGGGCTTAACTTCGGGCTTGCGGTTGATACGGGCGGGCTGGAGTTCGGTAGGGGAGACTG
>sq2497;size=6;
GCGAGCGTTGTTCGGAATTATTGGGCGTAAAGGGCACGCAGGCGGCCTGACAAGTCTGGTGTGAAATCTCCGGGCTCAACTCGGGAAACGCGCTGGAAACTGTCAAGCTAGAGTATTGGAGGGGGAGTCG
>sq2498;size=6;
ACTAGTGTTATTCATCTTTATTAGGTTTAAAGGGTACCTAGACAGTATTTCTAGCCTCAAAAGGGAACAGACTTACTAGAGTTTTATGTGAGAGGAAAATATTAGAACCATTGGAGTAGAGATAAAATAT
>sq2499;size=6;
GCAAGCGTTATCCGGATTCATTGGGTTTAAAGGGTGCGTAGGCGGACTTGTAAGTCAGTGGTGAAATCTCTTTGCTTAACAAAGAAACTGCCATTGATACTATAGGTCTTGAATCATCTGGAGGTGAGCG
>sq2500;size=6;
GCAAGCGTTGTCCGGAGTTATTGGGCGTAAAGAGCTCGTAGGTGGTTAGTTACGTCGGATGTGAAAATCAGGGGCTCAACCCCTGACCTGCATTCGATACGAGCTAGCTAGAGTTTGGTAGGGGAGACTA
>sq2501;size=6;
AGCAAGTCCCCTCTACAAGCAAGAGTAAGTTTAAAGTTGCCCAACAATGTTTAGTTTTTTAGGGAAACTGTGTGTTTATTAGAAACCCGGGTAGTCCGGCTGACTGACTCACGCCATAATGATCTCGTAT
>sq2502;size=6;
GCAAACGTTGTACGGTGTCACTGGGCTTAAAGGGTGCGTAGGTGGCTATGTAAGTAAGGTGTGAAAGCCCTCGGCTTACCCGGGGAATTGCGCCTTAAACTGCATAGCTTGAGGGTCAGAGAGGTTGGAG
>sq2503;size=6;
GCAAGCGTTGTCCGGAATTACTGGGTGTAAAGGGCGTGTAGGCGGAGCTGCAAGTCAGATGTGAAATCCCGGGGCTCAACCCCGGAACTGCATTTGAAACTGTAGCCCTTGAGTATCGGAGAGGCAGGCG
>sq2504;size=6;
GCAAGCGTTGTTCGGATTTATTGGGCGTAAAGCGCGCGTAGGCGGACCTGCAAGTCAGATGTGAAATCTCGGGGCTCAACCCCGAAACTGCGTCTGAAACTACAGGTCTAGAATCTCGGAGGGGGAAGGG
>sq2505;size=6;
CCAAGCGTTATCCGGATTTATTGGGTTTAAAGGGTGCGTAGGCGGCGGTATAAGTCAGGGGTGAAATCCTATTGCTTAACAATAGAATTGCCATTGATACTACTGACCCTGAGTACAAATGATGTGGGCG
>sq2506;size=5;
GCAAGCGTTGTTCGGAATTACTGGGCATAAAGGGTGGGTAGGCGGCGGTATAAGTCAGCGGTGAAATCCTTCGGCCCAACCGGAGAACTGCCGTTGATACTGTATTGCTTGAGTGCGTGAGGGGTGGCTG
>sq2507;size=5;
CTGAGCGTTATCCGGAATCACTGGGCGTAAAGGGTGTCGAGGCGGTCATGTTAGTCGTCCGTAAAATCTACGAGCTCAACTTGTAGGCGGCGAACGAAACGGCATGACTTGAGGTTGGGAGAGGTGCGTG
>sq2508;size=5;
CCTAGCGTTGTTCGGAATTATTGGGCGTAAAGCGGGTGTAGGTGGCTATGTAAGTCAAGTGTGAAAGCCTGGGGCTCAACCCCAGAAGTGCATTTGATACTGCGTAGCTTGAGTGCTAGAGAGGATAGTA
>sq2509;size=5;
GCAAGCGTTATCCGGATTCATTGGGTTTAAAGGGTGCGTAGGCGGCTTTTTAAGTCAGTGGTGAAATCCTGCCGCTTAACGGTAGAATTGCCATTGATACTGAAAAGCTTGAGTACAATTGAGGTAAGCG
>sq2510;size=5;
GCAAGCGTTGTTCGGAATTACTGGGCGTAAAGAGTGTGTAGGCGGTGTCGTAAGTTCGGTGTGAAATCTCCCGGCTTAACTGGGAGGGTGCGCCGAAGACTGCGATGCTCGAGGATGGGAGAGGAAAGCG
>sq2511;size=5;
GCAAGCGTTGTTCGGAATTACTGGGCGTAAAGCGCGCGTAGGCGGGTCAGTAAGTCGATTGTGAAATCCCCGGGCTTAACCTGGGAACTGCAGTCGAAACTACTGATCTTGAATGTCTGAGAGGATGGCG
>sq2512;size=5;
ACTAGTGTTATTCATCTTAATTAGGTTTAAAGGGTACCTAAACGGTCAGTATAGCTTGTAAAAATGTTAGTATACGACTAGAGTTTTATATGTAAGAAGGCAGTACTCGAGGAGGAGAGATAAAATTTCG
>sq2513;size=5;
GTTAGCGTTGTTCGGAATTACTGGGCGTAAAGCGCGCGTAGGCGGATCAGAAAGTTAGGGGTGAAATCCCAGGGCTCAACCCTGGAACTGCCTCTAAAACTCCTGGTCTTGAGGTCGAGAGAGGTGAGTG
>sq2514;size=5;
GCAAGCGTTGCTCGGATTTACTGGGTGTAAAGGGCACGTAGGCGGTCCGGTAAGCCCCGCTTGAAATACTCTGGCTTAACCAGAGTAAGTGGCGGGGGACTGCCAGACTTGAGGGTGAGAGAGGCGAGCG
>sq2515;size=5;
GCTAGCGTTGTTCGGAATTACTGGGCGTAAAGCGCACGTAGGCGGATTTGTTAGTCAGGGGTGAAATCCCGGGGCTCAACCTCGGAACTGCCTTTGATACTGCAAGTCTCGAGTCCGATAGAGGTGAGTG
>sq2516;size=5;
GCTAGCGTTGCTCGGAATCACTGGGCGTAAAGGGCGCGTAGGCGGCCGATCAAGTCAGAGGTGAAAGCCCAGGGCTCAACCCTGGAATTGCCTTTGATACTGTTCGGCTAGAGACCGGAAGAGGTTAGTG
>sq2517;size=5;
GCAAGCGTTGTCCGGAATTACTGGGCGTAAAGTGCGCGTAGGCAGTCCAATAAGTAGGGGGTGAAATCTCACGGCTCAACCGGGAGGCTGCCTTCTAGACTGTTGGACTTGAGCACGGTAGAGGCAGATG
>sq2518;size=5;
ACAAGCGTTGTCCGGATTTATTGGGCGTAAAGCGAGCGCAGGCGGTCCGGTAAGTCTGATGTGAAAGCCCACGGCTCAACCGTGGAACGGCATTGGAAACTGGCGGACTTGAATGTAGCAGAGGAAAGTG
>sq2519;size=5;
CCAAGCGTTGTTCGGATTCACTGGGCGTAAAGGGTGCGTAGGTGGTCGGATAAGTTTGATGTGAAATCTCCGGGCTTAACCCGGAAACTGCATTGAATACTATTTGGCTGGAGGGTTGGAGGGGGGACTG
>sq2520;size=5;
CCGAGCGTTATCCGGATTTACTGGGTTTAAAGGGTGCGTAGGCGGCTCCCTCAGTCAGCGGTGAAATGTATCGGCTCAACCGATAACCTGCCGTTGATACTGGGGAGCTTGAGTTGGGTTGAGGCAGGCG
>sq2521;size=5;
GCAAGCGTTATTCACCTTAACTGGGCGTAAAGGGTACGTAGGCTGTTTTTTACGTTTAAATTAAGTAATCCAAGCTTAACTTTTGAAGTTAATTTAAATACGAAAAAACTAGAGTTTTTAAGAAGTAAGT
>sq2522;size=5;
GCAAGCGTTGTCCGGAATCATTGGGCGTAAAGCGCGCGTAGGCGGCCCGATAAGTCCGCTGTAAAAGTCCAGGGCTCAACCCTGGAAAGCCGGTGGATACTGTCGGGCTCGAGTCCGGAAGAGGCGAGTG
>sq2523;size=5;
AATAGCGTATATCAAAGTTGCAGCAGTTAGAAAGCTCGTAGTTGGATTTTGGGAGTGGGATGGCGGTCCGCTGCCCTTAGCTGGGTGTCCGGTACCTCGGGGCCCAGAGCGTTTACTTTGAAAAAATTTG
>sq2524;size=5;
GCAAACGTTGTTCGGAATTATTGGGTTTAAAGGGTGCGTAGGCGGTCTGATAAGTCGGCGGTGAAAGCCCGGGGCTCAACCCCGGAACTGCCATCGATACTGTCAGACTTGAGTGTGGTTGAGGGTGGCG
>sq2525;size=5;
GCGAGCGTTATCCGGATTTACTGGGCGTAAAGCGCGTTAAGGCGGCCGACAAAGTTGGTGGTGAAATTTCAGGGCTCAACTCTGAAACTGCCTCCAATACTGGTCGGCTTGAGTGCGAGAGAGGAAGGTG
>sq2526;size=5;
CCGAGTGGTCGGGACGATTATTGGGCCTAAAGCATCCGTAGCCGGTCTTGCAAGTCTTCCGTTAAATCCACCTGCTTAACAGATGGGCTGCGGAAGATACTACAAGACTAGGAGGCGGGAGAGGCAAGCG
>sq2527;size=5;
GCAAGCGTTGTTCGGATTTACTGGGCGTAAAGGGCGCGTAGGCGGCGCGGTAAGTCACTTGTGAAATCTCTGAGCTTAACTCAGAACGGCCAAGTGATACTGCTGTGCTAGAGTGCGGAAGAGGCAACCG
>sq2528;size=5;
GCAAGCGTTATCCGGAATCACTGGGCGTAAAGGGTGCGTAGGCGGCCGATAAAGTCTGGGGTGAAAGGCTACGGCTCAACCGTGGTAAGCCTTGGAAACTTATGGGCTTGAGTGCAGGAGAGGTAAGTGG
>sq2529;size=5;
GCAAGCGTTGTCCGGAATTATTGGGCGTAAAGCGCGCGCAGGCGGTTTCTTAAGTCAGGTGTTTAATCCCGGGGCTCAACCCTGGTACGCACTTGAAACTGGGAGGCTTGAGTGCAGGAGAGGAGAGCGG
>sq2530;size=5;
GCGAGCGTTATCCGGATTTACTGGGTTTAAAGGGTGTGTAGGCGGGCTATTAAGTCAGCGGTGAAATCTTCGGGCTCAACCCGGAAACTGCCATTGATACTATTAGTCTTGAATACTGTGGAGGTATGCG
>sq2531;size=5;
GCGAGCGTTGTCCGGATTTATTGGGTTTAAAGGGTGCGTAGGTGGCTTAGTAAGTCAGTGGTGAAATACGGTTGCTCAACAATCGAGGTGCCATTGATACTGCAAAGCTTGAAATAATTGGAGGCTGCCG
>sq2532;size=5;
GCTAGCGTTACTCGGAATTACTGGGCGTAAAGGGCGCGTAGGCGGCGCTCCAAGTTAGGCGTGAAAGCCCTGGGCTCAACCTGGGGACTGCGCTTAAGACTGGAGTGCTAGAGGATGGAAGAGGGTTGTG
>sq2533;size=5;
CCAAGCGTTGTTCGGACTTACTGGGCGTAAAGGGTGCGTAGGTGGCAGCGCAAGTCTGACGTGAAATCTCCGAGCTTAACTCGGAAATGGCGTTGGAAACTGCATTGCTAGAGGGTTGGAGGGGGGACTG
>sq2534;size=5;
TCAAGTGCTATTCGGAATTATTGGGTGTAAAGGATGTGTAGGAGGTTTTGTAAGTCAGTGGTGTAATCCCAAGTTTCAAGCTTGGAACTGCTTCTGATACTGCAAGACTAGAGTAAGATAGAGGATGGTG
>sq2535;size=5;
GCTAGCGTTGTTCGGAATTACTGGGCGTAAAGCGCGCGCAGGTGGTTTCTCAAGTCAGTGGTGAAAGCCCGGAGCTCAACTCCGGAACTGCCATTGAAACTGTGAAGCTCGAGGACGAGAGAGGTGAGTG
>sq2536;size=5;
GCGAGCGTTGTCCGGAATCATTGGGCGTAAAGGGCGCGTAGGTGGCCCGGTCAGTTCGTGGTGAAAGCGCGGGGCTCAACCCTGCGTCGGCCATGAATACTGCCGCGGCTGGAGCACTGTAGAGGCAGGC
>sq2537;size=5;
GCGAGCGTTATCCGGAATTACTGGGCGTAAAGAGTGCGTAGGTGGTTATGCAAGCGCGGGGTATAAGGCTAGGGCCTAACCGTAGTTCGCCCCGCGAACTGCGTAACTTGAGTACAGGAGGGGAAAGCGG
>sq2538;size=5;
ACTAGTGTTATTCATCTTTATTAGGTTTAAAGGGTACTCAAACGGTAAAATTAGCTGTAAAAAGGACAGTTTTACTAGAGTTTTATATAAGGAGGTCGTACTTGTGGAGGAGAGATGAAATTTGTTGATA
>sq2539;size=5;
GCAAGCGTTGTTCGGAGTTACTGGGCGTAAAGGGTGCGTAGGCGGCTTGGTAAGTGTGGTGTGAAATCTCCCGGCTCAACTGGGAGGGTGCGCTACAAACTGCCGGGCTAGAGTGCGGGAGAGGAGAGTG
>sq2540;size=5;
GCAAGCGTTGTCCGGAATCATTGGGCGTAAAGAGTTCGTAGGTGGCATGTTAAGTCTGGTGTTAAAGGCAGAAGCTCAACTTCTGTAAGGCACTGGATACTGGCAAGATTGAATGTGGTAGAGGTAAAGG
>sq2541;size=5;
GCGAGCGTTGTCCGGAATTACTGGGTGTAAAGGGAGCGTAGGCGGGATGGCAAGTCAGATGTGAAAACTATGGGCTCAACCCATAGACTGCATTTGAAACTGCTGTTCTTGAGTGAGGTAGAGGTAAGCG
>sq2542;size=5;
CCAAGCGTTGTTCGGATTCACTGGGCGTAAAGGGTGCGTAGGTGGTGAGGTAAGTCGGATGTGAAATCTCCGAGCTCAACTCGGAAAATGCATTGGAAACTACCTTGCTCGAGGGTTGGAGGGGGGACTG
>sq2543;size=5;
GCGAGCGTTATTCGGAATCACTGGGCGTAAAGCGTGCGTAGGCTGTCTAGCAAGTTGGGAGTGAAAGCCCAGGGCTCAACCCTGGAATTGCTCTCAAAACTGCAAGACTCGAATCTCGGAGAGGATAGCG
>sq2544;size=5;
GCAAGCGCTAATCGGCCTTCCTTTGCGTCCCGCGCCCTCCTTCTTTTGGCTCCGTTCGCTGTGCCCGCCCCGGGCTCCCCCTGGGCATTGCCTTTCCCCCTCTCCCGCTCGAGTCTTGTCGCGGGGGGTC
>sq2545;size=5;
TATTACAGCACTAAGGAGGAATAAAACACACAACTAGATTGATCTTCTGGGACTGGAAGAGGACAGTGAGGAATGTGCTGAAGTGAAGGTGAAGATTACCGGTGCAGGTTGTAATAGGCCCTGGAAGTCC
>sq2546;size=5;
GCTAGCGTTGTTCGGAATTACTGGGCATAAAGCGCACGTAGGCGGTTTTTTAAGTCAGAGGTGAAAGCCCGGAGCTCAACTCCGGAATTGCCTTTGAGACTGGAAGACTTGAACGTCGGAGAGGTGAGTG
>sq2547;size=5;
GCGAGCGTTAATCGGAATTACTGGGCGTAAAGGGTGCGCAGGTGGTTACGTAAGTCTGATGTGAAAGCCCCGGGCTCAACCTGGGAACTGCATTGGAGACTGCGTGGCTAGAGTGTGGCAGAGGGGGGTG
>sq2548;size=5;
GCGAGCGTTGTCCGGAATCATTGGGCGTAAAGGGAGCGCAGGCGGGCAAGTAAGTCTTTCTTAAAAGTTCGGGGCTCAACCCCGTGATGGGAAAGAAACTACATGTCTTGAGTACAGGAGAGGAAAGCGG
>sq2549;size=5;
GCAAGCGTTGTCCGGATTTATTGGGCGTAAAGAGCTCGTAGGCGGCTAAGTAAGTCGGGTGTTAAATCCCCAGGCTCAACCTGGGACACCACCCGATACTGCTTTGGCTAGAGTCCGGTAGGGGAGCGTG
>sq2550;size=5;
TCGAGCGTTGTCCGGAGTTACTGGGCGTAAAGCGTGCGCAGGCGGCGCACCGCGCCCGGCGTGAAAGCCCCCGGCTCAACCGGGGAGGGTCGTCGGGGACGGGTGCGCTTGAGGGTATCAGGGGCTGGTG
>sq2551;size=5;
GCGAGCGTTATCCGGATTTATTGGGTTTAAAGGGTCCGTAGGCGGGCCTGTAAGTCGGAGGTGAAATCCCGCGGCTCAACCGCGGAACCGCCTTCGATACTGCGGGTCTTGAGTAGGCTTGAGGCGGCCG
>sq2552;size=5;
CCGAGCGTTATCCGGAATTACTGGGCGTAAAACGTGAGCATCCGGCCTTGCTAGTCCAATGTTAAATCTCATTGCTCAACGATGAGACCGCGTTGGAAACGGCATGGCTAGAGCGGGTAAGAGGCAGACG
>sq2553;size=5;
CCAAGCGTTGTTCGGATTTACTGGGCGTAAAGGGCGGGTAGGCGGCATGGTAAGTCACTTGTGAAATCTCCGAGCTTAACTCGGAACGGCCAAGTGATACTGCTGAGCTAGAGTGCAGAAGGGGCAATCG
>sq2554;size=5;
GCGAGCGTTGTCCGGAATTATTGGGCGTAAAGGGCGCGTAGGCGGATCTGTAAGTCTGACTTAAAAGTGCAGGGCTCAACCCTGTGAGGGGTCAGAAACTATAGATCTTGAGTGCAGGAGAGGAAAGTGG
>sq2555;size=5;
CCAAGCGTTGTTCGGATTTACTGGGCGTAAAGGGTGCGTAGGTGGCGGGGTAAGTCTGGTGTGAAATCTCCGAGCTCAACTCGGAAAAGCATCGGAAACTATCCCGCTAGAGGGTCGGAGGGGAGACTGG
>sq2556;size=5;
GCGAGCGTTGTCCGGAATCATTGGGCGTAAAGCGCGTGTAGGCGGTCCGGTAAGTCCGCTGTGAAAGTCGGGGGCTCAACCCTCGGATGCCGGTGGATACTGTCGGGCTTGAGTACGGAAGAGGCGAGTG
>sq2557;size=5;
ACGAGCGTTATCCGGATTTATTGGGCGTAAAGCGCGTCTAGGTGGTTATGTAAGTCTGATGTGAAAATGCAGGGCTCAACCCTGTATTGCGTTGGAAACTGTGTAACTAGAGTACTGGAGAGGTAAGCGG
>sq2558;size=5;
GCTAGCGTTGTTCGGAATAACTGGGCGTAAAGGGCGCGTAGGCGGTTTGGTATGTCAGATGTGAAAGCCCCGGGCTTAACCTGGGAACTGCATTTGAAACTGCCAGACTTGAGGACGAGAGAGGAAAGTG
>sq2559;size=5;
GCAAGCGTTATCCGGATTTACTGGGTGTAAAGGGAGCGCAGACGGCGAAGCAAGTCTGAAGTGAAATGCATGGGCTCAACCCATGAATTGCTTTGGAAACTGTATAGCTTGAGTGTCGGAGGGGTAAGCG
>sq2560;size=5;
GCAAACGTTGTTCGGATTTACTGGGCGTAAAGCGCGTGTAGGCGGCTTTACAAGTCGGATGTGAAAGCCCACGGCTCAACCGTGGAAGTGCATCCGAAACTGTATCGCTGGAGTCCCGGAGAGGAAGGTG
>sq2561;size=5;
GCAAGCGTTGTTCGGAATTATTGGGCGTAAAGCGCGTGTAGGCGGCTTGGCAAGTCAGATGTGAAAGCCCATGGCTCAACCATGGAAGTGCGTCTGAAACTGCTGAGCTTGAGTACCGGAGAGGATGGCG
>sq2562;size=5;
TCGAGCGTTGTCCGGAGTTACTGGGCGTAAAGCGCGTGCAGATGGCTCATTACGCCCGGCGTGAAAGCCCCCGGCTCAACCGGGGAGGGTCGTCGGGGACGGGTGAGCTTGAGGGTCGCAGGGGCTGGTG
>sq2563;size=5;
GCAAGCGTTACTCGGAATCACTGGGCGTAAAGGGAGCGTAGGCGGCACAACAAGTTAGGAGTGAAATACCGTGGCTTAACCACGGAACTGCTTTTAAAACTGTTGAGCTAGAGTGATGGAGAGGAAAGCG
>sq2564;size=5;
GCAAGCGTTGTCCGGATTTATTGGGTTTAAAGGGTGCGTAGGTGGTTTGCTAAGTCAGTGGTGAAAGCTGGTTGCTCAACAATCAAGTTGCCATTGATACTGTCAGACTTGAGAGAAGTGGAGGCTCATG
>sq2565;size=5;
GCGAACGTTATTCGGAATCATTGGGCTTAAAGCGCGTGTAGGCGGATGGGAACGTCGGTCGTTGAAAGCCCCCGGCTCAACCGGGGAACTGGCACCGAAACGGCCCGTCTGGAGGGACATAGGGGGATCT
>sq2566;size=5;
GCAAGCGTTATTCATCGTAACTGGGTATAAAGCGTATGTAGGCGGATTTTGCGACCTTAACATAAGGAAAACTACAATAGCGAGGTAGGATTTGTGAGGTGCTAAAATCTAGAGTAGAGATAGAGGAATA
>sq2567;size=5;
ACAAGCGTTGCTCGGAATCACTGGGCGTAAAGCGTACGCAGGCGGACTGTTAGGTCATGTGTGAAATCCCAGGGCTCAACCCTGGAAGTGCACTTGAAACCGGCAGCCTTGAGTGCGGGAGAGGTGAGTG
>sq2568;size=5;
GCTAGCGTTGTTCGGAATTACTGGGCGTAAAGCGTACGTAGGCGGCTTTTTAAGTCAGAGGTGAAATCCCACGACTCAATCGTGGAACTGCCTTTGAGACTGGATCGCTTGAAGGTGGGAGAGGTAAGTG
>sq2569;size=5;
GCTAGCGTTGCTCGGAATTACTGGGCGTAAAGGGCGCGTAGGCGGCTTAGTTAGTCAGGCGTGAAATTCCTGGGCTCAACCTGGGGACTGCGCTTGATACGGCTAGGCTAGAGGATGGAAGAGGGTCGCG
>sq2570;size=5;
CCTGGTGTTATCCGGATTTATTGGGTTTAAAGGGAGCGTAGGCCGTAGATTAAGTGTGTTGTGAAATGTAGGCGCCCAACGTCTGCCTTGCAGCGCAAACTGGTTTACTTGAGTACGCGCAACGCAGGCG
>sq2571;size=5;
GCTAGCGTTGTTCGGAATCACTGGGCGTAAAGCGCACGTAGGCGGATTTGTCAGTCAGGGGTGAAATCCCGGGGCTCAACCTCGGAACTGCCTCTGATACAGCAAGTCTTGAGTCCGATAGAGGTGGGTG
>sq2572;size=5;
GCAAGCGTTGTTCGGAATTACTGGGCATAAAGGGTGCGTAGGCGGTTTGATGCGTCTTGGGTGAAATCCTCCGGCCCAACCGGGGGTCTGCCTGAGATACGATCTGACTAGAGTGCGTGAGGGGTGACTG
>sq2573;size=5;
GCGAGCGTTGCTCGGATTCACTGGGTGTAAAGGGCAAGTAGGCGGCTCTGTAAGTCGGGTGTGAAATCCCACGGCTCAACCGTGGAACTGCGTCCGAAACTGCAGGGCTTGAGGACGAGAGAGGCGAATG
>sq2574;size=5;
GCAAGTGTTGTTCGGAATCACTGGGCGTAAAGGGAGCGTAGGCGGATGCTTGTGTCGGATGTTTAAAACCGGGGCCCAACCCCGGCGTGGCATTCGAAACTGGGCATCTTGAATGGGACAGAGGCCGGTG
>sq2575;size=5;
TCGAGCGTTAATCGGAATCACTGGGCTTAAAGCGTGCGTAGGCGGATGCATAGGCACCTTGTGAAATACCTCGGCTCAACCGGGGAATTGCTTGGTGAACCATGCATCTTGAGGCAGGTAGGGGTGGCTG
>sq2576;size=5;
GCGAGCGTTGTCCGGAATTACTGGGCGTAAAGGGCACGCAGGCTGTGCTTCAAGTCAGCTGTAAAAGGATGCGGCTTAACCGTGTTATGCAGTTGAGACTGAGGTGCTGGAGTACCGGAGAGGCAAGTGG
>sq2577;size=5;
CCAAGCATTATCCGGAATCACTGGGCGTAAAGGATGTGTAGGCGGACGTATTAGTCTTTCGTGAAAGCTTTCGGGCCTAACCCGGAAAACGCGGAAGAAACGGTACGACTTAGAGGATGCGAGAGGTATA
>sq2578;size=5;
GCGAGCGTTGTTCGGAATTATTGGGCGTAAAGGGTGCGCAGGCGGTTCTACAAGTCTGGTGTTAAATCCCGCAGCTTAACTGCGGACAGGCATTGGAAACTGTAGGACTAGAGTTCTGGAGGGGTAGCTG
>sq2579;size=5;
GCAAACGTTGCTCGGAATTACTGGGCGTAAAGCGCGTGTAGGCGGACCTGTAAGTTGGACGTGAAAGCCCTGGGCTCAACCCAGGAATTGCATCCAAAACTACAGGCCTAGAGTGATGGAGAGGAAAGCA
>sq2580;size=5;
GCGAGCGTTATCCAGCATGATTGGGCGTAAAGGGTACGTAGGTGGCCACTTAAGTCAATTGTATGAAAGACCGGGATTTTAGATCTCGGAAGAACTGTTGAAACTGGGTCGGCTAGAGTTTGGGGAGTGT
>sq2581;size=5;
GCGAGCGTTGTCCGGATTCATTGGGCGTAAAGAGCACGCAGGCGGTTTGGCAAGTCGGATGTGAAAACCCGAAGCTCAACTTCGGGCCTGCATCCGAAACTGCCCGACTAGAGGTAGGTAGGGGAGATCG
>sq2582;size=5;
GCAAGCGTTAATCGGAATTACTGGGCGTAAAGCGTGCGCAGGCGGTCTTGTAAGACAGTCGTGAAATCTCTCGGCTTAACCGGGAGTGGTCGTCGGATACTGCACGACTAGAGGACGGTAGAGGCGTGTG
>sq2583;size=5;
CCAAGCGTTGTCCGGATTTACTGGGCGTAAAGAGCGCGTAGGCGGTCCGTTAAGTGTAGAGTGAAAGCTCCGGGCTCAACCCGGAAACCGCTCTGCATACTGGCGGACTCGAGGGTGGCAGAGGCTTGTG
>sq2584;size=5;
GCTAGCGTTGTTCGGAATGACTGGGCGTAAAGGGTGCGTAGGCGGTTTGATAAGTTTGGTGTGAAAGTCCTGGGCTCAACCTGGGGATTGCACTGGAAACTATTAGACTAGAGATCGAGAGAGGAAAATG
>sq2585;size=5;
GCGAGCGTTACTCGGAATTACTGGGCGTAAAGCGTGCGTAGGTGGTTCGTTAAGTCTGTCGTGAAATCCCCGGGCTCAACCTGGGAATGGCGATGGATACTGGCGAGCTAGAGTGAGGTAGAGGAGAGTG
>sq2586;size=5;
GCAAGCGTTGTCCGGATTTATTGGGTTTAAAGGGTGCGTAGGCGGTCTGGTAAGTCGGCGATGAAAGCCCGGGGCTCAACCCCGGAACTGTCGTCGATACTGTCGGACTTGAGTGAGGTGGAGGCTGGCG
>sq2587;size=5;
CCAAGCGTTATCCGGAATCACTGGGCGTAAAGCGTGCGTAGGTGGGAATTTAAGTGAGTTGTTAAATCGTGTGGCTCAACCATATCGATGTAGCTCATACTGGGTTCCTAGAGGACAGCAGAGGCAAGTG
>sq2588;size=5;
GCGAGCGTTACTCGGAATTACTAGGCGTAAAGCGTGGGCAGGTGGTCCGATAAGTCTGTTGTGAAAGCTCCCGGCTTAACCGGGAGAGGCCAATGGATACTGTCGGACTTGAATGTGGGAGAGGTGACTG
>sq2589;size=5;
GCTAGCGTTGTTCGGAATCACTGGGCGTAAAGCGCGCGTAGGCGGAGACATAAGTCAGGGGTGAAATCCTTGGGCTCAACCCAAGAATTGCCTTTGAAACTAGGTTGCTAGAGTACTGGAGGGGATGGCG
>sq2590;size=5;
GCGAGCGTTATCCGGATTCATTGGGTTTAAAGGGTGCGTAGGCGGCTTTTTAAGTCAGTGGTGAAATCTTGCCGCTTAACGGTAAAATTGCCATTGATATTGATAAGCTTGAGTACAATTGAGGTAAGCG
>sq2591;size=5;
GCGGGCGTTATCCGGATTTATTGGGTTTAAAGGGTGCGTAGGTTGCATGATAAGTCAGCGGTGAAAACTGAACGCTCAACGTTCAGCCTGCCGTTGAAACTGTCAGGCTTGAGTGCAGTGGCGGCAGGCG
>sq2592;size=5;
TGTGAAGAAGCGACGCAAGACTGTCAAACTGGACACACACGACATCACCATGCACAACATACACTCCAAAGCCTGAACACACACAGGGAGACGCTGATTCTGGACGCCTGTCTGTTCTCTTCAATTAGAA
>sq2593;size=5;
CCGAGTGTTACCCGGATTTATTGGGCGTAAGGGGTGTGTAGGTGGTTTAGTAAGTTCGCGGTTAAACCCTATCGGCTTAACCTTTAGGCTGCTGCGAATACTGCTAAACTAAGAGGGCGTTAGAGGTGAA
>sq2594;size=5;
GCAAGCGTTAATCGGATTTACTGGGCGTAAAGGGCGCGTAGGTGGTTATTTAAGTGAGATGTGAAAGCCCCGGGCTTAACCTGGGAACTGCATCTTATACTGGGTAACTGGAGTGCAATAGAGGGTAGTG
>sq2595;size=5;
GCTAGCGTTGTTCGGAATCACTGGGCGTAAAGGGTGCGCAGGCGGGATCTTAAGTCAGGGGTGAAATCCCGAGGCTCAACCTCGGAACTGCCCTTGATACTGGGGTTCTTGAGTCCGGAAGAGGTGGGTG
>sq2596;size=5;
CCAAGCGTTATCCGGATTTATTGGGTTTAAAGGGTGCGTAGGTGGTTTTTTAAGTCAGGGGTGAAAGACGGCAGCTTAACTGTCGCAGTGCCTTTGATACTGAAGAACTTGAATGAACTAGAGGTAGGCG
>sq2597;size=5;
GCTAGCGTTGTTCGGAATTATTGGGCGTAAAGCGCGTGTAGGCGGTCCCGCAAGTTGGGTGTGAAAGCCCTCGGCTTAACCGAGGAAGTGCGCCCAAAACTACGGAACTTGAGTACCGGAGAGGGTGGCG
>sq2598;size=5;
GCAAGCGTTGTCCGGATTTACTGGGTGTAAAGGGCGTGTAGGCGGAGATGCAAGTTGGGAGTGAAATCCCGGGGCTCAACCCCGGAACTGCTCTCAAAACTGTATCCCTTGAGTATCGGAGAGGCAAGCG
>sq2599;size=5;
GCGAACGTTATTCGGAATCACTGGGCTTAAAGCGCGTGTAGGCGGGACGGCGCGTCGGCCGCTGAAATCCCCCGGCTCAACCGGGGAAGTGGCGCCGATACGGCCGCCCTGGAGCGACGTAGGGGGGACC
>sq2600;size=5;
GCAAGCGTTAATCGGAATGACTGGGCGTAAAGCGCACGCAGGCGGTCTGTTAAGTTGGATGTGAAATCCCCGGGCTTAACCTGGGAACTGCATTCAAAACTGACAGGCTAGAGTCTTGTAGAGGGGGGTA
>sq2601;size=5;
GCAAACGTTGTTCGGAATTACTGGGCGTAAAGCGCGTGTAGGCGGCAATACAAGTCGGATGTGAAATCCCGCGGCTCAACCGTGGAAGTGCACCCGAAACTGTATCGCTAGAGTCCCGGAGAGGATGGTG
>sq2602;size=5;
GCTAGCGTTGTTCGGAATTACTGGGCGTAAAGCGCGCGTAGGCGGATGTTCAAGTCGGGGGTGAAATCCCGGGGCTCAACCCCGGAACTGCCTCCGATACTGGACGTCTGGAGGACGGGAGAGGCGAGTG
>sq2603;size=5;
GCAAGCGTTGTCCGGATTTATTGGGCGTAAAGAGCTCGTAGGTGGCTAAGTAAGTCGGATGTTAAATCCCCAGGCTCAACCTGGGACACCACCCGATACTGCTTTGGCTAGAGTCCGGTAGGGGAGCGTG
>sq2604;size=5;
GCGAGCGTTAATCGGAATTACTGGGCGTAAAGCGTGCGCAGGCGGTTCGGTAAGTTGGGCGTGAAATCTCCTGGCTTAACTAGGAGAGGTCGTTCAATACTACCGGACTTGAGAGTGGTAGAGGAAGATG
>sq2605;size=5;
TCGAGCGTTATCCGGAATCATTGGGCGTAAAGGGTGCGTAGGCGGCGATGTTAGTCTCGTGTTAAATCTTTCGGCTCAACCGAGAGTCTGCATGGGAAACGGCATTGCTTGAGGACGGGAGAGGTCTCTG
>sq2606;size=5;
GCAAGCGTTATCCGGAATTATTGGGCGTAAAGCGTCCGTAGGTGGCTTTTTAAGTCTTTTGTCAAATCGTGCAGCTTAACTGCATACAGGCGGAGGAAACTAAGGAGCTAGAGTGCGATAGGGGTCACAG
>sq2607;size=5;
TCAAGCGTTGTTCGGAATTACTGGGCGTAAAGGGTGCGTAGGCTGCGCAGAAAGTCAGATGTGAAATCCGGGGGCTCAACCTCCGAATTGCATCCGATACTCCTGTGCTAGAGGATTGGAGAGGAGCTTG
>sq2608;size=5;
GCAAGCGTTAATCGGAATTACTGGGCGTAAAGGGCGCGTAGGCGGTAGTGCAAGTCGCGGGTCAAATGCCACGGCTCAACCGTGGAAAGCTCGCGGGACTGCATTGCTAGAGGGCTGTAGGGGGGGTTGG
>sq2609;size=5;
GCGAGCGTTGTCCGGAATGACTGGGCGTAAAGGGTACGTAGGCGGCCAGGTAAGTCAGGTGTGAAAGTCTAGGGCTCAACCCTAGTGAGCACTTGAAACTGCTTGGCTTGAGTCGAGGAGAGGAAGGTGG
>sq2610;size=5;
GCGAGCGTTGTTCGGAATTACTGGGCGTAAAGGGTTTGTAGGCTGAAATGTAAGTCAAGTGTGAAATCCCCGAGCTAAACTTGGGACGTGCATTTGAAACTGTGTTTCTTGAGTATCGTAGAGGGTGGTG
>sq2611;size=5;
GCGAGCGTTGTCCGGAATTACTGGGCGTAAAGGGCGTGTAGGCGGCCTTTCAAGTCGGCTGTGAAATACCCCGGCTCAACCGGGGGGGTGCAGTCGAAACTGGGGGGCTTGAGTGCAGGAGAGGAGGGTG
>sq2612;size=5;
GCGAGCGTTGTCCGGAATTACTGGGCGTAAAGGGCGAGTAGGCGGCTATACAAGTCAGATGTGAAATACAGGGGCTTAACCCCTGGGCTGCATTTGAAACTGTATAGCTTGAGTGCAGGAGAGGAAAGTG
>sq2613;size=5;
ACAAGTGTTATTCATCTTTAACCGGTTTAAAGGGTACCTAGACGGAAAATCAAGCCATAGTAGGGACTAATTTTCTAGAGTTTTATGTGTGAATAGTCGAATTATCTGAGTAGCAATAATATGCAGTGAT
>sq2614;size=5;
GCGAGCGTTGTCCGGAATCACTGGGCGTAAAGGGTTCGCAGGCGGATAAACAAGTCAAGAGTAAAAGGCATGGGCTTAACCCATGTAAGCTATTGAAACTGTCTATCTTGAGATGTGGAGAGGTAAGTGG
>sq2615;size=5;
GCAAGCGTTGTCCGGATTTACTGGGCGTAAAGAATGCGTAGGCGGATATTTAAGTGAGATGTGAAATTCCCGGGCTTAACTTGGGAGCTGCATTTCAAACTGGGTATCTAGAGTGCGGGAGAGGAAAGTG
>sq2616;size=5;
GCAAGCGTTATTCGGATTCATTGGGCGTAAAGGGCGCGTAGGTGGCTGGGCAAGTCCGGTGTGAAAACGCTACCGCTCAACGGAGCGAATGCGCTGGATACTGCTCAACTTGAGTACGGAAGAGGTTGGC
>sq2617;size=5;
GCAAGCGTTAATCGGAATTACTGGGCGTAAAGCGCACGCAGGTGGCTGAGAAAGTCGGATGTGAAAGCCCTGGGCTTAACCTGGGAACTGCATTCGAAACTTCTCAGCTCGAGTATGGGAGAGGGAAGTG
>sq2618;size=5;
GCAAGCGTTGTCCGGATTTATTGGGCGTAAAGAGCTCGTAGGCGGTTTGGTAAGTCTGGTGTGAAATCTCCACGCTCAACGTGGAGGGGCCACCCGATACTGCCATGACTGGAGTCCGGTAGAGGAGTGT
>sq2619;size=5;
GCAAGCGTTAATCGGAATAACTGGGCGTAAAGCGCGCGTAGGTGGTTTGTCAAGTTGGATGTGAAATCACCGGGCTCAACCTGGGAACTGCATCCAAAACTGACTGACTAGAGTACGGTAGAGGTTAGTG
>sq2620;size=5;
GCGAGCGTTGTTCGGAATCACTGGGCGTAAAGGGTGCGCAGGCGGTCATGAAAGTCAGAAGTGAAATCCCAGGGCTCAACCCTGGAATGGCTTTTGAAACTCCATGACTAGAGTATTGGAGAGGTTGGCG
>sq2621;size=5;
GCGAGCGTTATCCGGAATCATTGGGCGTAAAGAGGGAGCAGGCGGCCGCAAGGGTCTGTGGTGAAAGACCGAAGCTAAACTTCGGTAAGCCATGGAAACCGGGCGGCTAGAGTGCGGAAGAGGATCGTGG
>sq2622;size=5;
GCGAGCGTTGTCCGGAATTATTGGGCGTAAAGGGCTCGTAGGCGGTTTGTCACGTCGGGAGTGAAAACACGGGGCTCAACTCCGTGCCTGCTTCCGATACGGGCTGACTAGAGGTATGCAGGGGAGAATG
>sq2623;size=5;
GCAAGCGTTATCCAAATTGATTGGGCGTAAAGGGTTTGTAGACGGTGTTTTATCGCAATATGTAAAAAAGTGAAAAATTCTTTCATTCTAGCATATTGTACATAAACACTTGAGTATAATTGAGGATAAC
>sq2624;size=5;
GCAAGCGTTATCCGGAATTACTGGGTTTAAAGGGTGCGTAGGTGGGTCTGTAAGTCAGTGGTGAAATCTTCGAGCTTAACTCGGAAACTGCCATTGATACTATAGGTCTTGAATCATCTGGAGGTGAGCG
>sq2625;size=5;
GCAAGCGTTGTCCGGAATTATTGGGCGTAAAGAGCTCGTAGGCGGTTTGTCGCGTCTGGTGTGAAAACTCAAGGCTCAACCTTGAGCTTGCATCGGGTACGGGCAGACTAGAGTGTGGTAGGGGTGACTG
>sq2626;size=5;
ACAAGTGTTATTCATCTTTAACAGGTTTAAAGGGTACCTAGACGGGAAATCAAGCCATAGTAGGGACTAATTTCCTAGAGTTTCATAAGTTAAGATCGAACTTACCGAGGAGCGATAAAATGCGTAGGAT
>sq2627;size=5;
GCAAGCGTTAATCGGAATTCCTGGGCGTAAAGCGTGCGCCGGCGGTTATCTCAGCCAGCTGTGCCCTCCCCGGGCTCCCCCTGGGAACTGCATTTGTGACTGTCTAGCTAGAGTACGGCCGAGGGGGATG
>sq2628;size=5;
GCAAGCATTAATCGGATTTATTGGGCGTAAAGGGCGCGTAGGCGGGGGTGTCAGTCAGATGTGAAATCCCGGGGCTCAACCTCGGAACAGCATTTGAAACTACATCTCTAGAGGGTAGGCGGAGAAAACG
>sq2629;size=5;
GCTAGCGTTGTTCGGAATCACTGGGCGTAAAGGGCGCGTAGGCGGCCGGAGGTGTCGGATGTGAAAGCCCGGGGCTCAACCCCGGAGGTGCATCCGCGACTCTTTGGCTGGAGGTCGGAAGAGGAGGGTG
>sq2630;size=5;
GCGAGCGTTGTTCGGAATTATTGGGCGTAAAGGGCATGCAGGCGGGTCGCCAAGCTTGGTAAGAAATACCGGGGCTCAACTCCGGAGCTATATTGAGAACTGGCGAGCTAGAGTTGCCGAAGGGTATCCG
>sq2631;size=5;
GCTAGCGTTGCTCGGAATTACTGGGCATAAAGCGCGCGTAGGTGGTCTTGTAAGCGAAGGATGAAAGCCCATGGCTCACCCATGGAACTGTCTTTCGTACTGCAAGGCTGGAGGGCGGGAGGGGAGAATG
>sq2632;size=5;
CCGAGCATTATCCGGAATCACTGGGCGTAAAGGGTGCGTAGGCGGCGATGTTAGTCTCTCGTTAAAGTTCTCGGGCTTAACCCAGGAAATGCGAGGGAAACGGCATCGCTTTGAGGATATGAGAGGTATA
>sq2633;size=5;
GCTAGCGTTGTTCGGAATTACTGGGCGTAAAGGGCGCGTAGGCTGTTTAACAAGTCTGTTGTGAAATCCTGGGGCTTAACTCCAGACGTGCAATGGAAACTGTTAGACTTGAGTGCAGTAGAGGTTGGTG
>sq2634;size=5;
TCGAGCGTTAGTCGGAATCACTGGGCTTAAAGCGTGCGTAGGCGGATGTGCAGGCGTCGTGTGAAAGCCCTCGGCTCAACCGGGGAATTGCACGGCGAACCGCATGTCTTGAGACAAGTAGAGGCGGTCG
>sq2635;size=5;
CCAAGCGTTATCCGGAATTACTGGGTTTAAAGGGTGCGTAGGCGGCTTTGTAAGTCAGGAGTGAAAGTTTGCGGCTCAACCGTAAAATTGCTTCTGATACTGCATGGCTAGAATTAGGATGAGGTCAGCG
>sq2636;size=5;
GCGAGCGTTGTTCGGATTTACTGGGCGTAAAGGGCGCGCAGGCGGCGATTTTTGTCAGGCGTGAAAGCCCCGGGCTTAACCTGGGAACTGCGCTTGAAACGGGATTGCTAGAGATCGGGAGAGGAGAGCG
>sq2637;size=5;
GCAAGCGTTGTCCGGATTTACTGGGCGTAAAGGGCGCGTAGGCGGCTTGTTAAGTGTAGAGTGAAAGCTCCGGGCTCAACTCGGAAATTGCTCTGCATACTGGCTAGCTAGAGTGTCGCAGAGGTTTGTG
>sq2638;size=5;
GCAAGCGTTGTCCGGATTTATTGGGTTTAAAGGGTGCGTAGGCGGCTCATTAAGTCTGGGGTGAAAGCCCGTTGCTCAACAACGGAACTGCCCTGGAAACTGGTGAGCTTGAGTACAGACGAGGGTGGCG
>sq2639;size=5;
GCAAGCGTTATCCGGAATCATTGGGTTTAAAGGGTCCGCAGGCGGATTTATAAGTCAGTTGTGAAAGCCTACAGCTCAACTGTAGAACTGCCATTGATACTGTAAGTCTTGAATTCGGTCGAAGTGGGCG
>sq2640;size=5;
GCTAGCGTTGTTCGGAATCACTGGGCGTAAAGCGCACGTAGGCGGACTTTCAAGTCAGGGGTGAAATCCCGGGGCTCAACCTCGGAACTGCCTCTGATACTGTTGGTCTCGAGTCCGATAGAGGTGGGTG
>sq2641;size=5;
GCGAGCGTTGTTCGGAATTACTGGGCGTAAAGGGCGCGTAGGCGGCCGATCAAGTCAGATGTGAAAGTCCTGGGCTTAACCTGGGGACTGCATTTGATACTGATTGGCTTGAATTCGGGAGAGGATAGCG
>sq2642;size=5;
TCGAGCGTTATCCGGAATTATTGGGCGTAAAGGGTGCGTAGGTGGTTGTGTTAGTCCTGTGTTAAATTTACTGGCTCAACCGGTAAGCTGCATGGGAAACGGCACGACTTAGAGGTTGGAAGGGGTTTGC
>sq2643;size=5;
GCAAGCGTTGTCCGGAATAACTGGGCGTAAAGCGCATGTAGACGGCATGATAAGCCAAATGTGAAATGTAGGGGCTCAACCCCAGCACTGCGATTGGAACTGTCAAGCTTGAGTGCAGGAGAGGCAAATG
>sq2644;size=5;
GCGAGCGTTAATCGGAATTACTGGGCGTAAAGCGTGCGCAGGCGGTTTTGTAAGTCAGATGTGAAATCCCTTGGCTCAACCGAGGAACTGCATCTGATACTGGTAGGCTTGAGTGTCGGAGGGGATGGTA
>sq2645;size=5;
TCAAGCGTTGTTCGGAATCACTGGGCGTAAAGGGTGCGTAGGTGGCGTGGTAAGTCAGATGTGAAAGCCCAGGGCTCAACCCTGGAATTGCATCCGATACTGCTATGCTAGAGTACTGAAGAGGTGACTA
>sq2646;size=5;
GCAAGCGTTGTTCGGATTTATTGGGCGTAAAGCGCGCGCAGGCGGATAAGCAAGTCAGATGTGAAATCTCGGGGCTCAACCCCGAAACAGCGTCTGAAACTACTGATCTAGAATCTTGGAGAGGGAAGGG
>sq2647;size=5;
GCTAGCGTTGTTCGGAATTACTGGGCGTAAAGCGCACGTAGGCGGCTTTTTAAGTCAGGGGTGAAATCCCGGGGCTCAACCCCGGAACTGCCCTTGAAACTGGATGGCTAGAATCTTGGAGAGGCGAGTG
>sq2648;size=5;
GCAAACGTTGTTCGGAATTACTGGGCGTAAAGCGCGTGTAGGCGGCTCGAAAAGTCGGATGTGAAAGCCCTGGGCTTAGCCTAGGAAGTGCATTCGAAACTCTCGAGCTTGAGTTCTGGAGAGGAAGGCG
>sq2649;size=5;
GCTAGCGTTGTCCGGAATCATTGGGCGTAAAGCGCGTGTAGGCGGTTCGGTAAGTCCGCTGTGAAAGTCGGGGGCTCAACCCTCGGATGCCGGTGGATACTGTCGGACTAGAGTACGGAAGAGGCGAGTG
>sq2650;size=5;
TCAAGCGTTATCCGGATTTATTGGGTTTAAAGGGTGCGTAGGCGGTTGGATAAGTTAGAGGTGAAATCCCGGGGCTCAACTCCGGAATTGCCTCTGATACTGTTCGGCTAGAGATCAGTTGCGGTAGGCG
>sq2651;size=5;
GCAAGCGTTGTTCGGAATTACTGGGCGTAAAGCACGCGTAGGCGGCTTGGTAAGTTGGGAGTGAAATCCCGGAGCTCAACTCCGGAATTGCTTTCAAAACTATCAAGCTAGAGTATGGCAGGGGACAGTG
>sq2652;size=5;
ACCAGCGTTGTCCGGATTTACTGGGCGTAAAGAGCGCGCAGGCGGTCGTTCAAGTCGAGTGTGAAAGCCCCCGGCTCAACTGGGGAGGGTCACTCGATACTGATCGACTTGAAGGCAGGAGAGGGAAGCG
>sq2653;size=5;
GCGAGCGTTGTCCGGAATCACTGGGCGTAAAGGGCGCGTAGGTGGCGCGGGCAGTCAACGGTGAAAGCTCGGGGCTCAACCCCGAGTCGGCCGTCGATACTCCCGTGCTTGAGCACTGTAGAGGCAGGTG
>sq2654;size=5;
GCAAGCGTTACTCGGAATCACTGGGCGTAAAGGGAGCGTAGGCGTTCTATTAAGTCTTGAGTGAAAGCCCGCAGCCTAACTGCGGAACTGCTCAGGAAACTGATAGAATTGAGTATGGAAGAGGTCAGTG
>sq2655;size=5;
GCGAGCGTTATCCGGATTTATTGGGTTTAAAGGGTGCGTAGGCGGTTTGTTAAGTCAGCGGTGAAATCTCAGAGCTCAACTCTGAAACTGCCGTTGAAACTGGCGAACTTGAGTGTAGATGAGGTAGGCG
>sq2656;size=5;
GCAAGCGTTATCCGGAATCACTGGGCGTAAAGGGTGCGTAGGCGGCCGATAAAGTCAGGGGTGAAAGGCTACGGCTCAACCGTAGTAAGCCTTTGAAACTTATTGGCTTGAGTGCAGGAGAGGAGAGTGG
>sq2657;size=5;
CCGAGCGTTGTCCGGAGTTATTGGGCGTAAAGCGCGCGCAGGCGGCTCAATGCGCCCGACGTGAAAGCCCCCGGCTTAACCGGGGAGAGTCGTCGGGTACGGTTGAGCTTGAGGGCGGGAGAGGGTGGTG
>sq2658;size=5;
CCAAGCGTTATCCGGATTTATTGGGCGTAAAGGGCGCGTAGGGGGTTTCATGTGTTTCCGGTTAAAGACCAGGGCTTAACTCTGGCATCGCCGGGAAAACTGTGAAACTTGAGGGTGTTAGAGGTCTGTA
>sq2659;size=5;
GCAAGCGTTGTTCGGAATCACTGGGCTTAAAGGGCGCGTAGGCGGGTTTCCAAGTCTGTGGTGAAATCCTCCAGCTTAACTGGAGAAGTGCCGTGGATACTGGGAATCTCGAGGAGGGTAGGGGCATCTG
>sq2660;size=5;
GCGAGCGTTATCCGGATTTATTGGGTTTAAAGGGTGCGTAGGTGGGCTGTTAAGTCCGCGGTGAAAGTTTGTCGCTTAACGATAAAATTGCCGTTGAAACTGGTAGTCTTGAGTATAGATGAAGTAGGCG
>sq2661;size=5;
GCAAACGTTATTCGGAATCACTGGGCTTACAGGGTGCGTAGGCGGCTTGTTAAGCAGGGTGTGAAATCCCTCGGCTCAACCGAGGAATTGCGCCCTGAACTGGCGAGCTGGAGTGGGACAGAGGTGCGCG
>sq2662;size=5;
GCAAGCGTTATCCGGAATTACTGGGCGTAAAGGGTGCGTAGGCGGCTAGTTAAGTCGAGGTTAAAAGGCAGTAGCTCAACTACTGTTGGGCCTTGAAACTAATTAGCTTGAGTATAGGAGAGGAAAGTGG
>sq2663;size=5;
GCGAGCGTTGTTCGGAATTACTGGGCGTAAAGAGTGTGTAGGCGGTGTTCCAAGTCTGGTGTGAAATCTCCCGGCTTAACTGGGAGGGTGCGCCGGAAACTGGAATGCTTCGAGGGTGGGAGAGGTAAGC
>sq2664;size=5;
GCTAGCGTTGTTCGGATATACTGGGCGTGAAGCGCACGTAGGCGGCGCAGCAAGTCAGGGGTGAAATCCCGGGGCTCAACCCCGGAACTGCCCTTGAAACTGCAGTGCTAGAATCTTGGAGAGGCGAGTG
>sq2665;size=5;
GCAAGTGTTATCCGGAATCACTGGGCGTAAAGCGTCTGTAGGTGGTTTAGTAAGTCAACTGTTAAATCTTGAGGCTTAACCTCAAAACTGCAGTCGAAACTACTAGACTAGAGTATAGTAGGGGTAAAGG
>sq2666;size=5;
GCAAGCGTTGTTCGGAATCATTGGGCGTAAAGCGCGCGCAGGCGGATTGGTAAGTCAGGTGTGAAATCTCGAAGCTCAACTTCGAAACTGCGCCTGAAACTATTAGTCTAGAATGTCGGAGGGGGCAGGG
>sq2667;size=5;
GCAAACGTTGTTCGGAATTACTGGGCGTAAAGCGAGTGTAGGCGGTCTGCTAAGTCGGGTGTGAAAGCCCCGGGCTCAACCCGGGAAGTGCACTCGAAACTGGCAGGCTAGAGTACTGGAGAGGTTGGTG
>sq2668;size=5;
GCAAGCGTTGTTCGGATTTACTGGGCGTAAAGCGTCCGTCGGCGGTTTATTAAGTTTCATCTCTAATCCTGGGGCTCAACCCCAGACCGGGATGGAAAACTAATAGACTAGAGTTTACTATGGGGAGCTG
>sq2669;size=5;
CCAAGCGTTGTCCGGATTTATTGGGCGTAAAGAGCTCGTAGGCGGTTCGGTAAGTCGGGTGTGAAAACTTTGGGCTCAACCCAAAGCCTGCATCCGATACTGCTGTGACTAGAGTTCGGTAGGGGAGCGG
>sq2670;size=5;
GCGAGCGTTGTTCGGAATTACTGGGCGTAAAGGGCGCGTAGGCGGCCTGTTAAGTCGGTTGTGAAATCCCCGGGCTCAACTCGGGAATTGCGTCCGATACTGGCAGGCTCGAATCCGGGAGAGGGATGCG
>sq2671;size=5;
GCAAGCGTTGTTCGGAATTATTGGGCGTAAAGCGCGTGTAGGCGGCTTGGCAAGTCAGATGTGAAAGCCCATGGCTTAACCATGGAAGTGCGTCTGAAACTGCTGAGCTTGAGTGCCGGAGAGGATGGCG
>sq2672;size=5;
GCAAGCGTTGTCCGGAATCATTGGGCGTAAAGCGCGTGTAGGCGGCTCAGTAAGTCCGCTCTGAAAGCCCGGGGCTCAACCCCGGGAGGCGGGTGGATACTGCTGAGCTCGAGTCCGGAAGAGGAGTGTG
>sq2673;size=5;
GCAAGCGTTGTCCGGAATCACTGGGCGTAAAGGGCGCGTAGGCGGCCCGATAAGTAGGGGGTGAAATCTTGCGGCTCAACCGCAAGGCTGCCTTCTAGACTGTCGGGCTTGAGCACAGTAGAGGCAGGTG
>sq2674;size=5;
GCAAGCGTTGTTCGGAATTATTGGGCGTAAAGGGTGCGTAGGCGGTTTGATAAGTCTTGTGTGAAATCTATGGGCTCAACCCATAGTCTGCATAGGAAACTGTCGGGCTTGAGAGTGGGAGAGGTGAGTG
>sq2675;size=5;
GCCATCGTTGTCCGGACTTACTGGGCGTAAAGCGCGTGCAGGCGGACTCGTATGTGCCGTGTGAAAGCGCCGGACTTCCTCCGGCGAGGTCATGGTAGACAGCGGGTCTTGAGGCTCAGAGAGGTCGGTG
>sq2676;size=5;
TCAAGTGCTATTCGGAATTATTGGGTGTAAAGGATGTGTAGGAGGTTTTGTAAGTCGGTGGTGTAATCCCAAGTTTCAAGCTTGGAACTGCTTCTGATACTGCAAGACTAGAGTAAGATAGAGGATGGTG
>sq2677;size=5;
GCGAGCGTTGTCCGGAATTATTGGGCGTAAAGAGCTCGTAGGTGGTCCGTCACGTCGGGTGTGAAAACCCAGGGCTCAACCCTGGGCGTGCACTCGATACGGGCGGACTAGAGTTCGGTAGGGGAGACTG
>sq2678;size=5;
TCGAGCGTTATCCGCATTTATTGGGTTTAAAGGGTGCGTAGGCGGGCTAATAAGTCAGTGGTGAAATCACTCAGCTTAACTGAGTAACTGCCATTGATACTGTTAGTCTAGAATATAAATGGTGCAGGCG
>sq2679;size=5;
GCGAGCGTTGTCCGGAATTATTGGGCGTAAAGAGCTCGTAGGCGGTCTGTCGCGTCGGTCGTGAAAACTTGGGGCTTAACCCTGAGCTTGCGGTCGATACGGGCATGACTGGAGTTCGGTAGGGGAGACT
>sq2680;size=5;
CCAAGCGTTATCCGGATTTACTAGGTTTACGGGGTGCGTAGGCGGACCTTTAAGTCAGTGGTGAAAGTTTGCGGCTCAACCGTAAAATTGCCATTGAAACTGAAGGTCTTGAGTGTAAATGAGGTAGGCG
>sq2681;size=5;
GCAAGCGTTGTCCGGAATTATTGGGCGTAAAGCGCGTGTAGGCGGTCCACTAAGTCGGCTGTGAAAGTCCAGGGCTCAACCCTGGGATGCCGGTCGATACTGGTGGACTAGAGTCCGGAAGAGGCGAGTG
>sq2682;size=5;
GCGAACGTTGTTCGGAATCACTGGGCTTAAAGGGCGCGTAGGCGGGCGATCAAGTCCGGGGTGAAATCCTCCAGCTTAACTGGAGAACTGCCTCGGATACTGATTGTCTCGAGGGGGATAGGGGCATGCG
>sq2683;size=5;
GCAAGCGTTGTTCGGATTTATTGGGCGTAAAGCGCGCGCAGGCGGGTGATTAAGTCAGGTGTGAAATCTCAGGGCTCAACCCTGAAACTGCGCCTGAAACTGATCATCTAGAATATCGGAGAGGGAAGGG
>sq2684;size=5;
CCGAGCGTTGTCCGGATTTATTGGGCGTAAAGCGAACGCAGGTGGTTTATTAAGTCTGGTGTAAAAGGCAGTGGCTCAACCATTGTATGCATTGGAAACTGGTAGACTTGAGTGCAGGAGGGGAGAGTGG
>sq2685;size=5;
CCAAGCGTTGTTCGGATTCACTGGGCGTAAAGGGTGCGTAGGTGGTGGACTAAGTCGGGTGTGAAATCTCCGGGCTCAACCCGGAGGGTGCGCCCGAAACTGGTCTGCTAGAGGATAGGAGGGGAGACTG
>sq2686;size=5;
GCAAGCGTTGTCCGGAATTATTGGGCGTAAAGAGCTCGTAGGCGGTTCGTCGCGTCTGCTGTGAAATCCTCAGGCTCAACCTGGGGCGTGCAGTGGGTACGGGCGGACTGGAGTGCGGTAGGGGTGACTG
>sq2687;size=5;
GCGAGCGTTAATCGGAATTACTGGGCGTAAAGCGCACGTAGGCGGCTTGGTATGTCGGGTGTGAAATCCCCGGGCTCAACCTGGGAACTGCATCCGAAACTGCCTTGCTCGAGTATGGGAGAGGGAAGTG
>sq2688;size=5;
GCTAGCGTTGTCCGGATTTACTGGGCGTAAAGAGCGCGCAGGCGGCACCCTAAGTACTTTGTGAAATCCACCTGCTCAACGGGTGGGGTGCAGGGTAAACTGGGGAGCTAGAGAGCGGTAGAGGGGGGTA
>sq2689;size=5;
GCAAGCGTTGTTCGGAATTACTGGGCGTAAAGCGTACGTAGGCGGTGACATAAGTTTAATATTAAAGACCGAAGCTCAACTTCGGCAATGTATTGAATACTGTGTCGCTAGAGGTTAATAGAGGAAATTG
>sq2690;size=4;
CCAAGCGTTATCCGGAATTATTGGGCGTAAAGGGTGTGTAGGCGGTTGTGTTAGTCTTCCGTTAAATTCTTCGGCTTAACCGGGGACCTGCGGAGGAAACGGCACAACTTGAAGATACGAGAGGCATGTG
>sq2691;size=4;
GCAAGCGTTGTCCGGAATTACTGGGTGTAAAGGGAGCGCAGGCGGACCGGCAAGTTGGAAGTGAAAACTATGGGCTCAACCCATAAATTGCTTTCAAAACTGCTGGCCTTGAGTAGTGCAGAGGTAGGTG
>sq2692;size=4;
GCAAGCGTTGTTCGGAATTATTGGGCGTAAAGGGCGCGTAGGCGGTGCGGTAAGTTTGTGGTGAAATCTCTGGGCTCAACTCAGAGTCTGCCGCGAATACTGCCGTGCTAGAGTGTGGGAGAGGTGAGTG
>sq2693;size=4;
CCAAGCGTTGTTCGGATTTACTGGGCGTAAAGGGCGCGTAGGCGGCGTGACAAGTCACTTGTGAAATCTCTGAGCTTAACTCAGAACGGCCAAGTGAAACTGTTGTGCTAGAGTGCAGAAGGGGCAATCG
>sq2694;size=4;
GCGAGCGTTGTCCGGAATCACTGGGCGTAAAGGGCGCGTAGGTGGCGGGATAAGTGTGTGGTGAAAGCCTGGGGCTCAACCCCAGGTCTGCCATGCAGACTGTCTTGCTTGAGCGTAGTAGAGGCAGGTG
>sq2695;size=4;
GCAAGCGTAGTTCGGAATTATTGGGCGTAAAGCGCGTTTAGGCGGCTTGATAAGTCTGGCGTGAAAGCCTGAAGCTCAACTTCAGAAGTGCGCTGGAAACTATCGAGCTTGAGCACTGGAGGGGGAAGGG
>sq2696;size=4;
GCGAGCGTTGTCCGGAATTATTGGGCGTAAAGAGCTCGTAGGCGGTCTGTCACGTCGGAAGTGAAAACTCGGGGCTCAACCCCGAGCCTGCTTTCGATACGGGCAGACTTGAGGAATGTAGGGGAGAACG
>sq2697;size=4;
GCTAGCGTTGTTCGGAATTACTGGGCGTAAAGCGCGCGTAGGCGGTGATCCATGTCAGAGGTGAAAGCCCGGGGCTCAACTCCGGAATTGCCTTTGAAACGGGATCGCTAGAGTCCGAGAGAGGATGGCG
>sq2698;size=4;
GCAAGCGTTATCCGGATTCATTGGGTTTAAAGGGAGCGTAGGCGGATTGGTAAGTCAGTGGTGAAATCTTTGGGCTTAACCCAGAAACTGCCATTGATACTGCTGATCTAGAGTACAGTTGCCGTTGGCG
>sq2699;size=4;
GCAAGCGTTGTTCGGAATTACTGGGCGTAAAGGGCGCGTAGGCGGCTCTTCAAGTCAGCCGTGAAATCTCCGGGCTTAACCTGGAAGGGTCGGTTGATACTGTCGAGCTAGAGTGTGGAAGAGGCAACTG
>sq2700;size=4;
GCAAGCGTTGTTCGGATTTATTGGGTGTAAAGGGTCCGTAGGTGGTCGAGCAAGTCTGATGTGAAATCCCATGGCTCAACCGTGGAATGGCATTGGAAACTGCCCGACTTGAGTATCGCAGAGGTAAAGG
>sq2701;size=4;
GCAAACGTTATCCGGAATTATTGGGCGTAAAGAGTTCGTAGACGAACTGTTAAGTAGAATGTTAAAGGCTAGGGCCTAACCCTGGTATGGTGTTCTAAACTGGCAGACTAGAGTATAGCAGAGGCAAGTG
>sq2702;size=4;
GCAAGCGTTGTTCGGAATCATTGGGCGTAAAGAGCGTGTAGGCGGCCAATTAAGTCTGATGTGAAAGCCCGGGGCTTAACCCCGGAAGTGCATTGGATACTGGTTGGCTAGAGGACGAGAGGGGAAGGCG
>sq2703;size=4;
CCCTCCCGGTCCTCAAATAGGCATCGTCGTGCACCCTTTCTCACTCCTCCCCACCGCGTCTCTCCTCAGACACGTTGCGCGCACCCTGTCAATTACCATCAAACCACCACGTCTCCTGACAGCTGAGCAG
>sq2704;size=4;
GCAAGCGTTGTCCGGATTCACTGGGTGTAAAGGGCGCGTAGGCGGGATAGCAAGTCAGTGGTGAAATCTTGCAGCTCAACTTCAAAACTGCCATTGATACTGCTGTTCTTGAATGTGGAAGAGAGAGGCG
>sq2705;size=4;
GCGAGCGTTGTCCGGAATTACTGGGCGTAAAGGGTGAGTAGGCGGTTGTATATGTCAGGTGTAAAAGGCGTGGGCTCAACCCACGTTAGCACTTGAAACTGTACAACTTGAGTGCAGGAGAGGTAAGCGG
>sq2706;size=4;
GCAAGCGTTATCCGGAATTATTGGGCGTAAAGCGCACGTAGGCGGATCGGAAAGTTGGGGGTGAAATCCCAGGGCTCAACCCTGGAACTGCCTTCAAAACTCCCGGTCTTGAGGTCGAGAGAGGTGAGTG
>sq2707;size=4;
TCAAGCGTTATCCGGAATCATTGGGCGTAAAGGTTGTGTAGGTGGTCATATTAGTCTCTTGTTAAATTCTTCGGCTTAACCGGGGGCATGCAAGGGAAACGGTATGACTAGAGGATGCGAGGGGTCTGCG
>sq2708;size=4;
CCAAGCGTTATCCGGATTTATTGGGTTTAAAGGGTGCGTAGGCGGATTAGTAAGTCAGTGGTGAAAGCCCATCGCTCAACGGTGGAACTGCCATTGATACTGCTAGTCTTGAGTATGGTTGAGGTGGGCG
>sq2709;size=4;
GCAAGCGTTGTCCGGAATCATTGGGCGTAAAGAGCGTGTAGGCGGCCCGATAAGTCCGCTGTGAAAGTCCAGGGCTCAACCCTGGAATGCCGGTGGATACTGTCGGGCTCGAATCCGGAAGAGGTGAGTG
[truncated: 78,205 more chars]
